# Supplementary material for: Textural Features of MR Images Correlate with an Increased Risk of Clinically Significant Cancer in Patients with High PSA Levels
Source: J Clin Med. 2023 Apr 12;12(8):2836. doi: 10.3390/jcm12082836 (PMC10146387; doi:10.3390/jcm12082836)
Supplement: Supplementary file 1 [file jcm-12-02836-s001.zip]

Archive with 1 entries (1 files):
- Table S1. Prostaty results.ods
