# Supplementary material for: Textural Features of MR Images Correlate with an Increased Risk of Clinically Significant Cancer in Patients with High PSA Levels
Source: J Clin Med. 2023 Apr 12;12(8):2836. doi: 10.3390/jcm12082836 (PMC10146387; doi:10.3390/jcm12082836)
Supplement: Supplementary file 1 [file jcm-12-02836-s001.zip › Table S1. Prostaty results.ods]

## Sheet: G1-MIL-SVM_results
Accuracy	Precision	Recall	F1-score	Feature1	Feature2
0.902439	0.928571	0.928571	0.928571	YM6GlcmH5SumVarnc	YD8Gab24H12Mag
0.878049	0.892857	0.925926	0.909091	YN7Gab12N6Mag	YD8Gab24H12Mag
0.878049	0.892857	0.925926	0.909091	YM5GlcmZ4SumVarnc	YD8Gab24H12Mag
0.878049	0.892857	0.925926	0.909091	YM4GlcmZ4SumVarnc	YD8Gab24H12Mag
0.878049	0.892857	0.925926	0.909091	YM7GlcmZ4SumVarnc	YD8Gab24H12Mag
0.878049	0.892857	0.925926	0.909091	YM6GlcmZ4SumVarnc	YD8Gab24H12Mag
0.878049	0.892857	0.925926	0.909091	YM8GlcmZ4SumVarnc	YD8Gab24H12Mag
0.878049	0.892857	0.925926	0.909091	YM4GlcmH5SumVarnc	YD8Gab24H12Mag
0.878049	0.892857	0.925926	0.909091	YM5GlcmH5SumVarnc	YD8Gab24H12Mag
0.878049	0.892857	0.925926	0.909091	YM7GlcmH5SumVarnc	YD8Gab24H12Mag
0.853659	0.785714	1.000000	0.880000	YM8Gab12H6Mag	YS8HistDomn01
0.853659	0.857143	0.923077	0.888889	YN8Gab12N6Mag	YD8Gab24H12Mag
0.853659	0.857143	0.923077	0.888889	YM8GlcmZ5InvDfMom	YD8Gab24Z12Mag
0.853659	0.821429	0.958333	0.884615	YM4GlcmZ5SumVarnc	YD8Gab24H12Mag
0.853659	0.892857	0.892857	0.892857	YM4GlcmN2SumVarnc	YD8Gab24H12Mag
0.853659	0.857143	0.923077	0.888889	YM4GlcmH4SumVarnc	YD8Gab24H12Mag
0.853659	0.857143	0.923077	0.888889	YM5GlcmH4SumVarnc	YD8Gab24H12Mag
0.853659	0.857143	0.923077	0.888889	YM7GlcmH4SumVarnc	YD8Gab24H12Mag
0.853659	0.857143	0.923077	0.888889	YM6GlcmH4SumVarnc	YD8Gab24H12Mag
0.853659	0.857143	0.923077	0.888889	YM8GlcmH4SumVarnc	YD8Gab24H12Mag
0.853659	0.857143	0.923077	0.888889	YM4GlcmZ3SumVarnc	YD8Gab24H12Mag
0.853659	0.857143	0.923077	0.888889	YM5GlcmZ3SumVarnc	YD8Gab24H12Mag
0.853659	0.857143	0.923077	0.888889	YM6GlcmZ3SumVarnc	YD8Gab24H12Mag
0.853659	0.857143	0.923077	0.888889	YM7GlcmN3SumVarnc	YD8Gab24H12Mag
0.853659	0.857143	0.923077	0.888889	YM6GlcmN3SumVarnc	YD8Gab24H12Mag
0.853659	0.857143	0.923077	0.888889	YM8GlcmN3SumVarnc	YD8Gab24H12Mag
0.853659	0.821429	0.958333	0.884615	YM4GlcmV4SumVarnc	YD8Gab24H12Mag
0.853659	0.821429	0.958333	0.884615	YM7GlcmV4SumVarnc	YD8Gab24H12Mag
0.853659	0.821429	0.958333	0.884615	YM5GlcmV4SumVarnc	YD8Gab24H12Mag
0.853659	0.821429	0.958333	0.884615	YM6GlcmV4SumVarnc	YD8Gab24H12Mag
0.853659	0.821429	0.958333	0.884615	YM8GlcmV4SumVarnc	YD8Gab24H12Mag
0.853659	0.857143	0.923077	0.888889	YM8GlcmH5SumVarnc	YD8Gab24H12Mag
0.853659	0.892857	0.892857	0.892857	YN7GlcmV5DifEntrp	YS8ArmTeta4
0.829268	0.750000	1.000000	0.857143	YM6Gab12H6Mag	YS8HistDomn01
0.829268	0.750000	1.000000	0.857143	YM7Gab12H6Mag	YS8HistDomn01
0.829268	0.821429	0.920000	0.867925	YM5GlcmV3SumEntrp	YS8Gab8H4Mag
0.829268	0.821429	0.920000	0.867925	YM4GlcmV3SumEntrp	YS8Gab8H4Mag
0.829268	0.857143	0.888889	0.872727	YN4Gab12N6Mag	YD8Gab24H12Mag
0.829268	0.857143	0.888889	0.872727	YN6Gab12N6Mag	YD8Gab24H12Mag
0.829268	0.785714	0.956522	0.862745	YM5GlcmZ5SumVarnc	YD8Gab24H12Mag
0.829268	0.785714	0.956522	0.862745	YM6GlcmZ5SumVarnc	YD8Gab24H12Mag
0.829268	0.821429	0.920000	0.867925	YM4GlcmV3SumVarnc	YD8Gab24H12Mag
0.829268	0.821429	0.920000	0.867925	YM7GlcmV3SumVarnc	YD8Gab24H12Mag
0.829268	0.821429	0.920000	0.867925	YM5GlcmV3SumVarnc	YD8Gab24H12Mag
0.829268	0.821429	0.920000	0.867925	YM6GlcmV3SumVarnc	YD8Gab24H12Mag
0.829268	0.821429	0.920000	0.867925	YM8GlcmV3SumVarnc	YD8Gab24H12Mag
0.829268	0.821429	0.920000	0.867925	YM6GlcmZ2SumEntrp	YS8Gab8H4Mag
0.829268	0.857143	0.888889	0.872727	YM5GlcmN2SumVarnc	YD8Gab24H12Mag
0.829268	0.857143	0.888889	0.872727	YM6GlcmN2SumVarnc	YD8Gab24H12Mag
0.829268	0.857143	0.888889	0.872727	YM7GlcmN2SumVarnc	YD8Gab24H12Mag
0.829268	0.857143	0.888889	0.872727	YM8GlcmN2SumVarnc	YD8Gab24H12Mag
0.829268	0.821429	0.920000	0.867925	YM7GlcmZ3SumVarnc	YD8Gab24H12Mag
0.829268	0.821429	0.920000	0.867925	YM8GlcmZ3SumVarnc	YD8Gab24H12Mag
0.829268	0.857143	0.888889	0.872727	YM4GlcmN3SumVarnc	YD8Gab24H12Mag
0.829268	0.857143	0.888889	0.872727	YM5GlcmN3SumVarnc	YD8Gab24H12Mag
0.829268	0.821429	0.920000	0.867925	YM6GlcmN4SumVarnc	YD8Gab24H12Mag
0.829268	0.821429	0.920000	0.867925	YM5GlcmN4SumVarnc	YD8Gab24H12Mag
0.829268	0.821429	0.920000	0.867925	YM7GlcmN4SumVarnc	YD8Gab24H12Mag
0.829268	0.821429	0.920000	0.867925	YM8GlcmN4SumVarnc	YD8Gab24H12Mag
0.829268	0.750000	1.000000	0.857143	YM5GlcmV3SumEntrp	YD8Gab24Z12Mag
0.829268	0.821429	0.920000	0.867925	YM8HogO8b3	YS8HogO8b2
0.804878	0.714286	1.000000	0.833333	YM5Gab12H6Mag	YS8HistDomn01
0.804878	0.785714	0.916667	0.846154	YM4GlcmV2SumEntrp	YS8Gab8H4Mag
0.804878	0.785714	0.916667	0.846154	YM4GlcmV4SumEntrp	YS8Gab8H4Mag
0.804878	0.785714	0.916667	0.846154	YS4HistDomn01	YS8Gab16Z8Mag
0.804878	0.821429	0.884615	0.851852	YN7GlcmV5InvDfMom	YD8Gab24H12Mag
0.804878	0.785714	0.916667	0.846154	YM7GlcmZ5SumVarnc	YD8Gab24H12Mag
0.804878	0.785714	0.916667	0.846154	YM8GlcmZ5SumVarnc	YD8Gab24H12Mag
0.804878	0.821429	0.884615	0.851852	YM4GlcmN4SumVarnc	YD8Gab24H12Mag
0.804878	0.750000	0.954545	0.840000	YM6GlcmN2SumEntrp	YS8Gab8H4Mag
0.804878	0.857143	0.857143	0.857143	YM8GlcmN4InvDfMom	YD8Gab24H12Mag
0.804878	0.821429	0.884615	0.851852	YN8GlcmN2DifVarnc	YD8GradNonZeros
0.804878	0.821429	0.884615	0.851852	YN7GlcmN2DifVarnc	YD8GradNonZeros
0.804878	0.821429	0.884615	0.851852	YN6GlcmN2DifVarnc	YD8GradNonZeros
0.804878	0.821429	0.884615	0.851852	YM4GlcmN4SumVarnc	YS8Gab24H12Mag
0.804878	0.821429	0.884615	0.851852	YM5GlcmN4SumVarnc	YS8Gab24H12Mag
0.804878	0.821429	0.884615	0.851852	YN5GlcmN2DifVarnc	YD8GradNonZeros
0.804878	0.857143	0.857143	0.857143	YM7GlcmN4SumVarnc	YS8Gab24H12Mag
0.804878	0.857143	0.857143	0.857143	YM6GlcmN4SumVarnc	YS8Gab24H12Mag
0.804878	0.857143	0.857143	0.857143	YM8GlcmN4SumVarnc	YS8Gab24H12Mag
0.804878	0.785714	0.916667	0.846154	YN7GlcmN2InvDfMom	YD8GradNonZeros
0.804878	0.821429	0.884615	0.851852	YM5HogO8b3	YS8HogO8b2
0.780488	0.750000	0.913043	0.823529	YS5Gab12N6Mag	YD8Gab24H12Mag
0.780488	0.750000	0.913043	0.823529	YM5HistPerc01	YS8Gab12Z6Mag
0.780488	0.821429	0.851852	0.836364	YN5Gab12N6Mag	YD8Gab24H12Mag
0.780488	0.821429	0.851852	0.836364	YS5GradNonZeros	YD8Gab24H12Mag
0.780488	0.714286	0.952381	0.816327	YM6Gab16H8Mag	YD6ArmTeta4
0.780488	0.750000	0.913043	0.823529	YN5Gab24H12Mag	YD8Gab16H8Mag
0.780488	0.750000	0.913043	0.823529	YM5GlcmV2SumEntrp	YS8Gab8H4Mag
0.780488	0.750000	0.913043	0.823529	YM5GlcmV4SumEntrp	YS8Gab8H4Mag
0.780488	0.821429	0.851852	0.836364	YLbpCs8n1	YD8Gab24H12Mag
0.780488	0.678571	1.000000	0.808511	YN6Gab16N8Mag	YD8Gab16V8Mag
0.780488	0.714286	0.952381	0.816327	YN8Gab8N4Mag	YD8Gab24H12Mag
0.780488	0.714286	0.952381	0.816327	YN7Gab8N4Mag	YD8Gab24H12Mag
0.780488	0.821429	0.851852	0.836364	YM4GlcmN1SumVarnc	YD8Gab24H12Mag
0.780488	0.678571	1.000000	0.808511	YN5Gab16N8Mag	YD8Gab16V8Mag
0.780488	0.821429	0.851852	0.836364	YM6GlcmN1SumVarnc	YD8Gab24H12Mag
0.780488	0.821429	0.851852	0.836364	YM7GlcmN1SumVarnc	YD8Gab24H12Mag
0.780488	0.821429	0.851852	0.836364	YM5GlcmN1SumVarnc	YD8Gab24H12Mag
0.780488	0.821429	0.851852	0.836364	YM8GlcmN1SumVarnc	YD8Gab24H12Mag
0.780488	0.714286	0.952381	0.816327	YN6Gab8N4Mag	YD8Gab24H12Mag
0.780488	0.857143	0.827586	0.842105	YM5GlcmZ1SumVarnc	YD8Gab24H12Mag
0.780488	0.857143	0.827586	0.842105	YM7GlcmZ1SumVarnc	YD8Gab24H12Mag
0.780488	0.821429	0.851852	0.836364	YM4GlcmV2SumVarnc	YD8Gab24H12Mag
0.780488	0.821429	0.851852	0.836364	YN6GlcmV5InvDfMom	YD8Gab24H12Mag
0.780488	0.821429	0.851852	0.836364	YM4GlcmZ2SumVarnc	YD8Gab24H12Mag
0.780488	0.821429	0.851852	0.836364	YM5GlcmZ2SumVarnc	YD8Gab24H12Mag
0.780488	0.821429	0.851852	0.836364	YM5GlcmV2SumVarnc	YD8Gab24H12Mag
0.780488	0.821429	0.851852	0.836364	YM7GlcmZ2SumVarnc	YD8Gab24H12Mag
0.780488	0.821429	0.851852	0.836364	YM6GlcmZ2SumVarnc	YD8Gab24H12Mag
0.780488	0.821429	0.851852	0.836364	YM8GlcmZ2SumVarnc	YD8Gab24H12Mag
0.780488	0.785714	0.880000	0.830189	YM8GlcmZ5InvDfMom	YS8Gab24Z12Mag
0.780488	0.821429	0.851852	0.836364	YM4GlcmN5SumVarnc	YD8Gab24H12Mag
0.780488	0.821429	0.851852	0.836364	YM5GlcmN5SumVarnc	YD8Gab24H12Mag
0.780488	0.821429	0.851852	0.836364	YM7GlcmN5SumVarnc	YD8Gab24H12Mag
0.780488	0.821429	0.851852	0.836364	YM6GlcmN5SumVarnc	YD8Gab24H12Mag
0.780488	0.785714	0.880000	0.830189	YM5GlcmZ5SumEntrp	YD8Gab24H12Mag
0.780488	0.821429	0.851852	0.836364	YM8GlcmN5SumVarnc	YD8Gab24H12Mag
0.780488	0.785714	0.880000	0.830189	YN7GlcmZ3InvDfMom	YD8Gab24H12Mag
0.780488	0.714286	0.952381	0.816327	YN5GlcmN3Contrast	YD8ArmTeta3
0.780488	0.857143	0.827586	0.842105	YM4GlcmH2SumVarnc	YD8Gab24H12Mag
0.780488	0.785714	0.880000	0.830189	YM5GlcmV5SumVarnc	YD8Gab24H12Mag
0.780488	0.821429	0.851852	0.836364	YM4GlcmV5SumVarnc	YD8Gab24H12Mag
0.780488	0.785714	0.880000	0.830189	YM7GlcmV5SumVarnc	YD8Gab24H12Mag
0.780488	0.714286	0.952381	0.816327	YN6GlcmN3Contrast	YD8ArmTeta3
0.780488	0.785714	0.880000	0.830189	YM6GlcmV5SumVarnc	YD8Gab24H12Mag
0.780488	0.785714	0.880000	0.830189	YM8GlcmV5SumVarnc	YD8Gab24H12Mag
0.780488	0.714286	0.952381	0.816327	YN8GlcmN3Contrast	YD8ArmTeta3
0.780488	0.714286	0.952381	0.816327	YN7GlcmN3Contrast	YD8ArmTeta3
0.780488	0.750000	0.913043	0.823529	YM6GlcmV5SumEntrp	YD8Gab24H12Mag
0.780488	0.750000	0.913043	0.823529	YLbpCs8n1	YN8GlcmN5InvDfMom
0.780488	0.714286	0.952381	0.816327	YS8HistDomn10	YD8GlcmH1AngScMom
0.780488	0.785714	0.880000	0.830189	YM7HogO8b6	YS8ArmTeta4
0.780488	0.750000	0.913043	0.823529	YM8Gab16V8Mag	YD8GradNonZeros
0.780488	0.750000	0.913043	0.823529	YM6Gab16V8Mag	YD8GradNonZeros
0.780488	0.785714	0.880000	0.830189	YM6HogO8b1	YD8Gab24H12Mag
0.780488	0.714286	0.952381	0.816327	YM7GlcmV1SumEntrp	YS8Gab8H4Mag
0.780488	0.750000	0.913043	0.823529	YM7GlcmH1SumEntrp	YS8Gab8H4Mag
0.780488	0.714286	0.952381	0.816327	YM7GlcmZ1SumEntrp	YS8Gab8H4Mag
0.780488	0.821429	0.851852	0.836364	YLbpCs8n1	YS8ArmTeta4
0.780488	0.678571	1.000000	0.808511	YM4GlcmV4SumEntrp	YD8Gab24Z12Mag
0.780488	0.821429	0.851852	0.836364	YN4GlcmN2DifVarnc	YD8GradNonZeros
0.780488	0.714286	0.952381	0.816327	YM4GlcmV3SumEntrp	YD8Gab24Z12Mag
0.780488	0.750000	0.913043	0.823529	YS8Gab24H12Mag	YS8Gab6V3Mag
0.780488	0.714286	0.952381	0.816327	YM7GlcmN1SumEntrp	YD8HistSkewness
0.780488	0.750000	0.913043	0.823529	YN5HogO8b6	YM8Gab8V4Mag
0.780488	0.750000	0.913043	0.823529	YN8HogO8b6	YM8Gab8V4Mag
0.780488	0.785714	0.880000	0.830189	YM7HogO8b3	YS8HogO8b2
0.780488	0.750000	0.913043	0.823529	YS7GlcmN5InvDfMom	YS8HogO8b2
0.780488	0.857143	0.827586	0.842105	YN8GlcmZ4InvDfMom	YN8GlcmN3InvDfMom
0.756098	0.857143	0.800000	0.827586	YN4GlcmV2DifVarnc	YD8Gab24H12Mag
0.756098	0.714286	0.909091	0.800000	YS4Gab12N6Mag	YD8Gab24H12Mag
0.756098	0.714286	0.909091	0.800000	YM5DwtHaarS1HH	YD4Gab24N12Mag
0.756098	0.750000	0.875000	0.807692	YM5Gab16H8Mag	YD8Gab16V8Mag
0.756098	0.714286	0.909091	0.800000	YS6Gab12N6Mag	YD8Gab24H12Mag
0.756098	0.714286	0.909091	0.800000	YM8GlcmH2InvDfMom	YD4Gab24N12Mag
0.756098	0.750000	0.875000	0.807692	YN7GlcmZ4DifEntrp	YS8ArmTeta4
0.756098	0.714286	0.909091	0.800000	YM4Gab16H8Mag	YD6ArmTeta4
0.756098	0.750000	0.875000	0.807692	YS4Gab12N6Mag	YD8GradNonZeros
0.756098	0.785714	0.846154	0.814815	YN6GlcmZ2DifVarnc	YD8Gab24H12Mag
0.756098	0.750000	0.875000	0.807692	YS7GlcmV5InvDfMom	YD8Gab24H12Mag
0.756098	0.678571	0.950000	0.791667	YM5Gab16H8Mag	YD6ArmTeta4
0.756098	0.750000	0.875000	0.807692	YS6GlcmV5InvDfMom	YD8Gab24H12Mag
0.756098	0.750000	0.875000	0.807692	YS8Gab12H6Mag	YD6ArmTeta4
0.756098	0.750000	0.875000	0.807692	YM6HogO8b6	YD8Gab24H12Mag
0.756098	0.821429	0.821429	0.821429	YN5GlcmV5DifEntrp	YD8Gab12H6Mag
0.756098	0.785714	0.846154	0.814815	YS8GlcmV5InvDfMom	YD8Gab24H12Mag
0.756098	0.785714	0.846154	0.814815	YM4GlcmV1SumVarnc	YD8Gab24H12Mag
0.756098	0.750000	0.875000	0.807692	YN4GlcmV5DifEntrp	YD8Gab24H12Mag
0.756098	0.785714	0.846154	0.814815	YS8GlcmZ5InvDfMom	YD8Gab24H12Mag
0.756098	0.714286	0.909091	0.800000	YN5Gab8N4Mag	YD8Gab24H12Mag
0.756098	0.785714	0.846154	0.814815	YN8GlcmN4Contrast	YD8Gab24H12Mag
0.756098	0.785714	0.846154	0.814815	YN7GlcmN4Contrast	YD8Gab24H12Mag
0.756098	0.750000	0.875000	0.807692	YN7GlcmV4Contrast	YD8Gab24H12Mag
0.756098	0.750000	0.875000	0.807692	YN8GlcmV4Contrast	YD8Gab24H12Mag
0.756098	0.821429	0.821429	0.821429	YM4GlcmZ1SumVarnc	YD8Gab24H12Mag
0.756098	0.821429	0.821429	0.821429	YM6GlcmZ1SumVarnc	YD8Gab24H12Mag
0.756098	0.785714	0.846154	0.814815	YM5GlcmV3SumEntrp	YD8Gab24H12Mag
0.756098	0.821429	0.821429	0.821429	YM8GlcmZ1SumVarnc	YD8Gab24H12Mag
0.756098	0.750000	0.875000	0.807692	YN7GlcmN2InvDfMom	YD8Gab24H12Mag
0.756098	0.750000	0.875000	0.807692	YM5Gab8V4Mag	YS8HistKurtosis
0.756098	0.821429	0.821429	0.821429	YM6GlcmV2SumVarnc	YD8Gab24H12Mag
0.756098	0.750000	0.875000	0.807692	YM4GlcmZ5SumEntrp	YD8Gab24H12Mag
0.756098	0.750000	0.875000	0.807692	YM8Gab8V4Mag	YS8ArmTeta4
0.756098	0.750000	0.875000	0.807692	YN8GlcmV5Contrast	YD8Gab24H12Mag
0.756098	0.750000	0.875000	0.807692	YN7GlcmV5Contrast	YD8Gab24H12Mag
0.756098	0.750000	0.875000	0.807692	YM7Gab8V4Mag	YS8ArmTeta4
0.756098	0.750000	0.875000	0.807692	YN6GlcmV5Contrast	YD8Gab24H12Mag
0.756098	0.750000	0.875000	0.807692	YN5GlcmV5Contrast	YD8Gab24H12Mag
0.756098	0.750000	0.875000	0.807692	YM6Gab8V4Mag	YS8ArmTeta4
0.756098	0.750000	0.875000	0.807692	YM8GlcmN5InvDfMom	YD4Gab24N12Mag
0.756098	0.821429	0.821429	0.821429	YM4GlcmH3SumVarnc	YD8Gab24H12Mag
0.756098	0.750000	0.875000	0.807692	YN4GlcmV5Contrast	YD8Gab24H12Mag
0.756098	0.821429	0.821429	0.821429	YM5GlcmH3SumVarnc	YD8Gab24H12Mag
0.756098	0.821429	0.821429	0.821429	YM6GlcmH3SumVarnc	YD8Gab24H12Mag
0.756098	0.750000	0.875000	0.807692	YM5Gab8V4Mag	YS8ArmTeta4
0.756098	0.750000	0.875000	0.807692	YS8Gab24N12Mag	YD8Gab16H8Mag
0.756098	0.750000	0.875000	0.807692	YS7Gab24N12Mag	YD8Gab16H8Mag
0.756098	0.785714	0.846154	0.814815	YM6GlcmV3SumEntrp	YD8Gab24H12Mag
0.756098	0.750000	0.875000	0.807692	YM6GlcmV2SumEntrp	YS8Gab8H4Mag
0.756098	0.821429	0.821429	0.821429	YM5GlcmH2SumVarnc	YD8Gab24H12Mag
0.756098	0.714286	0.909091	0.800000	YN4GlcmN3Contrast	YD8ArmTeta3
0.756098	0.678571	0.950000	0.791667	YM6GlcmZ5SumEntrp	YS8Gab8H4Mag
0.756098	0.750000	0.875000	0.807692	YLbpCs8n1	YN8GlcmH3InvDfMom
0.756098	0.785714	0.846154	0.814815	YM6GlcmV4SumEntrp	YD8Gab24H12Mag
0.756098	0.821429	0.821429	0.821429	YN8GlcmN2InvDfMom	YS8ArmTeta4
0.756098	0.821429	0.821429	0.821429	YN6GlcmH4DifEntrp	YD6ArmTeta4
0.756098	0.714286	0.909091	0.800000	YN4GlcmZ3DifEntrp	YD8Gab24Z12Mag
0.756098	0.714286	0.909091	0.800000	YM5Gab16V8Mag	YD8GradNonZeros
0.756098	0.785714	0.846154	0.814815	YN8GlcmZ3InvDfMom	YD6ArmTeta4
0.756098	0.714286	0.909091	0.800000	YM7Gab16V8Mag	YD8GradNonZeros
0.756098	0.750000	0.875000	0.807692	YN8GlcmV2SumVarnc	YS8Gab8H4Mag
0.756098	0.714286	0.909091	0.800000	YN7GlcmZ3InvDfMom	YS8ArmTeta4
0.756098	0.785714	0.846154	0.814815	YN8GlcmN3InvDfMom	YD8Gab24H12Mag
0.756098	0.785714	0.846154	0.814815	YS7GlcmZ5InvDfMom	YD6ArmTeta4
0.756098	0.714286	0.909091	0.800000	YM4HistPerc01	YS8Gab24H12Mag
0.756098	0.750000	0.875000	0.807692	YD4Gab24N12Mag	YD8Gab16H8Mag
0.756098	0.785714	0.846154	0.814815	YM5Gab8V4Mag	YS8Gab16N8Mag
0.756098	0.750000	0.875000	0.807692	YM4GradSkewness	YD8Gab24V12Mag
0.756098	0.714286	0.909091	0.800000	YM7GlcmN1SumEntrp	YS8Gab8H4Mag
0.756098	0.714286	0.909091	0.800000	YM6Gab12Z6Mag	YS8Gab8H4Mag
0.756098	0.642857	1.000000	0.782609	YM5GlcmV4SumEntrp	YD8Gab24Z12Mag
0.756098	0.714286	0.909091	0.800000	YN4GlcmN3InvDfMom	YD8GradNonZeros
0.756098	0.785714	0.846154	0.814815	YM5GlcmN5SumEntrp	YS8Gab24H12Mag
0.756098	0.785714	0.846154	0.814815	YM7GrlmNFraction	YD8Gab24H12Mag
0.756098	0.750000	0.875000	0.807692	YN6GlcmN2InvDfMom	YD8GradNonZeros
0.756098	0.750000	0.875000	0.807692	YN6GlcmV5SumEntrp	YD8Gab24H12Mag
0.756098	0.750000	0.875000	0.807692	YN4HogO8b7	YD8HistArea
0.756098	0.642857	1.000000	0.782609	YM7GlcmV2SumEntrp	YD8HistSkewness
0.756098	0.785714	0.846154	0.814815	YN8GlcmZ3InvDfMom	YS8HogO8b2
0.756098	0.714286	0.909091	0.800000	YN8GlcmV3InvDfMom	YM8HogO8b3
0.731707	0.678571	0.904762	0.775510	YM4DwtHaarS1HH	YD4Gab24N12Mag
0.731707	0.750000	0.840000	0.792453	YN4GradVariance	YD8Gab24H12Mag
0.731707	0.714286	0.869565	0.784314	YN7GlcmZ5DifEntrp	YD8Gab24H12Mag
0.731707	0.714286	0.869565	0.784314	YN7GlcmN4DifEntrp	YS8ArmTeta4
0.731707	0.714286	0.869565	0.784314	YM4GlcmN2SumEntrp	YS8Gab8H4Mag
0.731707	0.750000	0.840000	0.792453	YM4GlcmH5SumOfSqs	YD8Gab24H12Mag
0.731707	0.750000	0.840000	0.792453	YM5GlcmN1SumOfSqs	YD8Gab24H12Mag
0.731707	0.750000	0.840000	0.792453	YN5GlcmZ2DifVarnc	YD8Gab24H12Mag
0.731707	0.714286	0.869565	0.784314	YS7HistDomn10	YS8ArmTeta4
0.731707	0.785714	0.814815	0.800000	YN7GlcmZ2DifVarnc	YD8Gab24H12Mag
0.731707	0.785714	0.814815	0.800000	YN8GlcmZ2DifVarnc	YD8Gab24H12Mag
0.731707	0.714286	0.869565	0.784314	YS7GlcmZ4InvDfMom	YD8Gab24H12Mag
0.731707	0.750000	0.840000	0.792453	YN8GlcmH3InvDfMom	YD8GlcmH1AngScMom
0.731707	0.750000	0.840000	0.792453	YN8GlcmV3DifVarnc	YD8Gab24H12Mag
0.731707	0.678571	0.904762	0.775510	YN4Gab24H12Mag	YD8Gab16H8Mag
0.731707	0.750000	0.840000	0.792453	YN4GlcmN4DifEntrp	YD8Gab24H12Mag
0.731707	0.678571	0.904762	0.775510	YM8Gab16H8Mag	YD6ArmTeta4
0.731707	0.678571	0.904762	0.775510	YM7Gab16H8Mag	YD6ArmTeta4
0.731707	0.678571	0.904762	0.775510	YN6Gab24H12Mag	YD8Gab16H8Mag
0.731707	0.750000	0.840000	0.792453	YN8GlcmV3InvDfMom	YS8Gab12N6Mag
0.731707	0.714286	0.869565	0.784314	YS6Gab12H6Mag	YD6ArmTeta4
0.731707	0.678571	0.904762	0.775510	YM5HistPerc01	YS8ArmTeta2
0.731707	0.714286	0.869565	0.784314	YM7GrlmZLngREmph	YS8Gab24Z12Mag
0.731707	0.750000	0.840000	0.792453	YN5GlcmV5SumEntrp	YM8Gab8V4Mag
0.731707	0.678571	0.904762	0.775510	YN5Gab16H8Mag	YD8Gab24H12Mag
0.731707	0.750000	0.840000	0.792453	YM4GlcmH1SumVarnc	YD8Gab24H12Mag
0.731707	0.714286	0.869565	0.784314	YM7HogO8b6	YD8Gab24H12Mag
0.731707	0.750000	0.840000	0.792453	YM5GlcmH1SumVarnc	YD8Gab24H12Mag
0.731707	0.750000	0.840000	0.792453	YM7GlcmH1SumVarnc	YD8Gab24H12Mag
0.731707	0.750000	0.840000	0.792453	YM8GlcmH1SumVarnc	YD8Gab24H12Mag
0.731707	0.714286	0.869565	0.784314	YN5GlcmV4DifEntrp	YD8Gab24H12Mag
0.731707	0.714286	0.869565	0.784314	YN4HogO8b2	YD8HistMean
0.731707	0.785714	0.814815	0.800000	YM5GlcmV1SumVarnc	YD8Gab24H12Mag
0.731707	0.785714	0.814815	0.800000	YM7GlcmV1SumVarnc	YD8Gab24H12Mag
0.731707	0.785714	0.814815	0.800000	YM6GlcmV1SumVarnc	YD8Gab24H12Mag
0.731707	0.785714	0.814815	0.800000	YM8GlcmV1SumVarnc	YD8Gab24H12Mag
0.731707	0.642857	0.947368	0.765957	YN8Gab16N8Mag	YD8Gab16V8Mag
0.731707	0.714286	0.869565	0.784314	YM6GlcmV3SumEntrp	YS8Gab8H4Mag
0.731707	0.785714	0.814815	0.800000	YN6GlcmN4Contrast	YD8Gab24H12Mag
0.731707	0.714286	0.869565	0.784314	YN6GlcmV4Contrast	YD8Gab24H12Mag
0.731707	0.714286	0.869565	0.784314	YN5GlcmV4Contrast	YD8Gab24H12Mag
0.731707	0.714286	0.869565	0.784314	YS6ArmTeta4	YS8ArmTeta2
0.731707	0.714286	0.869565	0.784314	YM8Gab8V4Mag	YS8HistKurtosis
0.731707	0.714286	0.869565	0.784314	YM7Gab8V4Mag	YS8HistKurtosis
0.731707	0.785714	0.814815	0.800000	YM7GlcmV2SumVarnc	YD8Gab24H12Mag
0.731707	0.785714	0.814815	0.800000	YM8GlcmV2SumVarnc	YD8Gab24H12Mag
0.731707	0.714286	0.869565	0.784314	YM6Gab8V4Mag	YS8HistKurtosis
0.731707	0.750000	0.840000	0.792453	YM4GlcmZ2SumEntrp	YD8Gab24H12Mag
0.731707	0.714286	0.869565	0.784314	YN5GlcmN2Contrast	YD8Gab24H12Mag
0.731707	0.785714	0.814815	0.800000	YM7GlcmH3SumVarnc	YD8Gab24H12Mag
0.731707	0.785714	0.814815	0.800000	YM8GlcmH3SumVarnc	YD8Gab24H12Mag
0.731707	0.714286	0.869565	0.784314	YN4GlcmN2Contrast	YD8Gab24H12Mag
0.731707	0.714286	0.869565	0.784314	YN6GlcmZ4DifEntrp	YS8ArmTeta4
0.731707	0.714286	0.869565	0.784314	YM4GlcmV5SumEntrp	YD8Gab24H12Mag
0.731707	0.714286	0.869565	0.784314	YS7ArmTeta4	YS8ArmTeta2
0.731707	0.714286	0.869565	0.784314	YM4Gab16N8Mag	YD8GradNonZeros
0.731707	0.785714	0.814815	0.800000	YM6GlcmH2SumVarnc	YD8Gab24H12Mag
0.731707	0.785714	0.814815	0.800000	YM7GlcmH2SumVarnc	YD8Gab24H12Mag
0.731707	0.785714	0.814815	0.800000	YM8GlcmH2SumVarnc	YD8Gab24H12Mag
0.731707	0.714286	0.869565	0.784314	YS8ArmTeta4	YS8ArmTeta2
0.731707	0.750000	0.840000	0.792453	YLbpCs8n1	YS8Gab24N12Mag
0.731707	0.642857	0.947368	0.765957	YM6GlcmV4SumEntrp	YS8Gab8H4Mag
0.731707	0.785714	0.814815	0.800000	YM5GlcmH3SumEntrp	YD8Gab24H12Mag
0.731707	0.821429	0.793103	0.807018	YM5GlcmZ4SumEntrp	YD8Gab24H12Mag
0.731707	0.714286	0.869565	0.784314	YN6GlcmZ4SumOfSqs	YS8Gab8H4Mag
0.731707	0.714286	0.869565	0.784314	YN7GlcmZ4SumOfSqs	YS8Gab8H4Mag
0.731707	0.714286	0.869565	0.784314	YN8GlcmZ4SumOfSqs	YS8Gab8H4Mag
0.731707	0.642857	0.947368	0.765957	YM6GlcmN1SumEntrp	YS8Gab8H4Mag
0.731707	0.750000	0.840000	0.792453	YM7GlcmV3SumEntrp	YD8Gab24H12Mag
0.731707	0.714286	0.869565	0.784314	YM8GlcmN5InvDfMom	YS8GlcmV3DifEntrp
0.731707	0.750000	0.840000	0.792453	YN8GlcmH4InvDfMom	YS8ArmTeta4
0.731707	0.785714	0.814815	0.800000	YN5Gab16N8Mag	YS8Gab8N4Mag
0.731707	0.785714	0.814815	0.800000	YN6Gab16N8Mag	YS8Gab8N4Mag
0.731707	0.714286	0.869565	0.784314	YM6HogO8b6	YS8ArmTeta4
0.731707	0.714286	0.869565	0.784314	YN4DwtHaarS2LH	YD8Gab12V6Mag
0.731707	0.714286	0.869565	0.784314	YN4GlcmN5SumEntrp	YS8Gab8H4Mag
0.731707	0.678571	0.904762	0.775510	YM4Gab16V8Mag	YD8GradNonZeros
0.731707	0.785714	0.814815	0.800000	YN6GlcmN5SumEntrp	YS8GlcmV5InvDfMom
0.731707	0.642857	0.947368	0.765957	YN6GlcmN5DifVarnc	YS8Gab12Z6Mag
0.731707	0.642857	0.947368	0.765957	YN7GlcmN5DifVarnc	YS8Gab12Z6Mag
0.731707	0.642857	0.947368	0.765957	YN8GlcmN5DifVarnc	YS8Gab12Z6Mag
0.731707	0.821429	0.793103	0.807018	YS8GlcmN4InvDfMom	YD6ArmTeta4
0.731707	0.750000	0.840000	0.792453	YS8HistDomn01	YD8Gab24H12Mag
0.731707	0.714286	0.869565	0.784314	YS7HistMaxm01	YD8ArmTeta3
0.731707	0.678571	0.904762	0.775510	YM7HistPerc01	YS8HistKurtosis
0.731707	0.678571	0.904762	0.775510	YM7GlcmV2SumEntrp	YS8Gab8H4Mag
0.731707	0.678571	0.904762	0.775510	YS7ArmTeta4	YD8HistArea
0.731707	0.678571	0.904762	0.775510	YM8GlcmZ3InvDfMom	YS8Gab16N8Mag
0.731707	0.750000	0.840000	0.792453	YS8GlcmV5InvDfMom	YD8Gab8V4Mag
0.731707	0.714286	0.869565	0.784314	YS6Gab16N8Mag	YS8Gab12N6Mag
0.731707	0.714286	0.869565	0.784314	YS8Gab16N8Mag	YS8Gab12N6Mag
0.731707	0.750000	0.840000	0.792453	YS7GlcmN1DifVarnc	YS8ArmTeta4
0.731707	0.750000	0.840000	0.792453	YS8GlcmN1DifVarnc	YS8ArmTeta4
0.731707	0.750000	0.840000	0.792453	YS6GlcmN1DifVarnc	YS8ArmTeta4
0.731707	0.750000	0.840000	0.792453	YM4Gab12Z6Mag	YS8Gab8H4Mag
0.731707	0.678571	0.904762	0.775510	YS8Gab24Z12Mag	YD8Gab24Z12Mag
0.731707	0.678571	0.904762	0.775510	YS7Gab24Z12Mag	YD8Gab24Z12Mag
0.731707	0.678571	0.904762	0.775510	YM7Gab12Z6Mag	YS8Gab8H4Mag
0.731707	0.678571	0.904762	0.775510	YM5Gab12Z6Mag	YS8Gab8H4Mag
0.731707	0.678571	0.904762	0.775510	YS6Gab24Z12Mag	YD8Gab24Z12Mag
0.731707	0.750000	0.840000	0.792453	YS4HogO8b4	YD8HistSkewness
0.731707	0.678571	0.904762	0.775510	YM4GlcmV1SumVarnc	YD8Gab24Z12Mag
0.731707	0.750000	0.840000	0.792453	YN4GlcmH1SumVarnc	YD8Gab24H12Mag
0.731707	0.678571	0.904762	0.775510	YM4GlcmN4SumOfSqs	YD8Gab24Z12Mag
0.731707	0.678571	0.904762	0.775510	YM4GlcmV5SumEntrp	YD8Gab24Z12Mag
0.731707	0.642857	0.947368	0.765957	YM7HistPerc01	YS8Gab24H12Mag
0.731707	0.607143	1.000000	0.755556	YM4GlcmZ2SumEntrp	YD8Gab24Z12Mag
0.731707	0.714286	0.869565	0.784314	YN6Gab12Z6Mag	YS8Gab8Z4Mag
0.731707	0.714286	0.869565	0.784314	YN8Gab12Z6Mag	YS8Gab8Z4Mag
0.731707	0.714286	0.869565	0.784314	YN4GlcmH3InvDfMom	YD8GradNonZeros
0.731707	0.750000	0.840000	0.792453	YM4GlcmN5SumVarnc	YS8Gab24H12Mag
0.731707	0.750000	0.840000	0.792453	YM7GrlmNMRLNonUni	YD8Gab24H12Mag
0.731707	0.678571	0.904762	0.775510	YN7HogO8b2	YD8HistArea
0.731707	0.642857	0.947368	0.765957	YM4GlcmV3SumEntrp	YS8ArmTeta2
0.731707	0.678571	0.904762	0.775510	YS4Gab24H12Mag	YS8Gab6V3Mag
0.731707	0.714286	0.869565	0.784314	YM8GlcmZ5InvDfMom	YS8Gab8H4Mag
0.731707	0.714286	0.869565	0.784314	YS7Gab24H12Mag	YS8Gab6V3Mag
0.731707	0.642857	0.947368	0.765957	YM7Gab4H2Mag	YS8ArmTeta4
0.731707	0.678571	0.904762	0.775510	YS7GlcmN4DifVarnc	YD8HistMean
0.731707	0.678571	0.904762	0.775510	YS8GlcmN4DifVarnc	YD8HistMean
0.731707	0.714286	0.869565	0.784314	YN7GlcmZ5InvDfMom	YD8GradKurtosis
0.731707	0.678571	0.904762	0.775510	YN6DwtHaarS1HH	YD8ArmTeta3
0.731707	0.678571	0.904762	0.775510	YN5DwtHaarS1HH	YD8ArmTeta3
0.731707	0.750000	0.840000	0.792453	YN7GlcmV4InvDfMom	YD8GradKurtosis
0.731707	0.642857	0.947368	0.765957	YM7GlcmH1SumEntrp	YD8HistSkewness
0.731707	0.678571	0.904762	0.775510	YN7GlcmZ2InvDfMom	YD8GlcmH4Correlat
0.731707	0.750000	0.840000	0.792453	YM6HogO8b3	YS8HogO8b2
0.731707	0.750000	0.840000	0.792453	YM4HogO8b3	YS8HogO8b2
0.731707	0.678571	0.904762	0.775510	YM8GlcmZ5InvDfMom	YD8GradKurtosis
0.707317	0.607143	0.944444	0.739130	YM5GlcmN5SumEntrp	YD6ArmTeta4
0.707317	0.714286	0.833333	0.769231	YN6GlcmV5SumEntrp	YN8GlcmZ4InvDfMom
0.707317	0.678571	0.863636	0.760000	YS8Gab16Z8Mag	YD8Gab24H12Mag
0.707317	0.678571	0.863636	0.760000	YS5GlcmV5Correlat	YD8GradKurtosis
0.707317	0.642857	0.900000	0.750000	YN8GlcmZ4InvDfMom	YS8Gab16Z8Mag
0.707317	0.678571	0.863636	0.760000	YM8GlcmN5InvDfMom	YS8Gab24N12Mag
0.707317	0.678571	0.863636	0.760000	YS4GlcmV5Correlat	YD8GradKurtosis
0.707317	0.714286	0.833333	0.769231	YS5GlcmN3InvDfMom	YD8Gab24H12Mag
0.707317	0.678571	0.863636	0.760000	YS6GlcmN1DifVarnc	YD8Gab24H12Mag
0.707317	0.714286	0.833333	0.769231	YS8GlcmN4InvDfMom	YS8HistDomn01
0.707317	0.714286	0.833333	0.769231	YS7Gab12N6Mag	YD8Gab24H12Mag
0.707317	0.642857	0.900000	0.750000	YN7Gab24V12Mag	YD8ArmTeta3
0.707317	0.714286	0.833333	0.769231	YLbpOc4n8	YS8Gab12Z6Mag
0.707317	0.714286	0.833333	0.769231	YN4Gab16N8Mag	YD4Gab24N12Mag
0.707317	0.642857	0.900000	0.750000	YN8Gab24V12Mag	YD8ArmTeta3
0.707317	0.714286	0.833333	0.769231	YS8Gab12N6Mag	YD8Gab24H12Mag
0.707317	0.678571	0.863636	0.760000	YS5GlcmN1DifVarnc	YD8Gab24H12Mag
0.707317	0.714286	0.833333	0.769231	YM4GlcmN2SumOfSqs	YD8Gab24H12Mag
0.707317	0.714286	0.833333	0.769231	YM5GlcmN2SumOfSqs	YD8Gab24H12Mag
0.707317	0.678571	0.863636	0.760000	YM4GlcmZ3SumEntrp	YS8Gab8H4Mag
0.707317	0.714286	0.833333	0.769231	YM7GlcmN2SumOfSqs	YD8Gab24H12Mag
0.707317	0.750000	0.807692	0.777778	YN5GlcmZ5DifEntrp	YD8Gab24V12Mag
0.707317	0.678571	0.863636	0.760000	YM5GlcmH3SumEntrp	YS8Gab8H4Mag
0.707317	0.678571	0.863636	0.760000	YM4GlcmV5SumEntrp	YS8Gab8H4Mag
0.707317	0.714286	0.833333	0.769231	YN4GlcmV3DifVarnc	YD8Gab24H12Mag
0.707317	0.750000	0.807692	0.777778	YM5HistVariance	YD8Gab24H12Mag
0.707317	0.750000	0.807692	0.777778	YM4GlcmN1SumOfSqs	YD8Gab24H12Mag
0.707317	0.750000	0.807692	0.777778	YM7HistVariance	YD8Gab24H12Mag
0.707317	0.750000	0.807692	0.777778	YM6HistVariance	YD8Gab24H12Mag
0.707317	0.714286	0.833333	0.769231	YS7Gab12N6Mag	YD8GradNonZeros
0.707317	0.714286	0.833333	0.769231	YS5Gab12N6Mag	YD8GradNonZeros
0.707317	0.714286	0.833333	0.769231	YS6Gab12N6Mag	YD8GradNonZeros
0.707317	0.714286	0.833333	0.769231	YM6GlcmN1SumOfSqs	YD8Gab24H12Mag
0.707317	0.714286	0.833333	0.769231	YM7GlcmN1SumOfSqs	YD8Gab24H12Mag
0.707317	0.714286	0.833333	0.769231	YN4GlcmH5SumOfSqs	YD8GradNonZeros
0.707317	0.750000	0.807692	0.777778	YM8HistVariance	YD8Gab24H12Mag
0.707317	0.714286	0.833333	0.769231	YS8Gab12N6Mag	YD8GradNonZeros
0.707317	0.678571	0.863636	0.760000	YM4GlcmZ4SumEntrp	YS8Gab8H4Mag
0.707317	0.714286	0.833333	0.769231	YS5ArmTeta4	YS8ArmTeta2
0.707317	0.714286	0.833333	0.769231	YM8GlcmN1SumOfSqs	YD8Gab24H12Mag
0.707317	0.714286	0.833333	0.769231	YM6GlcmZ4SumOfSqs	YD8Gab24H12Mag
0.707317	0.714286	0.833333	0.769231	YM7GlcmZ4SumOfSqs	YD8Gab24H12Mag
0.707317	0.714286	0.833333	0.769231	YN4GlcmZ3DifEntrp	YD8Gab24H12Mag
0.707317	0.750000	0.807692	0.777778	YM5GlcmV1SumOfSqs	YD8Gab24H12Mag
0.707317	0.714286	0.833333	0.769231	YM8GlcmZ4SumOfSqs	YD8Gab24H12Mag
0.707317	0.678571	0.863636	0.760000	YS4GlcmN1DifVarnc	YD8Gab24H12Mag
0.707317	0.750000	0.807692	0.777778	YM6GlcmV1SumOfSqs	YD8Gab24H12Mag
0.707317	0.750000	0.807692	0.777778	YS4GradVariance	YS8HistDomn01
0.707317	0.750000	0.807692	0.777778	YM8GlcmV1SumOfSqs	YD8Gab24H12Mag
0.707317	0.750000	0.807692	0.777778	YM4GlcmZ1SumOfSqs	YD8Gab24H12Mag
0.707317	0.678571	0.863636	0.760000	YN6Gab24N12Mag	YS8Gab16Z8Mag
0.707317	0.750000	0.807692	0.777778	YM5GlcmZ1SumOfSqs	YD8Gab24H12Mag
0.707317	0.678571	0.863636	0.760000	YN7Gab24N12Mag	YS8Gab16Z8Mag
0.707317	0.678571	0.863636	0.760000	YN8Gab24N12Mag	YS8Gab16Z8Mag
0.707317	0.678571	0.863636	0.760000	YM5GlcmZ2SumEntrp	YS8Gab8H4Mag
0.707317	0.607143	0.944444	0.739130	YN7GlcmV2SumVarnc	YD8HistArea
0.707317	0.607143	0.944444	0.739130	YN8GlcmV2SumVarnc	YD8HistArea
0.707317	0.607143	0.944444	0.739130	YN6GlcmV2SumVarnc	YD8HistArea
0.707317	0.607143	0.944444	0.739130	YN4GlcmV2SumVarnc	YD8HistArea
0.707317	0.678571	0.863636	0.760000	YN7GlcmN5DifEntrp	YD8Gab24H12Mag
0.707317	0.714286	0.833333	0.769231	YN4GlcmN4SumOfSqs	YD8GradNonZeros
0.707317	0.714286	0.833333	0.769231	YN6GlcmV3DifVarnc	YD8Gab24H12Mag
0.707317	0.714286	0.833333	0.769231	YN7GlcmV3DifVarnc	YD8Gab24H12Mag
0.707317	0.714286	0.833333	0.769231	YLbpOc4n8	YS8Gab24Z12Mag
0.707317	0.714286	0.833333	0.769231	YS8ArmTeta4	YS8HistKurtosis
0.707317	0.678571	0.863636	0.760000	YM7Gab8V4Mag	YD6ArmTeta4
0.707317	0.750000	0.807692	0.777778	YN6GlcmV5InvDfMom	YD8Gab16H8Mag
0.707317	0.678571	0.863636	0.760000	YM7Gab12Z6Mag	YD6ArmTeta4
0.707317	0.678571	0.863636	0.760000	YM5GlcmN2SumEntrp	YS8Gab8H4Mag
0.707317	0.678571	0.863636	0.760000	YM6Gab12Z6Mag	YD6ArmTeta4
0.707317	0.678571	0.863636	0.760000	YN8Gab24H12Mag	YD8Gab16H8Mag
0.707317	0.678571	0.863636	0.760000	YN7Gab24H12Mag	YD8Gab16H8Mag
0.707317	0.678571	0.863636	0.760000	YM5GlcmV5SumEntrp	YS8Gab8H4Mag
0.707317	0.678571	0.863636	0.760000	YS6GlcmZ5InvDfMom	YD8Gab24H12Mag
0.707317	0.714286	0.833333	0.769231	YN5GlcmZ2SumOfSqs	YD8GradNonZeros
0.707317	0.714286	0.833333	0.769231	YN4GlcmZ2SumOfSqs	YD8GradNonZeros
0.707317	0.750000	0.807692	0.777778	YN6GlcmZ5DifEntrp	YD8Gab24V12Mag
0.707317	0.714286	0.833333	0.769231	YN8ArmTeta4	YD8Gab24H12Mag
0.707317	0.714286	0.833333	0.769231	YN7ArmTeta4	YD8Gab24H12Mag
0.707317	0.714286	0.833333	0.769231	YS7Gab12H6Mag	YD6ArmTeta4
0.707317	0.642857	0.900000	0.750000	YM5GlcmZ4SumEntrp	YS8Gab8H4Mag
0.707317	0.571429	1.000000	0.727273	YM6HistVariance	YD6ArmTeta4
0.707317	0.571429	1.000000	0.727273	YM8HistVariance	YD6ArmTeta4
0.707317	0.714286	0.833333	0.769231	YS6Gab16H8Mag	YS8ArmTeta4
0.707317	0.678571	0.863636	0.760000	YS7Gab16H8Mag	YS8ArmTeta4
0.707317	0.678571	0.863636	0.760000	YM8GlcmZ5InvDfMom	YS8Gab24N12Mag
0.707317	0.678571	0.863636	0.760000	YS8Gab16H8Mag	YS8ArmTeta4
0.707317	0.750000	0.807692	0.777778	YS8GlcmH3InvDfMom	YD8Gab24H12Mag
0.707317	0.714286	0.833333	0.769231	YN7GlcmV3DifEntrp	YD8Gab24H12Mag
0.707317	0.678571	0.863636	0.760000	YN4HogO8b6	YD8Gab24H12Mag
0.707317	0.642857	0.900000	0.750000	YN6Gab16H8Mag	YD8Gab24H12Mag
0.707317	0.642857	0.900000	0.750000	YN7Gab16H8Mag	YD8Gab24H12Mag
0.707317	0.642857	0.900000	0.750000	YN8Gab16H8Mag	YD8Gab24H12Mag
0.707317	0.714286	0.833333	0.769231	YN6GlcmV4DifEntrp	YD8Gab24H12Mag
0.707317	0.714286	0.833333	0.769231	YM6GlcmH1SumVarnc	YD8Gab24H12Mag
0.707317	0.714286	0.833333	0.769231	YN7GlcmN3Contrast	YD8Gab24H12Mag
0.707317	0.714286	0.833333	0.769231	YN4GlcmN2DifVarnc	YD8Gab24H12Mag
0.707317	0.714286	0.833333	0.769231	YN5GlcmV5DifEntrp	YD8Gab24H12Mag
0.707317	0.750000	0.807692	0.777778	YS6HistDomn01	YS8Gab24Z12Mag
0.707317	0.714286	0.833333	0.769231	YN4GlcmV5DifEntrp	YD8Gab12H6Mag
0.707317	0.607143	0.944444	0.739130	YS7DwtHaarS1HL	YD8GradKurtosis
0.707317	0.607143	0.944444	0.739130	YS8DwtHaarS1HL	YD8GradKurtosis
0.707317	0.750000	0.807692	0.777778	YN6GlcmZ3InvDfMom	YD4Gab24N12Mag
0.707317	0.678571	0.863636	0.760000	YS5HistDomn01	YD8Gab24V12Mag
0.707317	0.714286	0.833333	0.769231	YLbpCs8n1	YN8GradVariance
0.707317	0.714286	0.833333	0.769231	YM4GlcmV3SumEntrp	YD8Gab24H12Mag
0.707317	0.642857	0.900000	0.750000	YN7Gab16N8Mag	YD8Gab16V8Mag
0.707317	0.678571	0.863636	0.760000	YD4Gab24H12Mag	YD8GradNonZeros
0.707317	0.750000	0.807692	0.777778	YN5GlcmH5DifEntrp	YD6ArmTeta4
0.707317	0.785714	0.785714	0.785714	YS4GradVariance	YD8Gab24H12Mag
0.707317	0.714286	0.833333	0.769231	YS6Gab12Z6Mag	YS8GlcmV5InvDfMom
0.707317	0.714286	0.833333	0.769231	YN5GlcmN4Contrast	YD8Gab24H12Mag
0.707317	0.678571	0.863636	0.760000	YM4HogO8b6	YD8Gab24H12Mag
0.707317	0.678571	0.863636	0.760000	YN8GlcmN2Contrast	YD8Gab24H12Mag
0.707317	0.678571	0.863636	0.760000	YN7GlcmN2Contrast	YD8Gab24H12Mag
0.707317	0.678571	0.863636	0.760000	YM6GlcmH3SumEntrp	YS8Gab8H4Mag
0.707317	0.750000	0.807692	0.777778	YN7GlcmV5DifEntrp	YD8Gab24H12Mag
0.707317	0.678571	0.863636	0.760000	YN6GlcmN2Contrast	YD8Gab24H12Mag
0.707317	0.678571	0.863636	0.760000	YN4GlcmV4Contrast	YD8Gab24H12Mag
0.707317	0.714286	0.833333	0.769231	YM4GlcmN2SumEntrp	YD8Gab24H12Mag
0.707317	0.750000	0.807692	0.777778	YM6GlcmV1Entropy	YD8Gab24H12Mag
0.707317	0.714286	0.833333	0.769231	YN4GlcmN4Contrast	YD8Gab24H12Mag
0.707317	0.750000	0.807692	0.777778	YN6GlcmV5SumEntrp	YM8Gab8V4Mag
0.707317	0.714286	0.833333	0.769231	YM5GlcmN2SumEntrp	YD8Gab24H12Mag
0.707317	0.642857	0.900000	0.750000	YN6Gab12V6Mag	YS8HistKurtosis
0.707317	0.714286	0.833333	0.769231	YM8Gab24Z12Mag	YS8Gab8H4Mag
0.707317	0.750000	0.807692	0.777778	YM4GlcmH4SumEntrp	YD8Gab24H12Mag
0.707317	0.750000	0.807692	0.777778	YM7GrlmZFraction	YS8Gab16N8Mag
0.707317	0.750000	0.807692	0.777778	YM7GrlmZLngREmph	YS8Gab16N8Mag
0.707317	0.714286	0.833333	0.769231	YM5GlcmZ2SumEntrp	YD8Gab24H12Mag
0.707317	0.714286	0.833333	0.769231	YM4GlcmV4SumEntrp	YD8Gab24H12Mag
0.707317	0.750000	0.807692	0.777778	YM4GlcmH3SumEntrp	YD8Gab24H12Mag
0.707317	0.714286	0.833333	0.769231	YM7Gab24Z12Mag	YS8Gab8H4Mag
0.707317	0.714286	0.833333	0.769231	YM4GlcmN3SumEntrp	YD8Gab24H12Mag
0.707317	0.642857	0.900000	0.750000	YN5Gab12V6Mag	YS8HistKurtosis
0.707317	0.714286	0.833333	0.769231	YM4GlcmZ4SumEntrp	YD8Gab24H12Mag
0.707317	0.607143	0.944444	0.739130	YLbpCs8n1	YD8HistMean
0.707317	0.785714	0.785714	0.785714	YN7GlcmV4DifEntrp	YD8Gab12H6Mag
0.707317	0.642857	0.900000	0.750000	YM4GlcmH4DifVarnc	YD8HistSkewness
0.707317	0.714286	0.833333	0.769231	YM5GlcmV4SumEntrp	YD8Gab24H12Mag
0.707317	0.607143	0.944444	0.739130	YD8Gab4V2Mag	YD8HistSkewness
0.707317	0.678571	0.863636	0.760000	YN6GlcmH3Correlat	YD8HistMean
0.707317	0.607143	0.944444	0.739130	YD7Gab4V2Mag	YD8HistSkewness
0.707317	0.714286	0.833333	0.769231	YM5GlcmZ3SumEntrp	YD8Gab24H12Mag
0.707317	0.750000	0.807692	0.777778	YM5GlcmH4SumEntrp	YD8Gab24H12Mag
0.707317	0.714286	0.833333	0.769231	YM5GlcmN3SumEntrp	YD8Gab24H12Mag
0.707317	0.750000	0.807692	0.777778	YN4GlcmV5SumEntrp	YM8Gab8V4Mag
0.707317	0.714286	0.833333	0.769231	YN7GlcmH4InvDfMom	YS8ArmTeta4
0.707317	0.714286	0.833333	0.769231	YS8GlcmZ4InvDfMom	YD8Gab24H12Mag
0.707317	0.750000	0.807692	0.777778	YM6GlcmZ5SumEntrp	YD8Gab24H12Mag
0.707317	0.750000	0.807692	0.777778	YN7GlcmZ5InvDfMom	YD8Gab24H12Mag
0.707317	0.642857	0.900000	0.750000	YM6GlcmZ5SumEntrp	YD8Gab12H6Mag
0.707317	0.714286	0.833333	0.769231	YM7GlcmV2SumEntrp	YD8Gab24H12Mag
0.707317	0.750000	0.807692	0.777778	YS5HistDomn01	YD8GradNonZeros
0.707317	0.714286	0.833333	0.769231	YM6GlcmN3SumEntrp	YD8Gab24H12Mag
0.707317	0.678571	0.863636	0.760000	YM6HistPerc01	YS8HogO8b2
0.707317	0.642857	0.900000	0.750000	YM6GlcmN5SumEntrp	YS8Gab8H4Mag
0.707317	0.678571	0.863636	0.760000	YM8GlcmN5InvDfMom	YD6ArmTeta4
0.707317	0.785714	0.785714	0.785714	YM6GlcmZ4SumEntrp	YD8Gab24H12Mag
0.707317	0.714286	0.833333	0.769231	YN6Gab4V2Mag	YD8HistVariance
0.707317	0.678571	0.863636	0.760000	YN7GlcmZ3DifEntrp	YD6ArmTeta4
0.707317	0.714286	0.833333	0.769231	YN7Gab4V2Mag	YD8HistVariance
0.707317	0.714286	0.833333	0.769231	YS8GlcmN4InvDfMom	YD8Gab24H12Mag
0.707317	0.714286	0.833333	0.769231	YN8Gab4V2Mag	YD8HistVariance
0.707317	0.750000	0.807692	0.777778	YM7GlcmV4SumEntrp	YD8Gab24H12Mag
0.707317	0.750000	0.807692	0.777778	YN6DwtHaarS2LH	YD8Gab12V6Mag
0.707317	0.750000	0.807692	0.777778	YN8DwtHaarS2LH	YD8Gab12V6Mag
0.707317	0.750000	0.807692	0.777778	YN7DwtHaarS2LH	YD8Gab12V6Mag
0.707317	0.714286	0.833333	0.769231	YD4Gab12N6Mag	YD8Gab24V12Mag
0.707317	0.750000	0.807692	0.777778	YN7GlcmZ4InvDfMom	YD8Gab24H12Mag
0.707317	0.714286	0.833333	0.769231	YM8HogO8b6	YS8ArmTeta4
0.707317	0.678571	0.863636	0.760000	YS8HogO8b6	YS8HistKurtosis
0.707317	0.678571	0.863636	0.760000	YN7GlcmV2SumVarnc	YS8Gab8H4Mag
0.707317	0.678571	0.863636	0.760000	YN5GlcmV2SumVarnc	YS8Gab8H4Mag
0.707317	0.678571	0.863636	0.760000	YN6GlcmV2SumVarnc	YS8Gab8H4Mag
0.707317	0.714286	0.833333	0.769231	YN7GlcmV5DifEntrp	YD6ArmTeta4
0.707317	0.714286	0.833333	0.769231	YN8GlcmN2InvDfMom	YD8Gab24V12Mag
0.707317	0.678571	0.863636	0.760000	YS8GlcmZ5InvDfMom	YD6ArmTeta4
0.707317	0.678571	0.863636	0.760000	YN6HogO8b6	YS8ArmTeta4
0.707317	0.714286	0.833333	0.769231	YN7GlcmZ5InvDfMom	YD6ArmTeta4
0.707317	0.714286	0.833333	0.769231	YM5HogO8b1	YD8Gab24H12Mag
0.707317	0.750000	0.807692	0.777778	YN6GlcmZ5DifEntrp	YD8GradNonZeros
0.707317	0.750000	0.807692	0.777778	YN8HogO8b6	YS8ArmTeta4
0.707317	0.714286	0.833333	0.769231	YS8GlcmZ3InvDfMom	YS8ArmTeta4
0.707317	0.678571	0.863636	0.760000	YS5Gab16Z8Mag	YD4Gab24N12Mag
0.707317	0.607143	0.944444	0.739130	YS8HistSkewness	YD8HistArea
0.707317	0.642857	0.900000	0.750000	YS8DwtHaarS1HL	YD8Gab24V12Mag
0.707317	0.678571	0.863636	0.760000	YD8GlcmH3Correlat	YD8HistMean
0.707317	0.642857	0.900000	0.750000	YS7DwtHaarS1HL	YD8Gab24V12Mag
0.707317	0.678571	0.863636	0.760000	YD7GlcmH3Correlat	YD8HistMean
0.707317	0.678571	0.863636	0.760000	YD6GlcmH3Correlat	YD8HistMean
0.707317	0.642857	0.900000	0.750000	YN7GlcmV4DifEntrp	YS8ArmTeta4
0.707317	0.642857	0.900000	0.750000	YS6DwtHaarS1HL	YD8Gab24V12Mag
0.707317	0.678571	0.863636	0.760000	YM8HistPerc01	YS8HistKurtosis
0.707317	0.714286	0.833333	0.769231	YN7Gab16N8Mag	YD8GradKurtosis
0.707317	0.714286	0.833333	0.769231	YN7GlcmV4InvDfMom	YS8ArmTeta4
0.707317	0.714286	0.833333	0.769231	YN8Gab16N8Mag	YD8GradKurtosis
0.707317	0.678571	0.863636	0.760000	YN7GlcmZ1SumVarnc	YS8Gab8H4Mag
0.707317	0.678571	0.863636	0.760000	YN8GlcmZ1SumVarnc	YS8Gab8H4Mag
0.707317	0.678571	0.863636	0.760000	YN5GlcmZ1SumVarnc	YS8Gab8H4Mag
0.707317	0.678571	0.863636	0.760000	YN6GlcmZ1SumVarnc	YS8Gab8H4Mag
0.707317	0.678571	0.863636	0.760000	YN4GlcmZ1SumVarnc	YS8Gab8H4Mag
0.707317	0.607143	0.944444	0.739130	YS4HistSkewness	YD8HistArea
0.707317	0.642857	0.900000	0.750000	YM5GlcmH2SumEntrp	YS8Gab12Z6Mag
0.707317	0.678571	0.863636	0.760000	YLbpCs8n1	YS8HistKurtosis
0.707317	0.642857	0.900000	0.750000	YM7GlcmV3SumEntrp	YS8Gab8H4Mag
0.707317	0.678571	0.863636	0.760000	YN7GlcmZ4InvDfMom	YS8ArmTeta4
0.707317	0.678571	0.863636	0.760000	YD8Gab24H12Mag	YD8ArmTeta1
0.707317	0.678571	0.863636	0.760000	YS4HogO8b6	YS8ArmTeta4
0.707317	0.678571	0.863636	0.760000	YS8ArmTeta4	YD8HistArea
0.707317	0.785714	0.785714	0.785714	YM8GlcmZ4InvDfMom	YS8Gab16N8Mag
0.707317	0.678571	0.863636	0.760000	YS7Gab16N8Mag	YS8Gab12N6Mag
0.707317	0.607143	0.944444	0.739130	YM6GlcmV4SumEntrp	YD8Gab24Z12Mag
0.707317	0.642857	0.900000	0.750000	YM6GlcmV3SumEntrp	YD8Gab24Z12Mag
0.707317	0.714286	0.833333	0.769231	YM8GlcmN3InvDfMom	YD8GradNonZeros
0.707317	0.678571	0.863636	0.760000	YN6GlcmN3DifEntrp	YD8GradNonZeros
0.707317	0.750000	0.807692	0.777778	YS4GlcmN1DifVarnc	YS8ArmTeta4
0.707317	0.642857	0.900000	0.750000	YM4HistVariance	YD8Gab24Z12Mag
0.707317	0.642857	0.900000	0.750000	YM8Gab12Z6Mag	YS8Gab8H4Mag
0.707317	0.678571	0.863636	0.760000	YM5GlcmV5SumEntrp	YD8Gab24Z12Mag
0.707317	0.607143	0.944444	0.739130	YM6GlcmV1SumOfSqs	YD8HistMean
0.707317	0.607143	0.944444	0.739130	YM7GlcmV1SumOfSqs	YD8HistMean
0.707317	0.607143	0.944444	0.739130	YM8GlcmV1SumOfSqs	YD8HistMean
0.707317	0.642857	0.900000	0.750000	YS5Gab24Z12Mag	YD8Gab24Z12Mag
0.707317	0.642857	0.900000	0.750000	YM7GlcmV5SumOfSqs	YD8Gab24Z12Mag
0.707317	0.642857	0.900000	0.750000	YM6GlcmV5SumOfSqs	YD8Gab24Z12Mag
0.707317	0.678571	0.863636	0.760000	YN5GlcmN3InvDfMom	YD8GradNonZeros
0.707317	0.678571	0.863636	0.760000	YM5GlcmV1SumVarnc	YD8Gab24Z12Mag
0.707317	0.642857	0.900000	0.750000	YM5GlcmH1SumOfSqs	YD8Gab24Z12Mag
0.707317	0.642857	0.900000	0.750000	YM5GlcmN1SumOfSqs	YD8Gab24Z12Mag
0.707317	0.642857	0.900000	0.750000	YM4GlcmH1SumOfSqs	YD8Gab24Z12Mag
0.707317	0.642857	0.900000	0.750000	YM4GlcmN1SumOfSqs	YD8Gab24Z12Mag
0.707317	0.642857	0.900000	0.750000	YM6GlcmH1SumOfSqs	YD8Gab24Z12Mag
0.707317	0.642857	0.900000	0.750000	YM7GlcmH1SumOfSqs	YD8Gab24Z12Mag
0.707317	0.642857	0.900000	0.750000	YM8GlcmH1SumOfSqs	YD8Gab24Z12Mag
0.707317	0.642857	0.900000	0.750000	YM6GlcmN1SumOfSqs	YD8Gab24Z12Mag
0.707317	0.642857	0.900000	0.750000	YM7GlcmN1SumOfSqs	YD8Gab24Z12Mag
0.707317	0.642857	0.900000	0.750000	YM8GlcmN1SumOfSqs	YD8Gab24Z12Mag
0.707317	0.642857	0.900000	0.750000	YM6GlcmV4SumOfSqs	YD8Gab24Z12Mag
0.707317	0.642857	0.900000	0.750000	YM5GlcmV1SumOfSqs	YD8Gab24Z12Mag
0.707317	0.642857	0.900000	0.750000	YM4GlcmV1SumOfSqs	YD8Gab24Z12Mag
0.707317	0.642857	0.900000	0.750000	YM5GlcmZ1SumOfSqs	YD8Gab24Z12Mag
0.707317	0.642857	0.900000	0.750000	YM4GlcmZ1SumOfSqs	YD8Gab24Z12Mag
0.707317	0.642857	0.900000	0.750000	YM6GlcmV1SumOfSqs	YD8Gab24Z12Mag
0.707317	0.642857	0.900000	0.750000	YM7GlcmV1SumOfSqs	YD8Gab24Z12Mag
0.707317	0.642857	0.900000	0.750000	YM8GlcmV1SumOfSqs	YD8Gab24Z12Mag
0.707317	0.642857	0.900000	0.750000	YM7GlcmZ1SumOfSqs	YD8Gab24Z12Mag
0.707317	0.642857	0.900000	0.750000	YM6GlcmZ1SumOfSqs	YD8Gab24Z12Mag
0.707317	0.642857	0.900000	0.750000	YM8GlcmZ1SumOfSqs	YD8Gab24Z12Mag
0.707317	0.642857	0.900000	0.750000	YM5GlcmZ2SumOfSqs	YD8Gab24Z12Mag
0.707317	0.642857	0.900000	0.750000	YM5GlcmH2SumOfSqs	YD8Gab24Z12Mag
0.707317	0.714286	0.833333	0.769231	YLbpOc4n1	YS8ArmTeta4
0.707317	0.678571	0.863636	0.760000	YM5GlcmN4SumOfSqs	YD8Gab24Z12Mag
0.707317	0.642857	0.900000	0.750000	YM4GlcmH2SumOfSqs	YD8Gab24Z12Mag
0.707317	0.785714	0.785714	0.785714	YD4Gab24H12Mag	YD8Gab8V4Mag
0.707317	0.678571	0.863636	0.760000	YM5GradSkewness	YD8Gab24V12Mag
0.707317	0.642857	0.900000	0.750000	YM6GlcmH2SumOfSqs	YD8Gab24Z12Mag
0.707317	0.642857	0.900000	0.750000	YM5GlcmH3SumOfSqs	YD8Gab24Z12Mag
0.707317	0.678571	0.863636	0.760000	YM7GlcmN4SumOfSqs	YD8Gab24Z12Mag
0.707317	0.678571	0.863636	0.760000	YM6GlcmN4SumOfSqs	YD8Gab24Z12Mag
0.707317	0.678571	0.863636	0.760000	YN5GlcmH3InvDfMom	YD8GradNonZeros
0.707317	0.678571	0.863636	0.760000	YM8GlcmN4SumOfSqs	YD8Gab24Z12Mag
0.707317	0.750000	0.807692	0.777778	YD5Gab24H12Mag	YD8Gab8V4Mag
0.707317	0.642857	0.900000	0.750000	YM5GlcmV2SumOfSqs	YD8Gab24Z12Mag
0.707317	0.642857	0.900000	0.750000	YM6GlcmH3SumOfSqs	YD8Gab24Z12Mag
0.707317	0.642857	0.900000	0.750000	YM6GlcmV2SumOfSqs	YD8Gab24Z12Mag
0.707317	0.714286	0.833333	0.769231	YN5GlcmH1SumVarnc	YD8Gab24H12Mag
0.707317	0.678571	0.863636	0.760000	YM6GradSkewness	YD8Gab24V12Mag
0.707317	0.714286	0.833333	0.769231	YN6GlcmH1SumVarnc	YD8Gab24H12Mag
0.707317	0.714286	0.833333	0.769231	YN7GlcmH1SumVarnc	YD8Gab24H12Mag
0.707317	0.714286	0.833333	0.769231	YS7GrlmNLngREmph	YS8ArmTeta4
0.707317	0.714286	0.833333	0.769231	YN8GlcmH1SumVarnc	YD8Gab24H12Mag
0.707317	0.750000	0.807692	0.777778	YD6Gab24H12Mag	YD8Gab8V4Mag
0.707317	0.678571	0.863636	0.760000	YN5HogO8b6	YD8HistArea
0.707317	0.714286	0.833333	0.769231	YS6GradNonZeros	YS8ArmTeta4
0.707317	0.714286	0.833333	0.769231	YN7GlcmH5InvDfMom	YD8GradNonZeros
0.707317	0.750000	0.807692	0.777778	YN4GlcmZ4Contrast	YD8GradNonZeros
0.707317	0.607143	0.944444	0.739130	YM4GlcmZ3SumEntrp	YD8Gab24Z12Mag
0.707317	0.750000	0.807692	0.777778	YM7GrlmNLngREmph	YD8Gab24H12Mag
0.707317	0.678571	0.863636	0.760000	YN7Gab12Z6Mag	YS8Gab8Z4Mag
0.707317	0.750000	0.807692	0.777778	YM7GrlmNShrtREmp	YD8Gab24H12Mag
0.707317	0.678571	0.863636	0.760000	YN4HogO8b2	YD8HistArea
0.707317	0.714286	0.833333	0.769231	YS7GrlmNFraction	YS8ArmTeta4
0.707317	0.642857	0.900000	0.750000	YN5HogO8b2	YD8HistArea
0.707317	0.642857	0.900000	0.750000	YN6HogO8b2	YD8HistArea
0.707317	0.642857	0.900000	0.750000	YN8HogO8b2	YD8HistArea
0.707317	0.678571	0.863636	0.760000	YS5Gab24H12Mag	YS8Gab6V3Mag
0.707317	0.678571	0.863636	0.760000	YS6Gab24H12Mag	YS8Gab6V3Mag
0.707317	0.714286	0.833333	0.769231	YN4Gab8H4Mag	YD8HistMean
0.707317	0.607143	0.944444	0.739130	YM5GlcmV1SumVarnc	YS8ArmTeta2
0.707317	0.642857	0.900000	0.750000	YM6Gab4H2Mag	YS8ArmTeta4
0.707317	0.642857	0.900000	0.750000	YM8Gab4H2Mag	YS8ArmTeta4
0.707317	0.714286	0.833333	0.769231	YS4DwtHaarS1LH	YD8HistMean
0.707317	0.642857	0.900000	0.750000	YS8GlcmZ1InvDfMom	YD8HistArea
0.707317	0.785714	0.785714	0.785714	YM7GlcmN4SumOfSqs	YS8Gab24H12Mag
0.707317	0.785714	0.785714	0.785714	YM6GlcmN4SumOfSqs	YS8Gab24H12Mag
0.707317	0.785714	0.785714	0.785714	YM8GlcmN4SumOfSqs	YS8Gab24H12Mag
0.707317	0.642857	0.900000	0.750000	YS6GlcmN3DifVarnc	YD8HistMean
0.707317	0.642857	0.900000	0.750000	YS7GlcmN3DifVarnc	YD8HistMean
0.707317	0.607143	0.944444	0.739130	YN8GlcmV2DifVarnc	YD8HistArea
0.707317	0.607143	0.944444	0.739130	YN7GlcmV2DifVarnc	YD8HistArea
0.707317	0.607143	0.944444	0.739130	YN5GlcmV2DifVarnc	YD8HistArea
0.707317	0.642857	0.900000	0.750000	YM5Gab16H8Mag	YD8HistArea
0.707317	0.750000	0.807692	0.777778	YN8GlcmZ5InvDfMom	YN8HogO8b6
0.707317	0.642857	0.900000	0.750000	YM6Gab16H8Mag	YD8HistArea
0.707317	0.642857	0.900000	0.750000	YN8DwtHaarS1HH	YD8ArmTeta3
0.707317	0.642857	0.900000	0.750000	YN7DwtHaarS1HH	YD8ArmTeta3
0.707317	0.642857	0.900000	0.750000	YM7GrlmZFraction	YM8HistVariance
0.707317	0.714286	0.833333	0.769231	YLbpCs8n1	YLbpOc4n1
0.707317	0.642857	0.900000	0.750000	YM7GrlmZLngREmph	YM8HistVariance
0.707317	0.607143	0.944444	0.739130	YM8GlcmZ4SumEntrp	YD8HistMean
0.707317	0.642857	0.900000	0.750000	YM7GrlmNMRLNonUni	YD8ArmTeta3
0.707317	0.607143	0.944444	0.739130	YD4Gab4V2Mag	YD8HistVariance
0.707317	0.642857	0.900000	0.750000	YM7GrlmNShrtREmp	YD8ArmTeta3
0.707317	0.642857	0.900000	0.750000	YN7GlcmN5InvDfMom	YM8Gab8V4Mag
0.707317	0.678571	0.863636	0.760000	YM7GlcmV1SumEntrp	YD8HistSkewness
0.707317	0.571429	1.000000	0.727273	YN7GlcmZ2SumEntrp	YD8HistArea
0.707317	0.571429	1.000000	0.727273	YN7GlcmV2SumEntrp	YD8HistArea
0.707317	0.750000	0.807692	0.777778	YN7GlcmZ3InvDfMom	YS8HogO8b2
0.682927	0.642857	0.857143	0.734694	YN4GlcmN5DifVarnc	YD8Gab24H12Mag
0.682927	0.642857	0.857143	0.734694	YM7GrlmNShrtREmp	YS8Gab24Z12Mag
0.682927	0.642857	0.857143	0.734694	YM4Gab12H6Mag	YS8HistDomn01
0.682927	0.714286	0.800000	0.754717	YS8Gab12Z6Mag	YD8GradNonZeros
0.682927	0.714286	0.800000	0.754717	YM6GlcmV1DifVarnc	YD4Gab24N12Mag
0.682927	0.714286	0.800000	0.754717	YM8GlcmV1DifVarnc	YD4Gab24N12Mag
0.682927	0.714286	0.800000	0.754717	YM7GlcmV1DifVarnc	YD4Gab24N12Mag
0.682927	0.642857	0.857143	0.734694	YS7Gab24N12Mag	YD6ArmTeta4
0.682927	0.642857	0.857143	0.734694	YS8Gab24N12Mag	YD6ArmTeta4
0.682927	0.678571	0.826087	0.745098	YS7GlcmN2InvDfMom	YS8HistDomn01
0.682927	0.714286	0.800000	0.754717	YM4GlcmV5SumOfSqs	YD8Gab24H12Mag
0.682927	0.678571	0.826087	0.745098	YM4GlcmN4SumOfSqs	YD8Gab24H12Mag
0.682927	0.678571	0.826087	0.745098	YM7Gab12Z6Mag	YD8Gab24V12Mag
0.682927	0.678571	0.826087	0.745098	YM8Gab12Z6Mag	YD8Gab24V12Mag
0.682927	0.678571	0.826087	0.745098	YM5GlcmN4SumOfSqs	YD8Gab24H12Mag
0.682927	0.642857	0.857143	0.734694	YD8GradNonZeros	YD8HistSkewness
0.682927	0.678571	0.826087	0.745098	YM7GlcmV5SumOfSqs	YD8Gab24H12Mag
0.682927	0.678571	0.826087	0.745098	YM6GlcmV5SumOfSqs	YD8Gab24H12Mag
0.682927	0.678571	0.826087	0.745098	YS7Gab16Z8Mag	YD8Gab24H12Mag
0.682927	0.642857	0.857143	0.734694	YM7DwtHaarS1HH	YD4Gab24N12Mag
0.682927	0.678571	0.826087	0.745098	YS5Gab16Z8Mag	YD8Gab24H12Mag
0.682927	0.642857	0.857143	0.734694	YM8GradNonZeros	YD8HistSkewness
0.682927	0.678571	0.826087	0.745098	YS6Gab16Z8Mag	YD8Gab24H12Mag
0.682927	0.678571	0.826087	0.745098	YM4GlcmN3SumOfSqs	YD8Gab24H12Mag
0.682927	0.714286	0.800000	0.754717	YM4GlcmZ3SumEntrp	YS8Gab24N12Mag
0.682927	0.642857	0.857143	0.734694	YS8GlcmN1DifVarnc	YD8Gab24H12Mag
0.682927	0.678571	0.826087	0.745098	YM5GlcmN3SumOfSqs	YD8Gab24H12Mag
0.682927	0.678571	0.826087	0.745098	YM7GlcmN3SumOfSqs	YD8Gab24H12Mag
0.682927	0.678571	0.826087	0.745098	YM6GlcmN3SumOfSqs	YD8Gab24H12Mag
0.682927	0.642857	0.857143	0.734694	YS7GlcmN1DifVarnc	YD8Gab24H12Mag
0.682927	0.607143	0.894737	0.723404	YN5Gab24V12Mag	YD8ArmTeta3
0.682927	0.678571	0.826087	0.745098	YM8GlcmN3SumOfSqs	YD8Gab24H12Mag
0.682927	0.642857	0.857143	0.734694	YS4Gab16H8Mag	YD6ArmTeta4
0.682927	0.714286	0.800000	0.754717	YM4GlcmV4SumOfSqs	YD8Gab24H12Mag
0.682927	0.714286	0.800000	0.754717	YM5GlcmV4SumOfSqs	YD8Gab24H12Mag
0.682927	0.714286	0.800000	0.754717	YM7GlcmV4SumOfSqs	YD8Gab24H12Mag
0.682927	0.607143	0.894737	0.723404	YN6Gab24V12Mag	YD8ArmTeta3
0.682927	0.714286	0.800000	0.754717	YM8GlcmV4SumOfSqs	YD8Gab24H12Mag
0.682927	0.642857	0.857143	0.734694	YM8Gab24N12Mag	YD8GradNonZeros
0.682927	0.678571	0.826087	0.745098	YM6Gab8Z4Mag	YS8HistDomn01
0.682927	0.642857	0.857143	0.734694	YM7Gab24N12Mag	YD8GradNonZeros
0.682927	0.678571	0.826087	0.745098	YM6GlcmN2SumOfSqs	YD8Gab24H12Mag
0.682927	0.678571	0.826087	0.745098	YN6GlcmZ2InvDfMom	YS8ArmTeta2
0.682927	0.642857	0.857143	0.734694	YM7GlcmV2SumVarnc	YS8Gab8H4Mag
0.682927	0.714286	0.800000	0.754717	YN4GlcmZ2DifVarnc	YD8Gab24H12Mag
0.682927	0.678571	0.826087	0.745098	YM7Gab8Z4Mag	YS8HistDomn01
0.682927	0.642857	0.857143	0.734694	YM8GlcmV2SumVarnc	YS8Gab8H4Mag
0.682927	0.678571	0.826087	0.745098	YM8GlcmN2SumOfSqs	YD8Gab24H12Mag
0.682927	0.642857	0.857143	0.734694	YM6GlcmV2SumVarnc	YS8Gab8H4Mag
0.682927	0.642857	0.857143	0.734694	YM6Gab24N12Mag	YD8GradNonZeros
0.682927	0.678571	0.826087	0.745098	YM8Gab8Z4Mag	YS8HistDomn01
0.682927	0.678571	0.826087	0.745098	YN7GlcmH5SumOfSqs	YD8GradNonZeros
0.682927	0.714286	0.800000	0.754717	YM4HistVariance	YD8Gab24H12Mag
0.682927	0.642857	0.857143	0.734694	YM5GlcmV2SumVarnc	YS8Gab8H4Mag
0.682927	0.678571	0.826087	0.745098	YM6Gab24Z12Mag	YD8Gab16H8Mag
0.682927	0.607143	0.894737	0.723404	YN4GlcmH5DifVarnc	YD8ArmTeta3
0.682927	0.642857	0.857143	0.734694	YM4GlcmV2SumVarnc	YS8Gab8H4Mag
0.682927	0.714286	0.800000	0.754717	YM4GlcmV3SumOfSqs	YD8Gab24H12Mag
0.682927	0.714286	0.800000	0.754717	YM5GlcmV3SumOfSqs	YD8Gab24H12Mag
0.682927	0.714286	0.800000	0.754717	YN5GlcmZ3DifEntrp	YD8Gab24H12Mag
0.682927	0.714286	0.800000	0.754717	YM4GlcmZ4SumOfSqs	YD8Gab24H12Mag
0.682927	0.750000	0.777778	0.763636	YN8Gab24H12Mag	YD6ArmTeta4
0.682927	0.714286	0.800000	0.754717	YM5GlcmZ4SumOfSqs	YD8Gab24H12Mag
0.682927	0.678571	0.826087	0.745098	YM7Gab24Z12Mag	YD8Gab16H8Mag
0.682927	0.714286	0.800000	0.754717	YM7GlcmV3SumOfSqs	YD8Gab24H12Mag
0.682927	0.714286	0.800000	0.754717	YM4GlcmH1SumOfSqs	YD8Gab24H12Mag
0.682927	0.678571	0.826087	0.745098	YM8Gab24Z12Mag	YD8Gab16H8Mag
0.682927	0.750000	0.777778	0.763636	YN7Gab24H12Mag	YD6ArmTeta4
0.682927	0.714286	0.800000	0.754717	YM8GlcmH2SumOfSqs	YD8Gab24H12Mag
0.682927	0.750000	0.777778	0.763636	YN6Gab24H12Mag	YD6ArmTeta4
0.682927	0.678571	0.826087	0.745098	YN8GlcmV5DifVarnc	YD8Gab24H12Mag
0.682927	0.750000	0.777778	0.763636	YN7GradVariance	YD8Gab24H12Mag
0.682927	0.714286	0.800000	0.754717	YM5GlcmH1SumOfSqs	YD8Gab24H12Mag
0.682927	0.714286	0.800000	0.754717	YM4GlcmV1SumOfSqs	YD8Gab24H12Mag
0.682927	0.714286	0.800000	0.754717	YM8GlcmV3SumOfSqs	YD8Gab24H12Mag
0.682927	0.607143	0.894737	0.723404	YM4GlcmN5SumEntrp	YD6ArmTeta4
0.682927	0.714286	0.800000	0.754717	YM4GlcmZ3SumOfSqs	YD8Gab24H12Mag
0.682927	0.714286	0.800000	0.754717	YM5GlcmZ3SumOfSqs	YD8Gab24H12Mag
0.682927	0.678571	0.826087	0.745098	YN4GlcmH4SumOfSqs	YD8GradNonZeros
0.682927	0.714286	0.800000	0.754717	YM4GlcmZ2SumOfSqs	YD8Gab24H12Mag
0.682927	0.714286	0.800000	0.754717	YM5GlcmZ2SumOfSqs	YD8Gab24H12Mag
0.682927	0.678571	0.826087	0.745098	YN6GlcmZ5DifEntrp	YS8ArmTeta4
0.682927	0.714286	0.800000	0.754717	YM7GlcmV1SumOfSqs	YD8Gab24H12Mag
0.682927	0.714286	0.800000	0.754717	YM6GlcmZ3SumOfSqs	YD8Gab24H12Mag
0.682927	0.714286	0.800000	0.754717	YM7GlcmZ3SumOfSqs	YD8Gab24H12Mag
0.682927	0.678571	0.826087	0.745098	YM8GlcmH1SumOfSqs	YD8Gab24H12Mag
0.682927	0.607143	0.894737	0.723404	YS4HistDomn01	YD8HistMean
0.682927	0.714286	0.800000	0.754717	YM7GlcmZ2SumOfSqs	YD8Gab24H12Mag
0.682927	0.714286	0.800000	0.754717	YM8GlcmZ3SumOfSqs	YD8Gab24H12Mag
0.682927	0.678571	0.826087	0.745098	YN8GlcmN5SumOfSqs	YD8GradNonZeros
0.682927	0.678571	0.826087	0.745098	YN7GlcmN5SumOfSqs	YD8GradNonZeros
0.682927	0.714286	0.800000	0.754717	YM8GlcmZ2SumOfSqs	YD8Gab24H12Mag
0.682927	0.714286	0.800000	0.754717	YM7GlcmZ1SumOfSqs	YD8Gab24H12Mag
0.682927	0.678571	0.826087	0.745098	YN5GlcmV3DifVarnc	YD8Gab24H12Mag
0.682927	0.678571	0.826087	0.745098	YN6GlcmN5SumOfSqs	YD8GradNonZeros
0.682927	0.714286	0.800000	0.754717	YN8GlcmZ3Contrast	YD8Gab24H12Mag
0.682927	0.714286	0.800000	0.754717	YM8GlcmZ1SumOfSqs	YD8Gab24H12Mag
0.682927	0.714286	0.800000	0.754717	YN7GlcmZ3Contrast	YD8Gab24H12Mag
0.682927	0.678571	0.826087	0.745098	YN6GlcmZ5SumOfSqs	YD8GradNonZeros
0.682927	0.678571	0.826087	0.745098	YN4GlcmN5SumOfSqs	YD8GradNonZeros
0.682927	0.714286	0.800000	0.754717	YS5GradVariance	YS8HistDomn01
0.682927	0.571429	0.941176	0.711111	YN5GlcmV2SumVarnc	YD8HistArea
0.682927	0.714286	0.800000	0.754717	YN6GlcmZ3Contrast	YD8Gab24H12Mag
0.682927	0.714286	0.800000	0.754717	YS6GradVariance	YS8HistDomn01
0.682927	0.678571	0.826087	0.745098	YN4Gab16N8Mag	YD8Gab8V4Mag
0.682927	0.714286	0.800000	0.754717	YN5GlcmZ3Contrast	YD8Gab24H12Mag
0.682927	0.714286	0.800000	0.754717	YS7GlcmZ5InvDfMom	YD8Gab24H12Mag
0.682927	0.750000	0.777778	0.763636	YN5GlcmZ3DifVarnc	YD8Gab24H12Mag
0.682927	0.642857	0.857143	0.734694	YM8Gab8V4Mag	YD6ArmTeta4
0.682927	0.714286	0.800000	0.754717	YN5GlcmN4DifEntrp	YD8Gab24H12Mag
0.682927	0.642857	0.857143	0.734694	YM5Gab8V4Mag	YD6ArmTeta4
0.682927	0.678571	0.826087	0.745098	YN4GlcmZ3Contrast	YD8Gab24H12Mag
0.682927	0.535714	1.000000	0.697674	YM5GlcmV2SumOfSqs	YD6ArmTeta4
0.682927	0.678571	0.826087	0.745098	YM8Gab12Z6Mag	YD6ArmTeta4
0.682927	0.714286	0.800000	0.754717	YN7GlcmZ2InvDfMom	YS8ArmTeta2
0.682927	0.642857	0.857143	0.734694	YM5Gab12Z6Mag	YD6ArmTeta4
0.682927	0.642857	0.857143	0.734694	YM4HistPerc01	YS8Gab24N12Mag
0.682927	0.678571	0.826087	0.745098	YN8GlcmV3InvDfMom	YS8ArmTeta4
0.682927	0.678571	0.826087	0.745098	YN5DwtHaarS1HL	YS8Gab16Z8Mag
0.682927	0.571429	0.941176	0.711111	YM4GlcmN4SumEntrp	YD6ArmTeta4
0.682927	0.642857	0.857143	0.734694	YM6Gab8V4Mag	YD6ArmTeta4
0.682927	0.678571	0.826087	0.745098	YN4GlcmN2SumOfSqs	YD8GradNonZeros
0.682927	0.678571	0.826087	0.745098	YN5GlcmN5SumEntrp	YS8GlcmV5InvDfMom
0.682927	0.678571	0.826087	0.745098	YS6Gab24Z12Mag	YS8GlcmV3DifEntrp
0.682927	0.535714	1.000000	0.697674	YM4GlcmV2SumOfSqs	YD6ArmTeta4
0.682927	0.535714	1.000000	0.697674	YM5GlcmV1SumOfSqs	YD6ArmTeta4
0.682927	0.642857	0.857143	0.734694	YM7GrlmZMGLevNonUn	YS8Gab16Z8Mag
0.682927	0.535714	1.000000	0.697674	YM6GlcmV1SumOfSqs	YD6ArmTeta4
0.682927	0.642857	0.857143	0.734694	YM5GlcmZ5SumEntrp	YS8Gab8H4Mag
0.682927	0.535714	1.000000	0.697674	YM5GlcmN1SumOfSqs	YD6ArmTeta4
0.682927	0.607143	0.894737	0.723404	YM5Gab16H8Mag	YS8HistKurtosis
0.682927	0.642857	0.857143	0.734694	YM5HogO8b5	YD4Gab24N12Mag
0.682927	0.642857	0.857143	0.734694	YM5GlcmZ3SumEntrp	YS8Gab8H4Mag
0.682927	0.535714	1.000000	0.697674	YM4GlcmV1SumOfSqs	YD6ArmTeta4
0.682927	0.642857	0.857143	0.734694	YS5Gab16H8Mag	YS8ArmTeta4
0.682927	0.678571	0.826087	0.745098	YS8GlcmN5InvDfMom	YD8Gab24H12Mag
0.682927	0.642857	0.857143	0.734694	YM5GlcmN3SumEntrp	YS8Gab8H4Mag
0.682927	0.678571	0.826087	0.745098	YS5Gab12H6Mag	YD6ArmTeta4
0.682927	0.535714	1.000000	0.697674	YM4GlcmN1SumOfSqs	YD6ArmTeta4
0.682927	0.642857	0.857143	0.734694	YM7GrlmHMGLevNonUn	YS8Gab16Z8Mag
0.682927	0.642857	0.857143	0.734694	YM7GrlmVMGLevNonUn	YS8Gab16Z8Mag
0.682927	0.535714	1.000000	0.697674	YM5HistVariance	YD6ArmTeta4
0.682927	0.571429	0.941176	0.711111	YM7HistVariance	YD6ArmTeta4
0.682927	0.714286	0.800000	0.754717	YN6Gab16N8Mag	YD8Gab24H12Mag
0.682927	0.750000	0.777778	0.763636	YN4Gab16N8Mag	YD8Gab24H12Mag
0.682927	0.714286	0.800000	0.754717	YN8Gab16N8Mag	YD8Gab24H12Mag
0.682927	0.714286	0.800000	0.754717	YN7Gab16N8Mag	YD8Gab24H12Mag
0.682927	0.642857	0.857143	0.734694	YM6GlcmV3SumEntrp	YS8GlcmH5InvDfMom
0.682927	0.607143	0.894737	0.723404	YN4Gab16H8Mag	YD8Gab24H12Mag
0.682927	0.535714	1.000000	0.697674	YM4HistVariance	YD6ArmTeta4
0.682927	0.642857	0.857143	0.734694	YN7GlcmZ5DifEntrp	YS8ArmTeta4
0.682927	0.714286	0.800000	0.754717	YM4Gab12Z6Mag	YD8Gab24H12Mag
0.682927	0.678571	0.826087	0.745098	YM7GrlmZShrtREmp	YS8Gab24Z12Mag
0.682927	0.714286	0.800000	0.754717	YS4GlcmV4InvDfMom	YD8Gab24H12Mag
0.682927	0.714286	0.800000	0.754717	YLbpOc4n1	YS8Gab24N12Mag
0.682927	0.642857	0.857143	0.734694	YM4ArmTeta2	YD8HistSkewness
0.682927	0.678571	0.826087	0.745098	YN5GlcmN5Contrast	YD8Gab24H12Mag
0.682927	0.678571	0.826087	0.745098	YN8GlcmN3Contrast	YD8Gab24H12Mag
0.682927	0.678571	0.826087	0.745098	YM7HistPerc01	YS8GradVariance
0.682927	0.678571	0.826087	0.745098	YN6GlcmN3Contrast	YD8Gab24H12Mag
0.682927	0.678571	0.826087	0.745098	YS8Gab24N12Mag	YS8Gab12H6Mag
0.682927	0.678571	0.826087	0.745098	YM8HogO8b6	YD8Gab24H12Mag
0.682927	0.642857	0.857143	0.734694	YM8GlcmV4InvDfMom	YS8HistDomn01
0.682927	0.642857	0.857143	0.734694	YS5Gab16N8Mag	YD8Gab8V4Mag
0.682927	0.642857	0.857143	0.734694	YM6HistPerc01	YS8GradVariance
0.682927	0.571429	0.941176	0.711111	YS6DwtHaarS1HL	YD8GradKurtosis
0.682927	0.642857	0.857143	0.734694	YN4GlcmN5Contrast	YD8Gab24H12Mag
0.682927	0.678571	0.826087	0.745098	YN6GlcmH5DifEntrp	YS8ArmTeta4
0.682927	0.607143	0.894737	0.723404	YN8GrlmZFraction	YD8HistMean
0.682927	0.678571	0.826087	0.745098	YM8GlcmZ4InvDfMom	YS8Gab24N12Mag
0.682927	0.678571	0.826087	0.745098	YN4GlcmN3Contrast	YD8Gab24H12Mag
0.682927	0.678571	0.826087	0.745098	YN4Gab8N4Mag	YD8Gab24H12Mag
0.682927	0.714286	0.800000	0.754717	YN6GlcmV4SumEntrp	YM8Gab8V4Mag
0.682927	0.678571	0.826087	0.745098	YLbpCs8n5	YD8HistSkewness
0.682927	0.642857	0.857143	0.734694	YN4GlcmN5SumVarnc	YD8GlcmH1AngScMom
0.682927	0.678571	0.826087	0.745098	YN6GlcmH4DifEntrp	YS8ArmTeta4
0.682927	0.750000	0.777778	0.763636	YN5GradNonZeros	YD8Gab24H12Mag
0.682927	0.714286	0.800000	0.754717	YM4GlcmV2SumEntrp	YD8Gab24H12Mag
0.682927	0.642857	0.857143	0.734694	YS7Gab8H4Mag	YD8Gab24H12Mag
0.682927	0.678571	0.826087	0.745098	YM7GradNonZeros	YD8HistVariance
0.682927	0.642857	0.857143	0.734694	YS6Gab8H4Mag	YD8Gab24H12Mag
0.682927	0.678571	0.826087	0.745098	YS8Gab12Z6Mag	YS8GlcmV5InvDfMom
0.682927	0.642857	0.857143	0.734694	YN8GlcmZ4InvDfMom	YS8Gab8Z4Mag
0.682927	0.678571	0.826087	0.745098	YS7Gab12Z6Mag	YS8GlcmV5InvDfMom
0.682927	0.678571	0.826087	0.745098	YM5Gab12H6Mag	YD8Gab24H12Mag
0.682927	0.714286	0.800000	0.754717	YM5GlcmV2SumEntrp	YD8Gab24H12Mag
0.682927	0.714286	0.800000	0.754717	YM8Gab12H6Mag	YD8Gab24H12Mag
0.682927	0.642857	0.857143	0.734694	YLbpCs8n14	YS8Gab12N6Mag
0.682927	0.607143	0.894737	0.723404	YS6GlcmZ5AngScMom	YD8ArmTeta3
0.682927	0.714286	0.800000	0.754717	YN5GlcmN3InvDfMom	YD8Gab24H12Mag
0.682927	0.714286	0.800000	0.754717	YN6GlcmV5InvDfMom	YS8HistDomn01
0.682927	0.714286	0.800000	0.754717	YN8GlcmZ3InvDfMom	YS8Gab24Z12Mag
0.682927	0.642857	0.857143	0.734694	YS5ArmTeta4	YD8GlcmH1AngScMom
0.682927	0.642857	0.857143	0.734694	YM6Gab12H6Mag	YD8Gab24V12Mag
0.682927	0.785714	0.758621	0.771930	YN6GlcmZ3InvDfMom	YD8Gab24H12Mag
0.682927	0.678571	0.826087	0.745098	YM4Gab8V4Mag	YS8HistKurtosis
0.682927	0.678571	0.826087	0.745098	YN7GlcmN5InvDfMom	YD8Gab24H12Mag
0.682927	0.678571	0.826087	0.745098	YN8GlcmZ3InvDfMom	YS8Gab12N6Mag
0.682927	0.678571	0.826087	0.745098	YM4GlcmZ3SumEntrp	YD8Gab24H12Mag
0.682927	0.678571	0.826087	0.745098	YS4Gab12Z6Mag	YD8GlcmH4Correlat
0.682927	0.642857	0.857143	0.734694	YN8Gab16Z8Mag	YD8Gab24V12Mag
0.682927	0.642857	0.857143	0.734694	YLbpOc4n1	YS7HistMaxm01
0.682927	0.714286	0.800000	0.754717	YS8GlcmN2InvDfMom	YD8Gab24H12Mag
0.682927	0.642857	0.857143	0.734694	YN8GlcmN4InvDfMom	YD6ArmTeta4
0.682927	0.607143	0.894737	0.723404	YN7GlcmN5SumVarnc	YD8HistArea
0.682927	0.607143	0.894737	0.723404	YN8GlcmN5SumVarnc	YD8HistArea
0.682927	0.678571	0.826087	0.745098	YM5GlcmN5SumEntrp	YD8Gab24H12Mag
0.682927	0.607143	0.894737	0.723404	YN6GlcmN5SumVarnc	YD8HistArea
0.682927	0.678571	0.826087	0.745098	YN7GlcmV5Contrast	YS8HistDomn01
0.682927	0.678571	0.826087	0.745098	YN8GlcmV5Contrast	YS8HistDomn01
0.682927	0.607143	0.894737	0.723404	YN5GlcmN5SumVarnc	YD8HistArea
0.682927	0.678571	0.826087	0.745098	YS8ArmTeta4	YD8GlcmH1AngScMom
0.682927	0.678571	0.826087	0.745098	YN5GlcmV5DifEntrp	YS8HistDomn01
0.682927	0.678571	0.826087	0.745098	YN7GlcmH3Correlat	YD8HistMean
0.682927	0.678571	0.826087	0.745098	YN8GlcmH3Correlat	YD8HistMean
0.682927	0.607143	0.894737	0.723404	YN4GlcmN5SumVarnc	YD8HistArea
0.682927	0.714286	0.800000	0.754717	YN5GlcmV5Contrast	YS8HistDomn01
0.682927	0.678571	0.826087	0.745098	YM6GlcmZ2SumEntrp	YD8Gab24H12Mag
0.682927	0.678571	0.826087	0.745098	YM5GlcmV5SumEntrp	YD8Gab24H12Mag
0.682927	0.642857	0.857143	0.734694	YN7GrlmZMRLNonUni	YD8HistMean
0.682927	0.678571	0.826087	0.745098	YM5GlcmN4SumEntrp	YD8Gab24H12Mag
0.682927	0.678571	0.826087	0.745098	YM6GlcmN3SumEntrp	YS8Gab8H4Mag
0.682927	0.642857	0.857143	0.734694	YM8GlcmH3InvDfMom	YS8Gab24Z12Mag
0.682927	0.642857	0.857143	0.734694	YD4Gab16H8Mag	YD8GradNonZeros
0.682927	0.678571	0.826087	0.745098	YM6GlcmZ1SumEntrp	YS8Gab8H4Mag
0.682927	0.678571	0.826087	0.745098	YM5HistMaxm10	YS8Gab12N6Mag
0.682927	0.642857	0.857143	0.734694	YN7GrlmZShrtREmp	YD8HistMean
0.682927	0.642857	0.857143	0.734694	YM4GlcmH5SumEntrp	YD8Gab24H12Mag
0.682927	0.642857	0.857143	0.734694	YN6Gab16V8Mag	YD8GradNonZeros
0.682927	0.642857	0.857143	0.734694	YM8GlcmZ4InvDfMom	YS8Gab12N6Mag
0.682927	0.678571	0.826087	0.745098	YN6GlcmN5InvDfMom	YS8ArmTeta4
0.682927	0.678571	0.826087	0.745098	YN5GlcmZ5SumOfSqs	YS8Gab8H4Mag
0.682927	0.714286	0.800000	0.754717	YM8GlcmH3InvDfMom	YD8Gab24H12Mag
0.682927	0.678571	0.826087	0.745098	YM6GlcmN4SumEntrp	YD8Gab24H12Mag
0.682927	0.678571	0.826087	0.745098	YM8GlcmZ5SumVarnc	YS8DwtHaarS1HL
0.682927	0.642857	0.857143	0.734694	YN4GlcmN5SumOfSqs	YD8Gab12H6Mag
0.682927	0.714286	0.800000	0.754717	YN4DwtHaarS1HL	YD8Gab24H12Mag
0.682927	0.714286	0.800000	0.754717	YM8GlcmZ3InvDfMom	YD8Gab24H12Mag
0.682927	0.678571	0.826087	0.745098	YS8Gab12N6Mag	YD8Gab24V12Mag
0.682927	0.642857	0.857143	0.734694	YN7GrlmZFraction	YD8HistMean
0.682927	0.678571	0.826087	0.745098	YS7Gab12N6Mag	YD8Gab24V12Mag
0.682927	0.714286	0.800000	0.754717	YN6DwtHaarS1HL	YD8Gab24H12Mag
0.682927	0.642857	0.857143	0.734694	YN7GlcmV5InvDfMom	YD6ArmTeta4
0.682927	0.714286	0.800000	0.754717	YN5DwtHaarS1HL	YD8Gab24H12Mag
0.682927	0.714286	0.800000	0.754717	YN8GlcmH3InvDfMom	YD8Gab24H12Mag
0.682927	0.642857	0.857143	0.734694	YN8GlcmZ3Contrast	YS8ArmTeta4
0.682927	0.678571	0.826087	0.745098	YS6Gab12N6Mag	YD8Gab24V12Mag
0.682927	0.750000	0.777778	0.763636	YN6GlcmV5InvDfMom	YD8Gab24V12Mag
0.682927	0.678571	0.826087	0.745098	YM5DwtHaarS1HL	YD8Gab24V12Mag
0.682927	0.714286	0.800000	0.754717	YN8GlcmZ3InvDfMom	YD8Gab24H12Mag
0.682927	0.642857	0.857143	0.734694	YN4GlcmZ3Contrast	YS8ArmTeta4
0.682927	0.750000	0.777778	0.763636	YN7Gab16N8Mag	YS8Gab8N4Mag
0.682927	0.642857	0.857143	0.734694	YS7GlcmN5InvDfMom	YS8ArmTeta4
0.682927	0.678571	0.826087	0.745098	YM8DwtHaarS1HL	YD8Gab24V12Mag
0.682927	0.750000	0.777778	0.763636	YN8Gab16N8Mag	YS8Gab8N4Mag
0.682927	0.678571	0.826087	0.745098	YS5Gab12N6Mag	YD8Gab24V12Mag
0.682927	0.678571	0.826087	0.745098	YM6DwtHaarS1HL	YD8Gab24V12Mag
0.682927	0.714286	0.800000	0.754717	YN8GlcmV2InvDfMom	YD8Gab24H12Mag
0.682927	0.642857	0.857143	0.734694	YN8GlcmN5InvDfMom	YD8Gab24H12Mag
0.682927	0.678571	0.826087	0.745098	YS5HistDomn01	YS8GlcmV5InvDfMom
0.682927	0.750000	0.777778	0.763636	YN5GlcmZ4DifEntrp	YD6ArmTeta4
0.682927	0.714286	0.800000	0.754717	YN5DwtHaarS2LH	YD8Gab12V6Mag
0.682927	0.750000	0.777778	0.763636	YM5HogO8b6	YS8ArmTeta4
0.682927	0.678571	0.826087	0.745098	YM6GradSkewness	YD8Gab24H12Mag
0.682927	0.642857	0.857143	0.734694	YN8GlcmZ2InvDfMom	YS8Gab24H12Mag
0.682927	0.571429	0.941176	0.711111	YN4GlcmN5DifVarnc	YS8Gab12Z6Mag
0.682927	0.571429	0.941176	0.711111	YN5GlcmN5DifVarnc	YS8Gab12Z6Mag
0.682927	0.678571	0.826087	0.745098	YS8GlcmN3InvDfMom	YS8HistKurtosis
0.682927	0.750000	0.777778	0.763636	YM6Gab8N4Mag	YD8Gab24H12Mag
0.682927	0.678571	0.826087	0.745098	YS7HogO8b6	YS8HistKurtosis
0.682927	0.607143	0.894737	0.723404	YM4HogO8b6	YD8Gab24V12Mag
0.682927	0.714286	0.800000	0.754717	YS8GlcmN2InvDfMom	YS8ArmTeta4
0.682927	0.607143	0.894737	0.723404	YM6HogO8b6	YS7HistDomn10
0.682927	0.678571	0.826087	0.745098	YN5GlcmV5SumVarnc	YS8Gab8H4Mag
0.682927	0.678571	0.826087	0.745098	YN7GlcmH4InvDfMom	YD8Gab24H12Mag
0.682927	0.678571	0.826087	0.745098	YN4GlcmV5SumVarnc	YS8Gab8H4Mag
0.682927	0.642857	0.857143	0.734694	YN7GlcmZ4InvDfMom	YD6ArmTeta4
0.682927	0.642857	0.857143	0.734694	YM4GlcmN4SumOfSqs	YS8Gab8H4Mag
0.682927	0.750000	0.777778	0.763636	YN8GlcmN2InvDfMom	YD8Gab24H12Mag
0.682927	0.642857	0.857143	0.734694	YM5GlcmN4SumOfSqs	YS8Gab8H4Mag
0.682927	0.571429	0.941176	0.711111	YM6GlcmV3AngScMom	YS8Gab8H4Mag
0.682927	0.571429	0.941176	0.711111	YM7HogO8b6	YS7HistDomn10
0.682927	0.607143	0.894737	0.723404	YN5HistMaxm01	YD8HistArea
0.682927	0.607143	0.894737	0.723404	YN4GlcmN5SumEntrp	YN8GlcmN5InvDfMom
0.682927	0.607143	0.894737	0.723404	YS4Gab16Z8Mag	YD4Gab24N12Mag
0.682927	0.714286	0.800000	0.754717	YN4Gab16N8Mag	YD8GradKurtosis
0.682927	0.678571	0.826087	0.745098	YN7GlcmZ2DifEntrp	YS8ArmTeta4
0.682927	0.714286	0.800000	0.754717	YM8GlcmN4InvDfMom	YS8Gab12Z6Mag
0.682927	0.678571	0.826087	0.745098	YS8GlcmZ4InvDfMom	YD6ArmTeta4
0.682927	0.642857	0.857143	0.734694	YM6HistPerc01	YD8HistVariance
0.682927	0.714286	0.800000	0.754717	YS5Gab12Z6Mag	YS8GlcmH5InvDfMom
0.682927	0.714286	0.800000	0.754717	YN5Gab16N8Mag	YD8GradKurtosis
0.682927	0.571429	0.941176	0.711111	YS5HistSkewness	YD8HistArea
0.682927	0.678571	0.826087	0.745098	YN6Gab16N8Mag	YD8GradKurtosis
0.682927	0.571429	0.941176	0.711111	YS7HistSkewness	YD8HistArea
0.682927	0.678571	0.826087	0.745098	YD5GlcmH3Correlat	YD8HistMean
0.682927	0.678571	0.826087	0.745098	YM5HogO8b5	YS8Gab12N6Mag
0.682927	0.750000	0.777778	0.763636	YS8GlcmZ2InvDfMom	YD8Gab24V12Mag
0.682927	0.714286	0.800000	0.754717	YS4Gab12Z6Mag	YS8GlcmH5InvDfMom
0.682927	0.750000	0.777778	0.763636	YN8GlcmZ3InvDfMom	YS8Gab24H12Mag
0.682927	0.642857	0.857143	0.734694	YM8Gab24N12Mag	YS8GlcmH5InvDfMom
0.682927	0.642857	0.857143	0.734694	YM6Gab24N12Mag	YS8GlcmH5InvDfMom
0.682927	0.642857	0.857143	0.734694	YN7GlcmN1SumVarnc	YS8Gab8H4Mag
0.682927	0.678571	0.826087	0.745098	YM8GlcmH3InvDfMom	YS8Gab8Z4Mag
0.682927	0.678571	0.826087	0.745098	YLbpCs8n1	YS8ArmTeta2
0.682927	0.678571	0.826087	0.745098	YM8GlcmZ4InvDfMom	YD8Gab24H12Mag
0.682927	0.714286	0.800000	0.754717	YN8GlcmN1SumVarnc	YD8GradNonZeros
0.682927	0.714286	0.800000	0.754717	YN7GlcmN1SumVarnc	YD8GradNonZeros
0.682927	0.714286	0.800000	0.754717	YN6GlcmN1SumVarnc	YD8GradNonZeros
0.682927	0.642857	0.857143	0.734694	YD5Gab24H12Mag	YD8ArmTeta1
0.682927	0.607143	0.894737	0.723404	YM6GlcmV5SumEntrp	YD8Gab24Z12Mag
0.682927	0.642857	0.857143	0.734694	YD7Gab24H12Mag	YD8ArmTeta1
0.682927	0.678571	0.826087	0.745098	YS8GlcmZ5InvDfMom	YD8Gab16V8Mag
0.682927	0.642857	0.857143	0.734694	YN6GlcmH5DifVarnc	YS8GradVariance
0.682927	0.607143	0.894737	0.723404	YM5DwtHaarS1HH	YD8Gab24V12Mag
0.682927	0.642857	0.857143	0.734694	YS6ArmTeta4	YD8HistArea
0.682927	0.714286	0.800000	0.754717	YS8GlcmZ3InvDfMom	YD6ArmTeta4
0.682927	0.642857	0.857143	0.734694	YS5HogO8b6	YD8Gab12V6Mag
0.682927	0.642857	0.857143	0.734694	YN8GlcmH5DifVarnc	YS8GradVariance
0.682927	0.678571	0.826087	0.745098	YN8GlcmH3DifVarnc	YS8Gab24H12Mag
0.682927	0.678571	0.826087	0.745098	YN8GlcmN4InvDfMom	YS8ArmTeta4
0.682927	0.571429	0.941176	0.711111	YD5Gab8V4Mag	YD8HistArea
0.682927	0.642857	0.857143	0.734694	YN6GlcmV5DifVarnc	YD6ArmTeta4
0.682927	0.642857	0.857143	0.734694	YS5ArmTeta4	YD8HistArea
0.682927	0.714286	0.800000	0.754717	YN8GlcmZ4InvDfMom	YD8Gab24H12Mag
0.682927	0.607143	0.894737	0.723404	YN8GlcmN5InvDfMom	YD8Gab12H6Mag
0.682927	0.714286	0.800000	0.754717	YS5GlcmN1DifVarnc	YS8ArmTeta4
0.682927	0.642857	0.857143	0.734694	YN8GlcmN5InvDfMom	YS8HistDomn01
0.682927	0.678571	0.826087	0.745098	YM4Gab8V4Mag	YS8Gab16N8Mag
0.682927	0.607143	0.894737	0.723404	YN8GlcmV5SumVarnc	YS8HogO8b2
0.682927	0.714286	0.800000	0.754717	YM7Gab8V4Mag	YS8Gab16N8Mag
0.682927	0.607143	0.894737	0.723404	YN7GlcmV5SumVarnc	YS8HogO8b2
0.682927	0.607143	0.894737	0.723404	YN6GlcmV5SumVarnc	YS8HogO8b2
0.682927	0.607143	0.894737	0.723404	YN5GlcmV5SumVarnc	YS8HogO8b2
0.682927	0.607143	0.894737	0.723404	YM5HistVariance	YD8Gab24Z12Mag
0.682927	0.678571	0.826087	0.745098	YN4GlcmN2Contrast	YS8ArmTeta4
0.682927	0.607143	0.894737	0.723404	YM6HistVariance	YD8Gab24Z12Mag
0.682927	0.607143	0.894737	0.723404	YM7HistVariance	YD8Gab24Z12Mag
0.682927	0.607143	0.894737	0.723404	YM8HistVariance	YD8Gab24Z12Mag
0.682927	0.571429	0.941176	0.711111	YM5GlcmV1SumOfSqs	YD8HistMean
0.682927	0.571429	0.941176	0.711111	YM5GlcmZ1SumOfSqs	YD8HistMean
0.682927	0.571429	0.941176	0.711111	YM5GlcmH1SumVarnc	YD8Gab24Z12Mag
0.682927	0.678571	0.826087	0.745098	YN4GlcmZ4DifEntrp	YD8GradNonZeros
0.682927	0.714286	0.800000	0.754717	YN5GlcmV2SumVarnc	YD8Gab24H12Mag
0.682927	0.642857	0.857143	0.734694	YM4GlcmV5SumOfSqs	YD8Gab24Z12Mag
0.682927	0.714286	0.800000	0.754717	YN6GlcmV2SumVarnc	YD8Gab24H12Mag
0.682927	0.714286	0.800000	0.754717	YN7GlcmV2SumVarnc	YD8Gab24H12Mag
0.682927	0.714286	0.800000	0.754717	YN8GlcmV2SumVarnc	YD8Gab24H12Mag
0.682927	0.750000	0.777778	0.763636	YN8GlcmZ3InvDfMom	YD8Gab12H6Mag
0.682927	0.642857	0.857143	0.734694	YM6GlcmV1SumVarnc	YD8Gab24Z12Mag
0.682927	0.642857	0.857143	0.734694	YM7GlcmV1SumVarnc	YD8Gab24Z12Mag
0.682927	0.642857	0.857143	0.734694	YM8GlcmV1SumVarnc	YD8Gab24Z12Mag
0.682927	0.642857	0.857143	0.734694	YN5GlcmN3DifEntrp	YD8GradNonZeros
0.682927	0.714286	0.800000	0.754717	YN8GlcmZ2InvDfMom	YD8Gab24V12Mag
0.682927	0.642857	0.857143	0.734694	YM5GlcmV4SumOfSqs	YD8Gab24Z12Mag
0.682927	0.678571	0.826087	0.745098	YN7GlcmZ2InvDfMom	YD6ArmTeta4
0.682927	0.642857	0.857143	0.734694	YM7GlcmV4SumOfSqs	YD8Gab24Z12Mag
0.682927	0.642857	0.857143	0.734694	YM8GlcmV4SumOfSqs	YD8Gab24Z12Mag
0.682927	0.642857	0.857143	0.734694	YM5GlcmN3SumOfSqs	YD8Gab24Z12Mag
0.682927	0.642857	0.857143	0.734694	YM5GlcmN2SumOfSqs	YD8Gab24Z12Mag
0.682927	0.642857	0.857143	0.734694	YM7GlcmN3SumOfSqs	YD8Gab24Z12Mag
0.682927	0.642857	0.857143	0.734694	YM6GlcmN3SumOfSqs	YD8Gab24Z12Mag
0.682927	0.642857	0.857143	0.734694	YM6GlcmN2SumOfSqs	YD8Gab24Z12Mag
0.682927	0.642857	0.857143	0.734694	YM4GlcmZ2SumOfSqs	YD8Gab24Z12Mag
0.682927	0.642857	0.857143	0.734694	YM5GlcmV3SumOfSqs	YD8Gab24Z12Mag
0.682927	0.642857	0.857143	0.734694	YM7GlcmH2SumOfSqs	YD8Gab24Z12Mag
0.682927	0.642857	0.857143	0.734694	YM8GlcmH2SumOfSqs	YD8Gab24Z12Mag
0.682927	0.642857	0.857143	0.734694	YM6GlcmV3SumOfSqs	YD8Gab24Z12Mag
0.682927	0.642857	0.857143	0.734694	YM4GlcmH3SumOfSqs	YD8Gab24Z12Mag
0.682927	0.642857	0.857143	0.734694	YM7GlcmH3SumOfSqs	YD8Gab24Z12Mag
0.682927	0.571429	0.941176	0.711111	YM5GlcmZ3SumEntrp	YD8Gab24Z12Mag
0.682927	0.642857	0.857143	0.734694	YM4GlcmV2SumOfSqs	YD8Gab24Z12Mag
0.682927	0.642857	0.857143	0.734694	YM8GlcmH3SumOfSqs	YD8Gab24Z12Mag
0.682927	0.678571	0.826087	0.745098	YN7GlcmV5DifEntrp	YD8GradNonZeros
0.682927	0.642857	0.857143	0.734694	YM4GlcmH4SumOfSqs	YD8Gab24Z12Mag
0.682927	0.642857	0.857143	0.734694	YM4GlcmH5SumOfSqs	YD8Gab24Z12Mag
0.682927	0.642857	0.857143	0.734694	YM8GradSkewness	YD8Gab24V12Mag
0.682927	0.535714	1.000000	0.697674	YM5GlcmZ2SumEntrp	YD8Gab24Z12Mag
0.682927	0.642857	0.857143	0.734694	YM7GradSkewness	YD8Gab24V12Mag
0.682927	0.607143	0.894737	0.723404	YN6GlcmV5SumEntrp	YS8HogO8b2
0.682927	0.714286	0.800000	0.754717	YN4GlcmZ1SumVarnc	YD8Gab24H12Mag
0.682927	0.714286	0.800000	0.754717	YD7Gab24H12Mag	YD8Gab8V4Mag
0.682927	0.642857	0.857143	0.734694	YN6GlcmN3Contrast	YD8GradNonZeros
0.682927	0.714286	0.800000	0.754717	YD8Gab24H12Mag	YD8Gab8V4Mag
0.682927	0.642857	0.857143	0.734694	YN8GlcmN3Contrast	YD8GradNonZeros
0.682927	0.642857	0.857143	0.734694	YN7GlcmN3Contrast	YD8GradNonZeros
0.682927	0.642857	0.857143	0.734694	YN5GlcmN3Contrast	YD8GradNonZeros
0.682927	0.714286	0.800000	0.754717	YN5GlcmZ1SumVarnc	YD8Gab24H12Mag
0.682927	0.642857	0.857143	0.734694	YN4GlcmN3Contrast	YD8GradNonZeros
0.682927	0.714286	0.800000	0.754717	YN6GlcmZ1SumVarnc	YD8Gab24H12Mag
0.682927	0.714286	0.800000	0.754717	YN7GlcmZ1SumVarnc	YD8Gab24H12Mag
0.682927	0.714286	0.800000	0.754717	YN8GlcmZ1SumVarnc	YD8Gab24H12Mag
0.682927	0.678571	0.826087	0.745098	YN6GlcmZ4Contrast	YD8GradNonZeros
0.682927	0.678571	0.826087	0.745098	YN7GlcmZ4Contrast	YD8GradNonZeros
0.682927	0.678571	0.826087	0.745098	YN8GlcmZ4Contrast	YD8GradNonZeros
0.682927	0.678571	0.826087	0.745098	YM5Gab8N4Mag	YS8GlcmV5InvDfMom
0.682927	0.642857	0.857143	0.734694	YM4GlcmN5SumEntrp	YD8ArmTeta1
0.682927	0.607143	0.894737	0.723404	YN8HogO8b6	YD8HistArea
0.682927	0.607143	0.894737	0.723404	YN7HogO8b6	YD8HistArea
0.682927	0.642857	0.857143	0.734694	YN5Gab12Z6Mag	YS8Gab8Z4Mag
0.682927	0.678571	0.826087	0.745098	YN4GlcmV5DifEntrp	YD8GradNonZeros
0.682927	0.607143	0.894737	0.723404	YS4HogO8b6	YD8HistArea
0.682927	0.678571	0.826087	0.745098	YN6GlcmV4SumEntrp	YS8Gab8H4Mag
0.682927	0.642857	0.857143	0.734694	YM8GlcmZ4InvDfMom	YS8HistKurtosis
0.682927	0.642857	0.857143	0.734694	YS6GrlmVMRLNonUni	YD8HistMean
0.682927	0.714286	0.800000	0.754717	YN6GlcmH3DifEntrp	YD8GradNonZeros
0.682927	0.678571	0.826087	0.745098	YM5GlcmN5SumVarnc	YS8Gab24H12Mag
0.682927	0.571429	0.941176	0.711111	YM4GlcmH4SumEntrp	YD8Gab24Z12Mag
0.682927	0.678571	0.826087	0.745098	YM7GlcmN5SumVarnc	YS8Gab24H12Mag
0.682927	0.642857	0.857143	0.734694	YN5GlcmH3DifEntrp	YD8GradNonZeros
0.682927	0.678571	0.826087	0.745098	YM4GlcmN5SumEntrp	YS8Gab24H12Mag
0.682927	0.642857	0.857143	0.734694	YN8HogO8b0	YD8HistSkewness
0.682927	0.678571	0.826087	0.745098	YN6GlcmZ2InvDfMom	YD8GradNonZeros
0.682927	0.678571	0.826087	0.745098	YN6GlcmV4Contrast	YD8GradNonZeros
0.682927	0.678571	0.826087	0.745098	YN4GlcmV4Contrast	YD8GradNonZeros
0.682927	0.642857	0.857143	0.734694	YN8GlcmZ5InvDfMom	YD8GradKurtosis
0.682927	0.678571	0.826087	0.745098	YS4GrlmVMRLNonUni	YD8HistMean
0.682927	0.642857	0.857143	0.734694	YN4GrlmVMRLNonUni	YD8HistMean
0.682927	0.714286	0.800000	0.754717	YM7HistPerc01	YD8HistSkewness
0.682927	0.607143	0.894737	0.723404	YN6GlcmH2DifVarnc	YD8GradNonZeros
0.682927	0.678571	0.826087	0.745098	YN6Gab12N6Mag	YS8GlcmH5InvDfMom
0.682927	0.750000	0.777778	0.763636	YN7GlcmZ2InvDfMom	YD8GradNonZeros
0.682927	0.571429	0.941176	0.711111	YM5GlcmV2SumVarnc	YS8ArmTeta2
0.682927	0.571429	0.941176	0.711111	YM7GlcmV1SumVarnc	YS8ArmTeta2
0.682927	0.642857	0.857143	0.734694	YN8GlcmZ3InvDfMom	YS8HistKurtosis
0.682927	0.607143	0.894737	0.723404	YS6HogO8b7	YD8HistMean
0.682927	0.607143	0.894737	0.723404	YM6GlcmH1SumVarnc	YS8ArmTeta2
0.682927	0.642857	0.857143	0.734694	YM5Gab4H2Mag	YS8ArmTeta4
0.682927	0.607143	0.894737	0.723404	YN6GlcmV2Correlat	YD8HistArea
0.682927	0.607143	0.894737	0.723404	YN7GlcmV2Correlat	YD8HistArea
0.682927	0.607143	0.894737	0.723404	YN8GlcmV2Correlat	YD8HistArea
0.682927	0.642857	0.857143	0.734694	YM4DwtHaarS2LH	YS8Gab12Z6Mag
0.682927	0.642857	0.857143	0.734694	YS5DwtHaarS1LH	YD8HistMean
0.682927	0.642857	0.857143	0.734694	YS5GlcmZ5DifVarnc	YD8HistMean
0.682927	0.642857	0.857143	0.734694	YS6GlcmZ5DifVarnc	YD8HistMean
0.682927	0.785714	0.758621	0.771930	YM5GlcmN4SumOfSqs	YS8Gab24H12Mag
0.682927	0.785714	0.758621	0.771930	YM5GlcmV2SumOfSqs	YS8Gab24H12Mag
0.682927	0.785714	0.758621	0.771930	YM6GlcmV2SumOfSqs	YS8Gab24H12Mag
0.682927	0.785714	0.758621	0.771930	YM8GlcmV2SumOfSqs	YS8Gab24H12Mag
0.682927	0.750000	0.777778	0.763636	YM7GlcmZ4SumOfSqs	YS8Gab24H12Mag
0.682927	0.750000	0.777778	0.763636	YM6GlcmZ4SumOfSqs	YS8Gab24H12Mag
0.682927	0.750000	0.777778	0.763636	YM5GlcmZ2SumOfSqs	YS8Gab24H12Mag
0.682927	0.750000	0.777778	0.763636	YM8GlcmZ4SumOfSqs	YS8Gab24H12Mag
0.682927	0.607143	0.894737	0.723404	YS5GlcmN4DifVarnc	YD8HistMean
0.682927	0.750000	0.777778	0.763636	YM7GlcmZ2SumOfSqs	YS8Gab24H12Mag
0.682927	0.750000	0.777778	0.763636	YM6GlcmZ2SumOfSqs	YS8Gab24H12Mag
0.682927	0.750000	0.777778	0.763636	YM8GlcmZ2SumOfSqs	YS8Gab24H12Mag
0.682927	0.607143	0.894737	0.723404	YS6GlcmN4DifVarnc	YD8HistMean
0.682927	0.607143	0.894737	0.723404	YM5Gab8V4Mag	YD8GradKurtosis
0.682927	0.714286	0.800000	0.754717	YN8GlcmN5InvDfMom	YM8Gab8V4Mag
0.682927	0.607143	0.894737	0.723404	YS8GlcmN3DifVarnc	YD8HistMean
0.682927	0.571429	0.941176	0.711111	YN6GlcmV2DifVarnc	YD8HistArea
0.682927	0.642857	0.857143	0.734694	YM8GlcmZ5InvDfMom	YS8GlcmH4InvDfMom
0.682927	0.571429	0.941176	0.711111	YN4GlcmV2DifVarnc	YD8HistArea
0.682927	0.607143	0.894737	0.723404	YM5HogO8b6	YS8Gab24H12Mag
0.682927	0.607143	0.894737	0.723404	YM7Gab16H8Mag	YD8HistArea
0.682927	0.678571	0.826087	0.745098	YM5GlcmV1Entropy	YS8GlcmH4InvDfMom
0.682927	0.607143	0.894737	0.723404	YM8Gab16H8Mag	YD8HistArea
0.682927	0.607143	0.894737	0.723404	YM7GlcmH3SumEntrp	YD8HistSkewness
0.682927	0.750000	0.777778	0.763636	YN6GlcmN5InvDfMom	YD8GradKurtosis
0.682927	0.678571	0.826087	0.745098	YN4GlcmH3DifVarnc	YS8HogO8b2
0.682927	0.642857	0.857143	0.734694	YN8GlcmZ5InvDfMom	YS8GlcmH4InvDfMom
0.682927	0.607143	0.894737	0.723404	YN8GlcmV4InvDfMom	YD8HistArea
0.682927	0.678571	0.826087	0.745098	YN5GlcmV4DifEntrp	YD8GradKurtosis
0.682927	0.642857	0.857143	0.734694	YN8GlcmV4Contrast	YD8GradKurtosis
0.682927	0.642857	0.857143	0.734694	YN7GlcmV4Contrast	YD8GradKurtosis
0.682927	0.642857	0.857143	0.734694	YN6GlcmV4Contrast	YD8GradKurtosis
0.682927	0.642857	0.857143	0.734694	YN4GlcmN5SumVarnc	YD8HistSkewness
0.682927	0.714286	0.800000	0.754717	YN5GlcmV5DifEntrp	YD8GradKurtosis
0.682927	0.607143	0.894737	0.723404	YM7GlcmH2SumEntrp	YD8HistSkewness
0.682927	0.678571	0.826087	0.745098	YN8GlcmV2InvDfMom	YD8Gab8V4Mag
0.682927	0.678571	0.826087	0.745098	YS8GlcmN5InvDfMom	YS8HogO8b2
0.682927	0.607143	0.894737	0.723404	YM8GlcmN2SumEntrp	YD8HistMean
0.682927	0.571429	0.941176	0.711111	YD5Gab4V2Mag	YD8HistVariance
0.682927	0.607143	0.894737	0.723404	YN8GlcmZ1InvDfMom	YD8HistArea
0.682927	0.642857	0.857143	0.734694	YM5Gab8V4Mag	YM8HistVariance
0.682927	0.571429	0.941176	0.711111	YM7GlcmZ1SumEntrp	YD8HistSkewness
0.682927	0.642857	0.857143	0.734694	YM8GlcmV3InvDfMom	YD8HistArea
0.682927	0.642857	0.857143	0.734694	YN5GlcmV3DifEntrp	YD8GradKurtosis
0.682927	0.571429	0.941176	0.711111	YN8GlcmZ1DifVarnc	YD8HistArea
0.682927	0.571429	0.941176	0.711111	YN7GlcmZ1DifVarnc	YD8HistArea
0.682927	0.571429	0.941176	0.711111	YN6GlcmZ1DifVarnc	YD8HistArea
0.682927	0.571429	0.941176	0.711111	YN5GlcmZ1DifVarnc	YD8HistArea
0.682927	0.607143	0.894737	0.723404	YN6GrlmZShrtREmp	YD8HistArea
0.682927	0.571429	0.941176	0.711111	YN4GlcmZ1DifVarnc	YD8HistArea
0.682927	0.607143	0.894737	0.723404	YN6GrlmZMRLNonUni	YD8HistArea
0.682927	0.607143	0.894737	0.723404	YN5GlcmV5SumEntrp	YM8HistVariance
0.682927	0.642857	0.857143	0.734694	YN7HogO8b6	YM8Gab8V4Mag
0.682927	0.642857	0.857143	0.734694	YN6HogO8b6	YM8Gab8V4Mag
0.682927	0.678571	0.826087	0.745098	YN8GlcmZ5InvDfMom	YN8GlcmN5InvDfMom
0.682927	0.678571	0.826087	0.745098	YN7Gab8V4Mag	YS8HogO8b2
0.682927	0.678571	0.826087	0.745098	YN8Gab8V4Mag	YS8HogO8b2
0.682927	0.678571	0.826087	0.745098	YN4HogO8b6	YM8Gab8V4Mag
0.682927	0.678571	0.826087	0.745098	YN6Gab8V4Mag	YS8HogO8b2
0.682927	0.607143	0.894737	0.723404	YN6GrlmZFraction	YD8HistArea
0.682927	0.571429	0.941176	0.711111	YN7GlcmN2SumEntrp	YD8HistArea
0.682927	0.607143	0.894737	0.723404	YN6GrlmZLngREmph	YD8HistArea
0.682927	0.571429	0.941176	0.711111	YN7GlcmV3SumEntrp	YD8HistArea
0.682927	0.607143	0.894737	0.723404	YD4Gab12N6Mag	YD8GlcmH1AngScMom
0.682927	0.607143	0.894737	0.723404	YN7GlcmH2SumEntrp	YD8HistArea
0.682927	0.714286	0.800000	0.754717	YN8GlcmN2InvDfMom	YS8HogO8b2
0.682927	0.571429	0.941176	0.711111	YN7GlcmV1SumEntrp	YD8HistArea
0.682927	0.571429	0.941176	0.711111	YN7GlcmH1SumEntrp	YD8HistArea
0.682927	0.571429	0.941176	0.711111	YD6GradNonZeros	YD8ArmTeta3
0.682927	0.714286	0.800000	0.754717	YN6GlcmN3InvDfMom	YS8HogO8b2
0.658537	0.607143	0.850000	0.708333	YM7GrlmNMRLNonUni	YS8Gab24Z12Mag
0.658537	0.642857	0.818182	0.720000	YM5GlcmH5SumEntrp	YS8Gab8H4Mag
0.658537	0.714286	0.769231	0.740741	YN4Gab8Z4Mag	YD8Gab16H8Mag
0.658537	0.678571	0.791667	0.730769	YN8GlcmN4DifVarnc	YD8Gab24H12Mag
0.658537	0.678571	0.791667	0.730769	YN7GlcmN4DifVarnc	YD8Gab24H12Mag
0.658537	0.678571	0.791667	0.730769	YM5GlcmV1DifVarnc	YD4Gab24N12Mag
0.658537	0.642857	0.818182	0.720000	YM8GlcmZ5SumVarnc	YS8Gab24N12Mag
0.658537	0.642857	0.818182	0.720000	YM7GlcmZ5SumVarnc	YS8Gab24N12Mag
0.658537	0.642857	0.818182	0.720000	YM4GlcmZ5SumVarnc	YS8Gab24N12Mag
0.658537	0.642857	0.818182	0.720000	YM6GlcmZ5SumVarnc	YS8Gab24N12Mag
0.658537	0.678571	0.791667	0.730769	YS7Gab12Z6Mag	YD8GradNonZeros
0.658537	0.678571	0.791667	0.730769	YN6GlcmV4SumEntrp	YN8GlcmZ4InvDfMom
0.658537	0.678571	0.791667	0.730769	YN6GlcmN4DifVarnc	YD8Gab24H12Mag
0.658537	0.714286	0.769231	0.740741	YN5GlcmV2DifVarnc	YD8Gab24H12Mag
0.658537	0.642857	0.818182	0.720000	YM5GlcmZ5SumVarnc	YS8Gab24N12Mag
0.658537	0.678571	0.791667	0.730769	YN5GlcmN4DifVarnc	YD8Gab24H12Mag
0.658537	0.607143	0.850000	0.708333	YN4DwtHaarS1HH	YS8Gab24N12Mag
0.658537	0.607143	0.850000	0.708333	YS6GlcmV5Correlat	YD8GradKurtosis
0.658537	0.607143	0.850000	0.708333	YM5GlcmH4SumEntrp	YS8Gab8H4Mag
0.658537	0.678571	0.791667	0.730769	YM7GlcmN4SumOfSqs	YD8Gab24H12Mag
0.658537	0.678571	0.791667	0.730769	YM6GlcmN4SumOfSqs	YD8Gab24H12Mag
0.658537	0.642857	0.818182	0.720000	YN5GlcmN5DifVarnc	YD8Gab24H12Mag
0.658537	0.571429	0.888889	0.695652	YN4GlcmH4SumEntrp	YD8HistMean
0.658537	0.678571	0.791667	0.730769	YM8GlcmN4SumOfSqs	YD8Gab24H12Mag
0.658537	0.642857	0.818182	0.720000	YM4GlcmH3SumEntrp	YS8Gab8H4Mag
0.658537	0.607143	0.850000	0.708333	YM6DwtHaarS1HH	YD4Gab24N12Mag
0.658537	0.607143	0.850000	0.708333	YM8DwtHaarS1HH	YD4Gab24N12Mag
0.658537	0.714286	0.769231	0.740741	YLbpCs8n1	YS8Gab12N6Mag
0.658537	0.607143	0.850000	0.708333	YM4GlcmV5SumEntrp	YS7HistDomn10
0.658537	0.642857	0.818182	0.720000	YN7GlcmN5DifVarnc	YD8Gab24H12Mag
0.658537	0.678571	0.791667	0.730769	YN6GlcmV3DifEntrp	YD8Gab24H12Mag
0.658537	0.607143	0.850000	0.708333	YN4Gab24V12Mag	YD8ArmTeta3
0.658537	0.535714	0.937500	0.681818	YN6GlcmV3SumVarnc	YD8HistArea
0.658537	0.678571	0.791667	0.730769	YM5Gab12Z6Mag	YD8Gab24V12Mag
0.658537	0.607143	0.850000	0.708333	YM8GlcmZ4InvDfMom	YS6HistDomn01
0.658537	0.642857	0.818182	0.720000	YN8GlcmN5DifVarnc	YD8Gab24H12Mag
0.658537	0.607143	0.850000	0.708333	YD7GrlmZLngREmph	YD8HistSkewness
0.658537	0.571429	0.888889	0.695652	YN4GlcmV3SumVarnc	YD8HistArea
0.658537	0.642857	0.818182	0.720000	YN4GlcmN4DifVarnc	YD8Gab24H12Mag
0.658537	0.678571	0.791667	0.730769	YS8GlcmV3DifEntrp	YD6ArmTeta4
0.658537	0.678571	0.791667	0.730769	YS7GlcmN3Correlat	YD8GradKurtosis
0.658537	0.678571	0.791667	0.730769	YS8GlcmN3Correlat	YD8GradKurtosis
0.658537	0.678571	0.791667	0.730769	YM4GlcmH4SumOfSqs	YD8Gab24H12Mag
0.658537	0.678571	0.791667	0.730769	YS5GlcmN3Correlat	YD8GradKurtosis
0.658537	0.678571	0.791667	0.730769	YS6GlcmN3Correlat	YD8GradKurtosis
0.658537	0.714286	0.769231	0.740741	YM5Gab24Z12Mag	YD8Gab24H12Mag
0.658537	0.571429	0.888889	0.695652	YS6HistDomn01	YD8HistMean
0.658537	0.642857	0.818182	0.720000	YN4GlcmN5SumEntrp	YS8GlcmV5InvDfMom
0.658537	0.678571	0.791667	0.730769	YM6GlcmV4SumOfSqs	YD8Gab24H12Mag
0.658537	0.571429	0.888889	0.695652	YLbpOc4n4	YS8GradVariance
0.658537	0.678571	0.791667	0.730769	YM4GlcmH3SumOfSqs	YD8Gab24H12Mag
0.658537	0.678571	0.791667	0.730769	YN4Gab8Z4Mag	YD8Gab24H12Mag
0.658537	0.678571	0.791667	0.730769	YM5GlcmH3SumOfSqs	YD8Gab24H12Mag
0.658537	0.571429	0.888889	0.695652	YS8GlcmZ5InvDfMom	YD8Gab12H6Mag
0.658537	0.714286	0.769231	0.740741	YM6Gab24Z12Mag	YD8Gab24H12Mag
0.658537	0.678571	0.791667	0.730769	YS4Gab24N12Mag	YD8Gab24H12Mag
0.658537	0.678571	0.791667	0.730769	YM6GlcmH3SumOfSqs	YD8Gab24H12Mag
0.658537	0.678571	0.791667	0.730769	YM7GlcmH3SumOfSqs	YD8Gab24H12Mag
0.658537	0.714286	0.769231	0.740741	YM7Gab24Z12Mag	YD8Gab24H12Mag
0.658537	0.714286	0.769231	0.740741	YM8Gab24Z12Mag	YD8Gab24H12Mag
0.658537	0.678571	0.791667	0.730769	YS4Gab16N8Mag	YD8Gab24H12Mag
0.658537	0.642857	0.818182	0.720000	YN4GlcmN5SumEntrp	YM8HogO8b3
0.658537	0.678571	0.791667	0.730769	YM8GlcmH3SumOfSqs	YD8Gab24H12Mag
0.658537	0.678571	0.791667	0.730769	YS4GlcmN3Correlat	YD8GradKurtosis
0.658537	0.642857	0.818182	0.720000	YN5Gab16N8Mag	YD8Gab8V4Mag
0.658537	0.607143	0.850000	0.708333	YM5GlcmH4SumVarnc	YD6ArmTeta4
0.658537	0.642857	0.818182	0.720000	YN5GlcmN5DifEntrp	YD8Gab24H12Mag
0.658537	0.714286	0.769231	0.740741	YN8GlcmZ3InvDfMom	YS6HistDomn01
0.658537	0.642857	0.818182	0.720000	YN8GlcmH5SumOfSqs	YD8GradNonZeros
0.658537	0.642857	0.818182	0.720000	YM5Gab24Z12Mag	YD8Gab16H8Mag
0.658537	0.642857	0.818182	0.720000	YN5GlcmH5SumOfSqs	YD8GradNonZeros
0.658537	0.607143	0.850000	0.708333	YM8GlcmZ5InvDfMom	YS6HistDomn01
0.658537	0.642857	0.818182	0.720000	YN6GlcmH5SumOfSqs	YD8GradNonZeros
0.658537	0.678571	0.791667	0.730769	YM5GlcmH2SumOfSqs	YD8Gab24H12Mag
0.658537	0.642857	0.818182	0.720000	YM6Gab16H8Mag	YD8Gab16V8Mag
0.658537	0.678571	0.791667	0.730769	YN5Gab24H12Mag	YD6ArmTeta4
0.658537	0.607143	0.850000	0.708333	YN4GlcmN5DifEntrp	YD8Gab24H12Mag
0.658537	0.678571	0.791667	0.730769	YM6GlcmH2SumOfSqs	YD8Gab24H12Mag
0.658537	0.678571	0.791667	0.730769	YM7GlcmH2SumOfSqs	YD8Gab24H12Mag
0.658537	0.642857	0.818182	0.720000	YN4GlcmN5SumEntrp	YN8GlcmN3InvDfMom
0.658537	0.571429	0.888889	0.695652	YM4GlcmN3SumEntrp	YS8Gab8H4Mag
0.658537	0.535714	0.937500	0.681818	YM8GlcmV2SumVarnc	YS7HistMaxm01
0.658537	0.642857	0.818182	0.720000	YN5GlcmH4SumOfSqs	YD8GradNonZeros
0.658537	0.678571	0.791667	0.730769	YM6GlcmV3SumOfSqs	YD8Gab24H12Mag
0.658537	0.607143	0.850000	0.708333	YM4GlcmN5SumEntrp	YS8Gab8H4Mag
0.658537	0.642857	0.818182	0.720000	YN5Gab12V6Mag	YS8Gab24N12Mag
0.658537	0.678571	0.791667	0.730769	YN7GlcmV5DifVarnc	YD8Gab24H12Mag
0.658537	0.714286	0.769231	0.740741	YN4GlcmN3DifVarnc	YD8Gab24H12Mag
0.658537	0.714286	0.769231	0.740741	YM5HistMaxm10	YD8Gab24H12Mag
0.658537	0.607143	0.850000	0.708333	YN5Gab16N8Mag	YD5Gab12N6Mag
0.658537	0.678571	0.791667	0.730769	YM6GlcmH1SumOfSqs	YD8Gab24H12Mag
0.658537	0.678571	0.791667	0.730769	YM7GlcmH1SumOfSqs	YD8Gab24H12Mag
0.658537	0.714286	0.769231	0.740741	YN8GradVariance	YD8Gab24H12Mag
0.658537	0.678571	0.791667	0.730769	YM4GlcmV2SumOfSqs	YD8Gab24H12Mag
0.658537	0.678571	0.791667	0.730769	YM5GlcmV2SumOfSqs	YD8Gab24H12Mag
0.658537	0.642857	0.818182	0.720000	YS7GlcmZ3InvDfMom	YD8Gab16H8Mag
0.658537	0.678571	0.791667	0.730769	YM6GlcmZ2SumOfSqs	YD8Gab24H12Mag
0.658537	0.678571	0.791667	0.730769	YM7GlcmV2SumOfSqs	YD8Gab24H12Mag
0.658537	0.678571	0.791667	0.730769	YM6GlcmV2SumOfSqs	YD8Gab24H12Mag
0.658537	0.607143	0.850000	0.708333	YN5Gab24N12Mag	YS8Gab16Z8Mag
0.658537	0.678571	0.791667	0.730769	YN5GlcmV5DifVarnc	YD8Gab24H12Mag
0.658537	0.642857	0.818182	0.720000	YN6GlcmV5DifVarnc	YD8Gab24H12Mag
0.658537	0.678571	0.791667	0.730769	YM8GlcmV2SumOfSqs	YD8Gab24H12Mag
0.658537	0.678571	0.791667	0.730769	YM6GlcmZ1SumOfSqs	YD8Gab24H12Mag
0.658537	0.642857	0.818182	0.720000	YN5GlcmN5SumOfSqs	YD8GradNonZeros
0.658537	0.607143	0.850000	0.708333	YM5GlcmV1SumVarnc	YS8Gab8H4Mag
0.658537	0.678571	0.791667	0.730769	YN7GlcmN4SumOfSqs	YD8GradNonZeros
0.658537	0.714286	0.769231	0.740741	YN4GlcmZ3DifVarnc	YD8Gab24H12Mag
0.658537	0.607143	0.850000	0.708333	YN8GlcmZ5InvDfMom	YS8Gab16Z8Mag
0.658537	0.678571	0.791667	0.730769	YN5GlcmV3DifEntrp	YD8Gab24H12Mag
0.658537	0.678571	0.791667	0.730769	YS7GradVariance	YS8HistDomn01
0.658537	0.678571	0.791667	0.730769	YN6GlcmN4SumOfSqs	YD8GradNonZeros
0.658537	0.642857	0.818182	0.720000	YN8GlcmN5InvDfMom	YS6HistDomn01
0.658537	0.678571	0.791667	0.730769	YS8GradVariance	YS8HistDomn01
0.658537	0.642857	0.818182	0.720000	YN6GlcmH5DifVarnc	YD8Gab24H12Mag
0.658537	0.535714	0.937500	0.681818	YN6HistMaxm01	YD8Gab16V8Mag
0.658537	0.571429	0.888889	0.695652	YM6Gab24V12Mag	YD8ArmTeta3
0.658537	0.714286	0.769231	0.740741	YS7GlcmN5InvDfMom	YD8Gab24H12Mag
0.658537	0.607143	0.850000	0.708333	YS6ArmTeta4	YD8HistVariance
0.658537	0.571429	0.888889	0.695652	YM7Gab24V12Mag	YD8ArmTeta3
0.658537	0.571429	0.888889	0.695652	YM8Gab24V12Mag	YD8ArmTeta3
0.658537	0.642857	0.818182	0.720000	YS7GlcmH4InvDfMom	YS8HistDomn01
0.658537	0.750000	0.750000	0.750000	YN6GlcmZ3DifVarnc	YD8Gab24H12Mag
0.658537	0.500000	1.000000	0.666667	YM5GlcmZ2SumOfSqs	YD6ArmTeta4
0.658537	0.642857	0.818182	0.720000	YS7ArmTeta4	YS8HistKurtosis
0.658537	0.500000	1.000000	0.666667	YM6GlcmZ2SumOfSqs	YD6ArmTeta4
0.658537	0.535714	0.937500	0.681818	YM8GlcmZ2SumOfSqs	YD6ArmTeta4
0.658537	0.535714	0.937500	0.681818	YM6GlcmV2SumOfSqs	YD6ArmTeta4
0.658537	0.535714	0.937500	0.681818	YM7GlcmV2SumOfSqs	YD6ArmTeta4
0.658537	0.535714	0.937500	0.681818	YM5GlcmV3SumOfSqs	YD6ArmTeta4
0.658537	0.535714	0.937500	0.681818	YM8GlcmV2SumOfSqs	YD6ArmTeta4
0.658537	0.678571	0.791667	0.730769	YN8HogO8b6	YM8HistPerc01
0.658537	0.678571	0.791667	0.730769	YN5GlcmN2SumOfSqs	YD8GradNonZeros
0.658537	0.535714	0.937500	0.681818	YM7GlcmV3SumOfSqs	YD6ArmTeta4
0.658537	0.535714	0.937500	0.681818	YM6GlcmV3SumOfSqs	YD6ArmTeta4
0.658537	0.642857	0.818182	0.720000	YN6DwtHaarS1HL	YS8Gab16Z8Mag
0.658537	0.642857	0.818182	0.720000	YN4GlcmZ4SumOfSqs	YD8GradNonZeros
0.658537	0.642857	0.818182	0.720000	YM6GlcmV4SumVarnc	YS6HistDomn01
0.658537	0.607143	0.850000	0.708333	YS7ArmTeta4	YD8HistVariance
0.658537	0.642857	0.818182	0.720000	YN7DwtHaarS1HL	YS8Gab16Z8Mag
0.658537	0.642857	0.818182	0.720000	YS6ArmTeta4	YS8HistKurtosis
0.658537	0.678571	0.791667	0.730769	YM8GlcmN3InvDfMom	YS8ArmTeta4
0.658537	0.571429	0.888889	0.695652	YN8GlcmV5DifVarnc	YD8Gab12H6Mag
0.658537	0.642857	0.818182	0.720000	YN8DwtHaarS1HL	YS8Gab16Z8Mag
0.658537	0.678571	0.791667	0.730769	YS8Gab24Z12Mag	YS8GlcmV3DifEntrp
0.658537	0.607143	0.850000	0.708333	YS7Gab16V8Mag	YD8HistSkewness
0.658537	0.500000	1.000000	0.666667	YM4GlcmZ2SumOfSqs	YD6ArmTeta4
0.658537	0.535714	0.937500	0.681818	YM4GlcmV3SumOfSqs	YD6ArmTeta4
0.658537	0.642857	0.818182	0.720000	YN7GlcmV4SumOfSqs	YD8GradNonZeros
0.658537	0.607143	0.850000	0.708333	YS6Gab16V8Mag	YD8HistSkewness
0.658537	0.642857	0.818182	0.720000	YS5Gab24Z12Mag	YS8GlcmV3DifEntrp
0.658537	0.571429	0.888889	0.695652	YN6GlcmV5DifVarnc	YD8Gab12H6Mag
0.658537	0.678571	0.791667	0.730769	YN6GlcmV3DifEntrp	YD8Gab12H6Mag
0.658537	0.535714	0.937500	0.681818	YM5GlcmZ1SumOfSqs	YD6ArmTeta4
0.658537	0.642857	0.818182	0.720000	YN4GlcmZ3SumOfSqs	YD8GradNonZeros
0.658537	0.535714	0.937500	0.681818	YM6GlcmZ1SumOfSqs	YD6ArmTeta4
0.658537	0.535714	0.937500	0.681818	YM7GlcmZ1SumOfSqs	YD6ArmTeta4
0.658537	0.535714	0.937500	0.681818	YM8GlcmZ1SumOfSqs	YD6ArmTeta4
0.658537	0.642857	0.818182	0.720000	YM4DwtHaarS2LH	YD8Gab24H12Mag
0.658537	0.571429	0.888889	0.695652	YN4GlcmV5DifVarnc	YD8Gab12H6Mag
0.658537	0.535714	0.937500	0.681818	YM7GlcmV1SumOfSqs	YD6ArmTeta4
0.658537	0.714286	0.769231	0.740741	YN8GlcmZ3InvDfMom	YS8Gab24N12Mag
0.658537	0.571429	0.888889	0.695652	YD5Gab8N4Mag	YD8HistArea
0.658537	0.535714	0.937500	0.681818	YM8GlcmV1SumOfSqs	YD6ArmTeta4
0.658537	0.535714	0.937500	0.681818	YM4GlcmV4SumOfSqs	YD6ArmTeta4
0.658537	0.607143	0.850000	0.708333	YN4Gab6N3Mag	YD8HistVariance
0.658537	0.571429	0.888889	0.695652	YM8Gab16H8Mag	YS8HistKurtosis
0.658537	0.571429	0.888889	0.695652	YM7Gab16H8Mag	YS8HistKurtosis
0.658537	0.607143	0.850000	0.708333	YM4Gab8V4Mag	YD6ArmTeta4
0.658537	0.642857	0.818182	0.720000	YN4Gab16N8Mag	YD8GradNonZeros
0.658537	0.535714	0.937500	0.681818	YM6GlcmN1SumOfSqs	YD6ArmTeta4
0.658537	0.535714	0.937500	0.681818	YM8GlcmN1SumOfSqs	YD6ArmTeta4
0.658537	0.571429	0.888889	0.695652	YM6Gab16H8Mag	YS8HistKurtosis
0.658537	0.535714	0.937500	0.681818	YM4GlcmZ1SumOfSqs	YD6ArmTeta4
0.658537	0.607143	0.850000	0.708333	YS7Gab24Z12Mag	YS8HogO8b2
0.658537	0.678571	0.791667	0.730769	YM8GlcmH3InvDfMom	YS8Gab24N12Mag
0.658537	0.607143	0.850000	0.708333	YS8Gab24Z12Mag	YS8HogO8b2
0.658537	0.642857	0.818182	0.720000	YM8GlcmN4InvDfMom	YD4Gab24N12Mag
0.658537	0.607143	0.850000	0.708333	YLbpCs8n1	YD4Gab24N12Mag
0.658537	0.714286	0.769231	0.740741	YN8GlcmN2DifVarnc	YD8Gab24H12Mag
0.658537	0.571429	0.888889	0.695652	YS6Gab8H4Mag	YS8HistKurtosis
0.658537	0.642857	0.818182	0.720000	YN8GlcmZ5SumOfSqs	YS8GlcmV3DifEntrp
0.658537	0.571429	0.888889	0.695652	YS4Gab8H4Mag	YS8HistKurtosis
0.658537	0.535714	0.937500	0.681818	YM4GlcmH3SumOfSqs	YD6ArmTeta4
0.658537	0.642857	0.818182	0.720000	YN6GlcmZ5SumOfSqs	YS8GlcmV3DifEntrp
0.658537	0.571429	0.888889	0.695652	YS5Gab8H4Mag	YS8HistKurtosis
0.658537	0.714286	0.769231	0.740741	YN7GlcmN2DifVarnc	YD8Gab24H12Mag
0.658537	0.535714	0.937500	0.681818	YM4GlcmH2SumOfSqs	YD6ArmTeta4
0.658537	0.642857	0.818182	0.720000	YN7GlcmZ5SumOfSqs	YS8GlcmV3DifEntrp
0.658537	0.607143	0.850000	0.708333	YS5Gab12Z6Mag	YS8ArmTeta4
0.658537	0.571429	0.888889	0.695652	YS7Gab8H4Mag	YS8HistKurtosis
0.658537	0.535714	0.937500	0.681818	YM4GlcmH1SumOfSqs	YD6ArmTeta4
0.658537	0.500000	1.000000	0.666667	YS8Gab12H6Mag	YD8HistSkewness
0.658537	0.678571	0.791667	0.730769	YM5HogO8b2	YD8Gab24H12Mag
0.658537	0.607143	0.850000	0.708333	YM4Gab24H12Mag	YD8Gab24V12Mag
0.658537	0.607143	0.850000	0.708333	YS6GlcmH5AngScMom	YD8ArmTeta3
0.658537	0.571429	0.888889	0.695652	YS8Gab8H4Mag	YS8HistKurtosis
0.658537	0.500000	1.000000	0.666667	YS7Gab12H6Mag	YD8HistSkewness
0.658537	0.714286	0.769231	0.740741	YN5GlcmN2DifVarnc	YD8Gab24H12Mag
0.658537	0.642857	0.818182	0.720000	YM5HogO8b6	YD8Gab24H12Mag
0.658537	0.642857	0.818182	0.720000	YM7GrlmZFraction	YS8Gab24Z12Mag
0.658537	0.607143	0.850000	0.708333	YM4Gab12Z6Mag	YD6ArmTeta4
0.658537	0.678571	0.791667	0.730769	YS8GlcmN3InvDfMom	YS8ArmTeta4
0.658537	0.678571	0.791667	0.730769	YS4GlcmV5InvDfMom	YD8Gab24H12Mag
0.658537	0.500000	1.000000	0.666667	YS6Gab12H6Mag	YD8HistSkewness
0.658537	0.678571	0.791667	0.730769	YM6Gab12Z6Mag	YD8Gab24H12Mag
0.658537	0.535714	0.937500	0.681818	YD4Gab8N4Mag	YD8HistArea
0.658537	0.678571	0.791667	0.730769	YM7Gab12Z6Mag	YD8Gab24H12Mag
0.658537	0.678571	0.791667	0.730769	YM8Gab12Z6Mag	YD8Gab24H12Mag
0.658537	0.642857	0.818182	0.720000	YN6GradNonZeros	YS7HistMaxm01
0.658537	0.678571	0.791667	0.730769	YN7GlcmH4DifEntrp	YD8Gab24H12Mag
0.658537	0.678571	0.791667	0.730769	YLbpCs8n1	YN8GlcmN3InvDfMom
0.658537	0.642857	0.818182	0.720000	YM8HistPerc01	YS8GradVariance
0.658537	0.714286	0.769231	0.740741	YM8HogO8b3	YS8Gab24N12Mag
0.658537	0.714286	0.769231	0.740741	YN6GlcmH5DifEntrp	YD6ArmTeta4
0.658537	0.642857	0.818182	0.720000	YM5GlcmN4SumEntrp	YS8Gab8H4Mag
0.658537	0.750000	0.750000	0.750000	YS8GlcmV5InvDfMom	YD8Gab16H8Mag
0.658537	0.678571	0.791667	0.730769	YS7Gab24N12Mag	YS8Gab12H6Mag
0.658537	0.642857	0.818182	0.720000	YS7Gab16N8Mag	YD8Gab8V4Mag
0.658537	0.642857	0.818182	0.720000	YS6Gab16N8Mag	YD8Gab8V4Mag
0.658537	0.607143	0.850000	0.708333	YD8Gab24H12Mag	YD8GradNonZeros
0.658537	0.678571	0.791667	0.730769	YS6Gab24N12Mag	YS8Gab12H6Mag
0.658537	0.642857	0.818182	0.720000	YS8Gab16N8Mag	YD8Gab8V4Mag
0.658537	0.607143	0.850000	0.708333	YD6Gab24H12Mag	YD8GradNonZeros
0.658537	0.642857	0.818182	0.720000	YN5GlcmN3Contrast	YD8Gab24H12Mag
0.658537	0.607143	0.850000	0.708333	YD7Gab24H12Mag	YD8GradNonZeros
0.658537	0.500000	1.000000	0.666667	YS4Gab12H6Mag	YD8HistSkewness
0.658537	0.571429	0.888889	0.695652	YN8GlcmV5SumVarnc	YS8Gab8N4Mag
0.658537	0.535714	0.937500	0.681818	YS8HistDomn01	YD8HistArea
0.658537	0.571429	0.888889	0.695652	YN7GlcmV5SumVarnc	YS8Gab8N4Mag
0.658537	0.678571	0.791667	0.730769	YN4GlcmV4DifEntrp	YD8Gab24H12Mag
0.658537	0.607143	0.850000	0.708333	YD7ArmTeta4	YD8HistMean
0.658537	0.607143	0.850000	0.708333	YD5Gab24H12Mag	YD8GradNonZeros
0.658537	0.571429	0.888889	0.695652	YN6GlcmV5SumVarnc	YS8Gab8N4Mag
0.658537	0.571429	0.888889	0.695652	YN5GlcmV5SumVarnc	YS8Gab8N4Mag
0.658537	0.642857	0.818182	0.720000	YM8GlcmZ4InvDfMom	YD8Gab24Z12Mag
0.658537	0.678571	0.791667	0.730769	YN7GlcmN4DifEntrp	YD8Gab24H12Mag
0.658537	0.678571	0.791667	0.730769	YN6GlcmH5InvDfMom	YD8Gab24H12Mag
0.658537	0.571429	0.888889	0.695652	YLbpOc4n2	YD4Gab24N12Mag
0.658537	0.642857	0.818182	0.720000	YS5Gab12Z6Mag	YS8GlcmV5InvDfMom
0.658537	0.678571	0.791667	0.730769	YN7GlcmN3DifEntrp	YD8Gab24H12Mag
0.658537	0.642857	0.818182	0.720000	YN4Gab24N12Mag	YS8HistDomn01
0.658537	0.642857	0.818182	0.720000	YN8GlcmZ5InvDfMom	YS8ArmTeta4
0.658537	0.607143	0.850000	0.708333	YN8GlcmV3InvDfMom	YS8ArmTeta2
0.658537	0.607143	0.850000	0.708333	YM6GlcmV2AngScMom	YS8Gab8H4Mag
0.658537	0.607143	0.850000	0.708333	YM4GlcmN4SumEntrp	YS8GlcmH5InvDfMom
0.658537	0.642857	0.818182	0.720000	YS8Gab8H4Mag	YD8Gab24H12Mag
0.658537	0.607143	0.850000	0.708333	YN5GlcmN5SumVarnc	YD8GlcmH1AngScMom
0.658537	0.714286	0.769231	0.740741	YN7GlcmN3DifEntrp	YS8ArmTeta4
0.658537	0.678571	0.791667	0.730769	YM4Gab12H6Mag	YD8Gab24H12Mag
0.658537	0.750000	0.750000	0.750000	YN7GlcmZ3InvDfMom	YD8Gab24V12Mag
0.658537	0.714286	0.769231	0.740741	YN4GlcmN5SumEntrp	YM8Gab8V4Mag
0.658537	0.571429	0.888889	0.695652	YS4Gab8Z4Mag	YS8HistKurtosis
0.658537	0.678571	0.791667	0.730769	YM6Gab12H6Mag	YD8Gab24H12Mag
0.658537	0.607143	0.850000	0.708333	YS5Gab8H4Mag	YD8Gab24H12Mag
0.658537	0.571429	0.888889	0.695652	YN5Gab24N12Mag	YD8HistArea
0.658537	0.678571	0.791667	0.730769	YM7Gab12H6Mag	YD8Gab24H12Mag
0.658537	0.607143	0.850000	0.708333	YLbpOc4n2	YS7HistMaxm01
0.658537	0.642857	0.818182	0.720000	YN7GlcmV5Contrast	YD8Gab12H6Mag
0.658537	0.642857	0.818182	0.720000	YN5GlcmV5Contrast	YD8Gab12H6Mag
0.658537	0.714286	0.769231	0.740741	YS5HistDomn01	YD8Gab24H12Mag
0.658537	0.607143	0.850000	0.708333	YN8Gab12V6Mag	YS8HistKurtosis
0.658537	0.607143	0.850000	0.708333	YM7Gab12H6Mag	YD8Gab24V12Mag
0.658537	0.607143	0.850000	0.708333	YN7Gab12V6Mag	YS8HistKurtosis
0.658537	0.607143	0.850000	0.708333	YM8Gab12H6Mag	YD8Gab24V12Mag
0.658537	0.678571	0.791667	0.730769	YN6GlcmZ3DifEntrp	YD8Gab24Z12Mag
0.658537	0.714286	0.769231	0.740741	YM7GrlmZShrtREmp	YS8Gab16N8Mag
0.658537	0.607143	0.850000	0.708333	YD8ArmTeta4	YD8HistMean
0.658537	0.571429	0.888889	0.695652	YLbpCs8n1	YM6GlcmH1AngScMom
0.658537	0.535714	0.937500	0.681818	YM8GlcmZ2InvDfMom	YD8ArmTeta3
0.658537	0.642857	0.818182	0.720000	YM4Gab8V4Mag	YS8ArmTeta4
0.658537	0.607143	0.850000	0.708333	YN8GlcmZ5InvDfMom	YD4Gab24N12Mag
0.658537	0.642857	0.818182	0.720000	YM6Gab24Z12Mag	YS8Gab8H4Mag
0.658537	0.642857	0.818182	0.720000	YS8GlcmZ5InvDfMom	YS8ArmTeta4
0.658537	0.642857	0.818182	0.720000	YN7Gab16Z8Mag	YD8Gab24V12Mag
0.658537	0.642857	0.818182	0.720000	YS6ArmTeta4	YD8GlcmH1AngScMom
0.658537	0.750000	0.750000	0.750000	YN7GlcmV4DifEntrp	YD8Gab24H12Mag
0.658537	0.678571	0.791667	0.730769	YN8GlcmN3InvDfMom	YS8GradVariance
0.658537	0.642857	0.818182	0.720000	YN4GlcmH3Correlat	YD8HistMean
0.658537	0.607143	0.850000	0.708333	YM4Gab24H12Mag	YD8GradNonZeros
0.658537	0.678571	0.791667	0.730769	YN7GlcmH3DifVarnc	YS8ArmTeta4
0.658537	0.642857	0.818182	0.720000	YM5Gab24Z12Mag	YS8Gab8H4Mag
0.658537	0.678571	0.791667	0.730769	YM6GlcmV2SumEntrp	YD8Gab24H12Mag
0.658537	0.678571	0.791667	0.730769	YN6GlcmV5Contrast	YS8HistDomn01
0.658537	0.642857	0.818182	0.720000	YS7ArmTeta4	YD8GlcmH1AngScMom
0.658537	0.571429	0.888889	0.695652	YN4Gab12V6Mag	YS8HistKurtosis
0.658537	0.678571	0.791667	0.730769	YN6GlcmH3DifVarnc	YS8ArmTeta4
0.658537	0.571429	0.888889	0.695652	YM8ArmTeta4	YD8HistArea
0.658537	0.607143	0.850000	0.708333	YM5GlcmH4DifVarnc	YD8HistSkewness
0.658537	0.607143	0.850000	0.708333	YM7GlcmH4DifVarnc	YD8HistSkewness
0.658537	0.607143	0.850000	0.708333	YM6GlcmH4DifVarnc	YD8HistSkewness
0.658537	0.607143	0.850000	0.708333	YM8GlcmH4DifVarnc	YD8HistSkewness
0.658537	0.678571	0.791667	0.730769	YS4Gab16Z8Mag	YD8Gab16V8Mag
0.658537	0.678571	0.791667	0.730769	YLbpOc4n1	YN8GlcmZ4InvDfMom
0.658537	0.714286	0.769231	0.740741	YS7GlcmV5InvDfMom	YD8Gab16H8Mag
0.658537	0.678571	0.791667	0.730769	YN5GlcmN3SumOfSqs	YD6ArmTeta4
0.658537	0.678571	0.791667	0.730769	YN5GlcmZ4DifEntrp	YS8ArmTeta4
0.658537	0.607143	0.850000	0.708333	YM5GlcmN5SumEntrp	YD8Gab12H6Mag
0.658537	0.535714	0.937500	0.681818	YD6Gab4V2Mag	YD8HistSkewness
0.658537	0.678571	0.791667	0.730769	YM6GlcmN5SumEntrp	YD8Gab24H12Mag
0.658537	0.714286	0.769231	0.740741	YS7GlcmV5InvDfMom	YD8Gab24V12Mag
0.658537	0.571429	0.888889	0.695652	YM7GlcmZ1SumVarnc	YD8Gab24V12Mag
0.658537	0.571429	0.888889	0.695652	YM8GlcmZ1SumVarnc	YD8Gab24V12Mag
0.658537	0.607143	0.850000	0.708333	YN8Gab16V8Mag	YD8GradNonZeros
0.658537	0.607143	0.850000	0.708333	YN7Gab16V8Mag	YD8GradNonZeros
0.658537	0.642857	0.818182	0.720000	YM5GlcmH2SumEntrp	YD8Gab24H12Mag
0.658537	0.642857	0.818182	0.720000	YM4Gab24Z12Mag	YS8Gab8H4Mag
0.658537	0.607143	0.850000	0.708333	YM8Gab24Z12Mag	YS8HistDomn01
0.658537	0.642857	0.818182	0.720000	YS4HogO8b6	YS8HistDomn01
0.658537	0.607143	0.850000	0.708333	YM7Gab24Z12Mag	YS8HistDomn01
0.658537	0.571429	0.888889	0.695652	YM4GlcmV1Correlat	YD8HistVariance
0.658537	0.642857	0.818182	0.720000	YM8Gab16H8Mag	YD8Gab24H12Mag
0.658537	0.607143	0.850000	0.708333	YD5Gab4V2Mag	YD8HistSkewness
0.658537	0.571429	0.888889	0.695652	YM8GlcmV4InvDfMom	YD8Gab16H8Mag
0.658537	0.607143	0.850000	0.708333	YM4HogO8b3	YS8ArmTeta4
0.658537	0.678571	0.791667	0.730769	YM5GlcmH5SumEntrp	YD8Gab24H12Mag
0.658537	0.678571	0.791667	0.730769	YM7GlcmV3SumVarnc	YS8GlcmH5InvDfMom
0.658537	0.678571	0.791667	0.730769	YM8GlcmV3SumVarnc	YS8GlcmH5InvDfMom
0.658537	0.607143	0.850000	0.708333	YM6GlcmN4SumEntrp	YS8Gab8H4Mag
0.658537	0.607143	0.850000	0.708333	YM7HogO8b3	YS8ArmTeta4
0.658537	0.678571	0.791667	0.730769	YN8GlcmZ5SumOfSqs	YS8Gab8H4Mag
0.658537	0.678571	0.791667	0.730769	YM6GlcmV3SumVarnc	YS8GlcmH5InvDfMom
0.658537	0.678571	0.791667	0.730769	YM5GlcmV3SumVarnc	YS8GlcmH5InvDfMom
0.658537	0.678571	0.791667	0.730769	YM7GlcmZ5SumVarnc	YS8DwtHaarS1HL
0.658537	0.678571	0.791667	0.730769	YM6GlcmZ5SumVarnc	YS8DwtHaarS1HL
0.658537	0.571429	0.888889	0.695652	YN8GlcmN5SumOfSqs	YD8Gab12H6Mag
0.658537	0.607143	0.850000	0.708333	YN7GlcmN5SumOfSqs	YD8Gab12H6Mag
0.658537	0.571429	0.888889	0.695652	YM7GlcmH2SumVarnc	YD8Gab24V12Mag
0.658537	0.571429	0.888889	0.695652	YM6GlcmH2SumVarnc	YD8Gab24V12Mag
0.658537	0.678571	0.791667	0.730769	YM4GlcmZ5SumVarnc	YS8DwtHaarS1HL
0.658537	0.678571	0.791667	0.730769	YN8DwtHaarS1HL	YD8Gab24H12Mag
0.658537	0.678571	0.791667	0.730769	YN7DwtHaarS1HL	YD8Gab24H12Mag
0.658537	0.571429	0.888889	0.695652	YM8GlcmH2SumVarnc	YD8Gab24V12Mag
0.658537	0.642857	0.818182	0.720000	YN7GlcmZ5InvDfMom	YS8ArmTeta4
0.658537	0.607143	0.850000	0.708333	YN6GlcmZ3Contrast	YS8ArmTeta4
0.658537	0.642857	0.818182	0.720000	YN5GlcmZ3DifEntrp	YD8Gab24Z12Mag
0.658537	0.678571	0.791667	0.730769	YN5Gab4V2Mag	YD8HistVariance
0.658537	0.607143	0.850000	0.708333	YN7GlcmZ3Contrast	YS8ArmTeta4
0.658537	0.607143	0.850000	0.708333	YN5GlcmZ3Contrast	YS8ArmTeta4
0.658537	0.678571	0.791667	0.730769	YS6HogO8b6	YS8HistKurtosis
0.658537	0.571429	0.888889	0.695652	YM4GlcmZ2SumVarnc	YD8Gab24V12Mag
0.658537	0.571429	0.888889	0.695652	YM7GlcmZ2SumVarnc	YD8Gab24V12Mag
0.658537	0.571429	0.888889	0.695652	YM6GlcmZ2SumVarnc	YD8Gab24V12Mag
0.658537	0.642857	0.818182	0.720000	YM4DwtHaarS1HL	YD8Gab24V12Mag
0.658537	0.607143	0.850000	0.708333	YM4Gab16Z8Mag	YD8HistSkewness
0.658537	0.642857	0.818182	0.720000	YS7GlcmZ5InvDfMom	YS8ArmTeta4
0.658537	0.642857	0.818182	0.720000	YM7DwtHaarS1HL	YD8Gab24V12Mag
0.658537	0.642857	0.818182	0.720000	YM6GlcmH2SumEntrp	YS8Gab8H4Mag
0.658537	0.678571	0.791667	0.730769	YM5GradSkewness	YD8Gab24H12Mag
0.658537	0.571429	0.888889	0.695652	YS8Gab8N4Mag	YD8HistMean
0.658537	0.642857	0.818182	0.720000	YN5GlcmN2InvDfMom	YD6ArmTeta4
0.658537	0.678571	0.791667	0.730769	YM7GlcmV5SumEntrp	YD8Gab24H12Mag
0.658537	0.642857	0.818182	0.720000	YM5GlcmN5SumEntrp	YS7HistMaxm01
0.658537	0.571429	0.888889	0.695652	YN4GlcmH1Contrast	YD8HistVariance
0.658537	0.571429	0.888889	0.695652	YN4GlcmV1SumEntrp	YD8HistArea
0.658537	0.571429	0.888889	0.695652	YM7GlcmZ4SumVarnc	YD8Gab24V12Mag
0.658537	0.571429	0.888889	0.695652	YM6GlcmZ4SumVarnc	YD8Gab24V12Mag
0.658537	0.571429	0.888889	0.695652	YM7Gab16Z8Mag	YS8ArmTeta2
0.658537	0.571429	0.888889	0.695652	YM8Gab16Z8Mag	YS8ArmTeta2
0.658537	0.571429	0.888889	0.695652	YM5GlcmZ4SumVarnc	YD8Gab24V12Mag
0.658537	0.571429	0.888889	0.695652	YM8GlcmZ4SumVarnc	YD8Gab24V12Mag
0.658537	0.678571	0.791667	0.730769	YN4GlcmN5SumOfSqs	YD8Gab24H12Mag
0.658537	0.642857	0.818182	0.720000	YN8GlcmZ2InvDfMom	YD8Gab24H12Mag
0.658537	0.571429	0.888889	0.695652	YM6Gab16Z8Mag	YS8ArmTeta2
0.658537	0.642857	0.818182	0.720000	YM8GradSkewness	YD8Gab24H12Mag
0.658537	0.642857	0.818182	0.720000	YM7GradSkewness	YD8Gab24H12Mag
0.658537	0.642857	0.818182	0.720000	YM6HistPerc01	YS8Gab6V3Mag
0.658537	0.607143	0.850000	0.708333	YN5GlcmH5DifVarnc	YS8Gab16Z8Mag
0.658537	0.678571	0.791667	0.730769	YM8GlcmZ3InvDfMom	YD6ArmTeta4
0.658537	0.642857	0.818182	0.720000	YS7HogO8b2	YD8HistMean
0.658537	0.678571	0.791667	0.730769	YN8GlcmZ4InvDfMom	YS8ArmTeta4
0.658537	0.642857	0.818182	0.720000	YN8GlcmN3InvDfMom	YS8Gab8N4Mag
0.658537	0.642857	0.818182	0.720000	YN6GlcmN5SumOfSqs	YD8Gab24H12Mag
0.658537	0.607143	0.850000	0.708333	YN5GlcmH3SumVarnc	YD8GradNonZeros
0.658537	0.642857	0.818182	0.720000	YN8GlcmN5SumOfSqs	YD8Gab24H12Mag
0.658537	0.571429	0.888889	0.695652	YD8ArmTeta4	YD8HistArea
0.658537	0.571429	0.888889	0.695652	YN5GlcmH1Contrast	YD8HistVariance
0.658537	0.678571	0.791667	0.730769	YN5HogO8b6	YS8ArmTeta4
0.658537	0.607143	0.850000	0.708333	YN4ArmTeta4	YD8HistArea
0.658537	0.642857	0.818182	0.720000	YN7GlcmH4InvDfMom	YD6ArmTeta4
0.658537	0.678571	0.791667	0.730769	YN7GlcmV5SumVarnc	YS8Gab8H4Mag
0.658537	0.678571	0.791667	0.730769	YN8GlcmV5SumVarnc	YS8Gab8H4Mag
0.658537	0.678571	0.791667	0.730769	YN6GlcmV5SumVarnc	YS8Gab8H4Mag
0.658537	0.678571	0.791667	0.730769	YN6GlcmV5InvDfMom	YS8ArmTeta4
0.658537	0.571429	0.888889	0.695652	YM6GlcmN2AngScMom	YS8Gab8H4Mag
0.658537	0.642857	0.818182	0.720000	YN8GlcmZ3InvDfMom	YS8ArmTeta2
0.658537	0.678571	0.791667	0.730769	YM4HogO8b6	YS8ArmTeta4
0.658537	0.642857	0.818182	0.720000	YN7HogO8b7	YD8GlcmH1AngScMom
0.658537	0.678571	0.791667	0.730769	YN8GlcmZ4InvDfMom	YM8HistVariance
0.658537	0.678571	0.791667	0.730769	YS6GlcmN5InvDfMom	YS8ArmTeta4
0.658537	0.607143	0.850000	0.708333	YN7DwtHaarS2LH	YD6ArmTeta4
0.658537	0.642857	0.818182	0.720000	YS8GlcmV5InvDfMom	YS8ArmTeta4
0.658537	0.571429	0.888889	0.695652	YM8Gab24N12Mag	YS8ArmTeta2
0.658537	0.571429	0.888889	0.695652	YN6GlcmH1Contrast	YD8HistVariance
0.658537	0.571429	0.888889	0.695652	YM7Gab24N12Mag	YS8ArmTeta2
0.658537	0.642857	0.818182	0.720000	YM5GlcmV5SumVarnc	YS8GlcmH5InvDfMom
0.658537	0.642857	0.818182	0.720000	YM6GlcmN4SumOfSqs	YS8Gab8H4Mag
0.658537	0.535714	0.937500	0.681818	YD4HogO8b6	YD8HistArea
0.658537	0.571429	0.888889	0.695652	YM5HogO8b6	YS7HistDomn10
0.658537	0.642857	0.818182	0.720000	YM8GlcmN4SumOfSqs	YS8Gab8H4Mag
0.658537	0.642857	0.818182	0.720000	YM7GlcmN4SumOfSqs	YS8Gab8H4Mag
0.658537	0.642857	0.818182	0.720000	YN7GlcmV3DifEntrp	YS8ArmTeta4
0.658537	0.571429	0.888889	0.695652	YM6Gab24N12Mag	YS8ArmTeta2
0.658537	0.571429	0.888889	0.695652	YN7GlcmH1Contrast	YD8HistVariance
0.658537	0.607143	0.850000	0.708333	YM6GlcmN3SumEntrp	YD8Gab12H6Mag
0.658537	0.571429	0.888889	0.695652	YN8GlcmH1Contrast	YD8HistVariance
0.658537	0.535714	0.937500	0.681818	YM8HogO8b6	YD8Gab24V12Mag
0.658537	0.571429	0.888889	0.695652	YM6Gab16Z8Mag	YS8Gab12N6Mag
0.658537	0.535714	0.937500	0.681818	YN5GlcmV4SumOfSqs	YD8HistArea
0.658537	0.607143	0.850000	0.708333	YN4Gab16N8Mag	YS8Gab12N6Mag
0.658537	0.714286	0.769231	0.740741	YN7HogO8b6	YS8ArmTeta4
0.658537	0.535714	0.937500	0.681818	YN8GlcmV4SumOfSqs	YD8HistArea
0.658537	0.678571	0.791667	0.730769	YN8GlcmV3InvDfMom	YS8HistDomn01
0.658537	0.535714	0.937500	0.681818	YN7GlcmV4SumOfSqs	YD8HistArea
0.658537	0.535714	0.937500	0.681818	YM8HogO8b6	YS7HistDomn10
0.658537	0.571429	0.888889	0.695652	YM7Gab16Z8Mag	YS8Gab12N6Mag
0.658537	0.571429	0.888889	0.695652	YM8Gab16Z8Mag	YS8Gab12N6Mag
0.658537	0.678571	0.791667	0.730769	YN7HogO8b5	YS8Gab12N6Mag
0.658537	0.642857	0.818182	0.720000	YN6GlcmN5InvDfMom	YS8HistDomn01
0.658537	0.571429	0.888889	0.695652	YM6GlcmZ1SumEntrp	YS8Gab12Z6Mag
0.658537	0.607143	0.850000	0.708333	YM5GlcmN2SumEntrp	YS8Gab12Z6Mag
0.658537	0.678571	0.791667	0.730769	YS6Gab12Z6Mag	YS8GlcmH5InvDfMom
0.658537	0.607143	0.850000	0.708333	YS6Gab16Z8Mag	YD4Gab24N12Mag
0.658537	0.571429	0.888889	0.695652	YS4DwtHaarS1HH	YD8GlcmH1AngScMom
0.658537	0.571429	0.888889	0.695652	YS6HistSkewness	YD8HistArea
0.658537	0.607143	0.850000	0.708333	YM6HistPerc01	YS8HistKurtosis
0.658537	0.642857	0.818182	0.720000	YN6GlcmN4DifEntrp	YD8GradNonZeros
0.658537	0.642857	0.818182	0.720000	YN4GlcmZ3Contrast	YD8Gab24Z12Mag
0.658537	0.642857	0.818182	0.720000	YN4GlcmV1SumVarnc	YD8GradNonZeros
0.658537	0.642857	0.818182	0.720000	YS8Gab24N12Mag	YD8Gab24Z12Mag
0.658537	0.642857	0.818182	0.720000	YS7Gab24N12Mag	YD8Gab24Z12Mag
0.658537	0.678571	0.791667	0.730769	YM5Gab24H12Mag	YD8Gab24H12Mag
0.658537	0.642857	0.818182	0.720000	YN5GlcmZ3Contrast	YD8Gab24Z12Mag
0.658537	0.607143	0.850000	0.708333	YM6GlcmN5SumEntrp	YD8Gab24Z12Mag
0.658537	0.607143	0.850000	0.708333	YM7Gab24N12Mag	YS8GlcmH5InvDfMom
0.658537	0.642857	0.818182	0.720000	YN6GlcmZ3Contrast	YD8Gab24Z12Mag
0.658537	0.714286	0.769231	0.740741	YN4GlcmV3SumOfSqs	YD8Gab24H12Mag
0.658537	0.642857	0.818182	0.720000	YM4GlcmN2SumEntrp	YS8Gab12Z6Mag
0.658537	0.642857	0.818182	0.720000	YN8GlcmZ3Contrast	YD8Gab24Z12Mag
0.658537	0.642857	0.818182	0.720000	YN7GlcmZ3Contrast	YD8Gab24Z12Mag
0.658537	0.607143	0.850000	0.708333	YD4Gab24H12Mag	YD8ArmTeta1
0.658537	0.535714	0.937500	0.681818	YM4GlcmH3SumVarnc	YD8HistMean
0.658537	0.642857	0.818182	0.720000	YN5GlcmN1SumVarnc	YS8Gab8H4Mag
0.658537	0.642857	0.818182	0.720000	YN8GlcmN1SumVarnc	YS8Gab8H4Mag
0.658537	0.642857	0.818182	0.720000	YN6GlcmN1SumVarnc	YS8Gab8H4Mag
0.658537	0.642857	0.818182	0.720000	YN4GlcmN1SumVarnc	YS8Gab8H4Mag
0.658537	0.607143	0.850000	0.708333	YN5GlcmV5SumEntrp	YS8HogO8b2
0.658537	0.678571	0.791667	0.730769	YN5GlcmN5SumEntrp	YS8Gab8H4Mag
0.658537	0.535714	0.937500	0.681818	YS8GlcmV3InvDfMom	YD8HistArea
0.658537	0.642857	0.818182	0.720000	YN5GlcmN1SumVarnc	YD8GradNonZeros
0.658537	0.642857	0.818182	0.720000	YN7GlcmZ2InvDfMom	YD8Gab24V12Mag
0.658537	0.571429	0.888889	0.695652	YN4GlcmZ3SumVarnc	YD8GradNonZeros
0.658537	0.607143	0.850000	0.708333	YN5GlcmH5DifVarnc	YS8GradVariance
0.658537	0.607143	0.850000	0.708333	YN5GlcmN4DifEntrp	YD8GradNonZeros
0.658537	0.571429	0.888889	0.695652	YN5HistPerc10	YD8HistArea
0.658537	0.571429	0.888889	0.695652	YN5Gab16N8Mag	YS8HistKurtosis
0.658537	0.678571	0.791667	0.730769	YN8GlcmZ3InvDfMom	YS8Gab8N4Mag
0.658537	0.607143	0.850000	0.708333	YN4GlcmV5SumEntrp	YN8GlcmN5InvDfMom
0.658537	0.642857	0.818182	0.720000	YS7GlcmV4InvDfMom	YS8ArmTeta4
0.658537	0.535714	0.937500	0.681818	YN4GlcmN5SumOfSqs	YD8HistArea
0.658537	0.571429	0.888889	0.695652	YM6DwtHaarS1HH	YD8Gab24V12Mag
0.658537	0.607143	0.850000	0.708333	YN6GlcmH3InvDfMom	YD8GradNonZeros
0.658537	0.678571	0.791667	0.730769	YN8GlcmH3InvDfMom	YS8ArmTeta2
0.658537	0.571429	0.888889	0.695652	YM7DwtHaarS1HH	YD8Gab24V12Mag
0.658537	0.678571	0.791667	0.730769	YS5Gab12Z6Mag	YS8GradVariance
0.658537	0.571429	0.888889	0.695652	YD8GlcmH3InvDfMom	YD8HistArea
0.658537	0.607143	0.850000	0.708333	YM6GlcmN4SumEntrp	YD8Gab24Z12Mag
0.658537	0.607143	0.850000	0.708333	YN7GlcmH5DifVarnc	YS8GradVariance
0.658537	0.678571	0.791667	0.730769	YLbpCs8n1	YS8HistDomn01
0.658537	0.642857	0.818182	0.720000	YN7GlcmH3DifVarnc	YS8Gab24H12Mag
0.658537	0.535714	0.937500	0.681818	YN5GlcmV1SumEntrp	YD8HistArea
0.658537	0.535714	0.937500	0.681818	YM4Gab16H8Mag	YS8Gab12Z6Mag
0.658537	0.678571	0.791667	0.730769	YS8Gab12Z6Mag	YS8GradVariance
0.658537	0.678571	0.791667	0.730769	YS7GlcmZ4InvDfMom	YD6ArmTeta4
0.658537	0.642857	0.818182	0.720000	YN7GlcmZ2SumEntrp	YD8GradNonZeros
0.658537	0.678571	0.791667	0.730769	YN6GlcmZ4DifEntrp	YD8GradNonZeros
0.658537	0.607143	0.850000	0.708333	YS5Gab16N8Mag	YS8Gab12N6Mag
0.658537	0.607143	0.850000	0.708333	YN8GlcmV5DifVarnc	YD6ArmTeta4
0.658537	0.607143	0.850000	0.708333	YN7GlcmV5DifVarnc	YD6ArmTeta4
0.658537	0.571429	0.888889	0.695652	YN8GlcmZ2InvDfMom	YM8HistVariance
0.658537	0.535714	0.937500	0.681818	YM6GlcmN2SumEntrp	YD8Gab24Z12Mag
0.658537	0.535714	0.937500	0.681818	YM6GlcmN3SumEntrp	YD8Gab24Z12Mag
0.658537	0.642857	0.818182	0.720000	YN5GlcmN5InvDfMom	YD8GradNonZeros
0.658537	0.678571	0.791667	0.730769	YN5HogO8b6	YD8GlcmH1AngScMom
0.658537	0.678571	0.791667	0.730769	YM6Gab8V4Mag	YS8Gab16N8Mag
0.658537	0.714286	0.769231	0.740741	YN6GlcmZ2InvDfMom	YD8Gab16V8Mag
0.658537	0.678571	0.791667	0.730769	YM8Gab8V4Mag	YS8Gab16N8Mag
0.658537	0.678571	0.791667	0.730769	YN6GlcmN1DifVarnc	YD8Gab12V6Mag
0.658537	0.642857	0.818182	0.720000	YN7GlcmV3SumEntrp	YD8GradNonZeros
0.658537	0.642857	0.818182	0.720000	YM7GrlmZShrtREmp	YS8Gab12Z6Mag
0.658537	0.535714	0.937500	0.681818	YM4GlcmH1SumOfSqs	YD8HistMean
0.658537	0.571429	0.888889	0.695652	YN4GlcmV5SumVarnc	YS8HogO8b2
0.658537	0.535714	0.937500	0.681818	YM5GlcmH1SumOfSqs	YD8HistMean
0.658537	0.642857	0.818182	0.720000	YN5GlcmZ4DifEntrp	YD8GradNonZeros
0.658537	0.714286	0.769231	0.740741	YM7GrlmZLngREmph	YD8Gab24H12Mag
0.658537	0.607143	0.850000	0.708333	YN6GlcmV5SumEntrp	YM8HogO8b3
0.658537	0.535714	0.937500	0.681818	YM4GlcmV1SumOfSqs	YD8HistMean
0.658537	0.607143	0.850000	0.708333	YM5GlcmZ1SumVarnc	YD8Gab24Z12Mag
0.658537	0.535714	0.937500	0.681818	YM4GlcmN1SumOfSqs	YD8HistMean
0.658537	0.607143	0.850000	0.708333	YM7GlcmZ1SumVarnc	YD8Gab24Z12Mag
0.658537	0.607143	0.850000	0.708333	YM6GlcmZ1SumVarnc	YD8Gab24Z12Mag
0.658537	0.535714	0.937500	0.681818	YM4GlcmH2SumOfSqs	YD8HistMean
0.658537	0.607143	0.850000	0.708333	YM8GlcmZ1SumVarnc	YD8Gab24Z12Mag
0.658537	0.535714	0.937500	0.681818	YM5GlcmN1SumOfSqs	YD8HistMean
0.658537	0.535714	0.937500	0.681818	YM4GlcmZ1SumOfSqs	YD8HistMean
0.658537	0.571429	0.888889	0.695652	YS7GlcmV3InvDfMom	YD8HistArea
0.658537	0.607143	0.850000	0.708333	YN5HogO8b6	YM8HistVariance
0.658537	0.571429	0.888889	0.695652	YM4GlcmH1SumVarnc	YD8Gab24Z12Mag
0.658537	0.571429	0.888889	0.695652	YM6GlcmH1SumVarnc	YD8Gab24Z12Mag
0.658537	0.571429	0.888889	0.695652	YM7GlcmH1SumVarnc	YD8Gab24Z12Mag
0.658537	0.642857	0.818182	0.720000	YN5GlcmH4DifVarnc	YS8GradVariance
0.658537	0.571429	0.888889	0.695652	YM8GlcmH1SumVarnc	YD8Gab24Z12Mag
0.658537	0.535714	0.937500	0.681818	YM6GlcmN1SumOfSqs	YD8HistMean
0.658537	0.535714	0.937500	0.681818	YM7GlcmN1SumOfSqs	YD8HistMean
0.658537	0.535714	0.937500	0.681818	YM6GlcmZ1SumOfSqs	YD8HistMean
0.658537	0.607143	0.850000	0.708333	YM5GlcmV5SumVarnc	YD8Gab24Z12Mag
0.658537	0.607143	0.850000	0.708333	YM4GlcmV5SumVarnc	YD8Gab24Z12Mag
0.658537	0.535714	0.937500	0.681818	YM8GlcmN1SumOfSqs	YD8HistMean
0.658537	0.714286	0.769231	0.740741	YM7GrlmZFraction	YD8Gab24H12Mag
0.658537	0.535714	0.937500	0.681818	YM8GlcmZ1SumOfSqs	YD8HistMean
0.658537	0.607143	0.850000	0.708333	YM6GlcmV5SumVarnc	YD8Gab24Z12Mag
0.658537	0.678571	0.791667	0.730769	YN8GlcmN3InvDfMom	YD8Gab16H8Mag
0.658537	0.642857	0.818182	0.720000	YS8HogO8b4	YD8HistSkewness
0.658537	0.535714	0.937500	0.681818	YM4GlcmV2SumOfSqs	YD8HistMean
0.658537	0.642857	0.818182	0.720000	YD5Gab24Z12Mag	YD8Gab24H12Mag
0.658537	0.678571	0.791667	0.730769	YN4GlcmV1SumVarnc	YD8Gab24H12Mag
0.658537	0.642857	0.818182	0.720000	YM4GlcmV4SumOfSqs	YD8Gab24Z12Mag
0.658537	0.642857	0.818182	0.720000	YD6Gab24Z12Mag	YD8Gab24H12Mag
0.658537	0.535714	0.937500	0.681818	YM4GlcmN2SumOfSqs	YD8HistMean
0.658537	0.535714	0.937500	0.681818	YM5GlcmN2SumOfSqs	YD8HistMean
0.658537	0.678571	0.791667	0.730769	YD8Gab24H12Mag	YD8ArmTeta3
0.658537	0.678571	0.791667	0.730769	YD7Gab24H12Mag	YD8ArmTeta3
0.658537	0.642857	0.818182	0.720000	YM4GlcmN3SumOfSqs	YD8Gab24Z12Mag
0.658537	0.607143	0.850000	0.708333	YS4Gab24Z12Mag	YD8Gab24Z12Mag
0.658537	0.642857	0.818182	0.720000	YM8GlcmN3SumOfSqs	YD8Gab24Z12Mag
0.658537	0.642857	0.818182	0.720000	YM7GlcmN2SumOfSqs	YD8Gab24Z12Mag
0.658537	0.642857	0.818182	0.720000	YM8GlcmN2SumOfSqs	YD8Gab24Z12Mag
0.658537	0.642857	0.818182	0.720000	YN6GlcmH4DifVarnc	YS8GradVariance
0.658537	0.642857	0.818182	0.720000	YM7GlcmZ2SumOfSqs	YD8Gab24Z12Mag
0.658537	0.642857	0.818182	0.720000	YM6GlcmZ2SumOfSqs	YD8Gab24Z12Mag
0.658537	0.642857	0.818182	0.720000	YM8GlcmZ2SumOfSqs	YD8Gab24Z12Mag
0.658537	0.642857	0.818182	0.720000	YM7GlcmZ3SumOfSqs	YD8Gab24Z12Mag
0.658537	0.642857	0.818182	0.720000	YM6GlcmZ3SumOfSqs	YD8Gab24Z12Mag
0.658537	0.607143	0.850000	0.708333	YS6GlcmV4InvDfMom	YS8ArmTeta4
0.658537	0.642857	0.818182	0.720000	YM8GlcmZ3SumOfSqs	YD8Gab24Z12Mag
0.658537	0.642857	0.818182	0.720000	YM4GlcmV3SumOfSqs	YD8Gab24Z12Mag
0.658537	0.535714	0.937500	0.681818	YM8GlcmN2SumOfSqs	YD8HistMean
0.658537	0.642857	0.818182	0.720000	YM7GlcmV3SumOfSqs	YD8Gab24Z12Mag
0.658537	0.642857	0.818182	0.720000	YM8GlcmV3SumOfSqs	YD8Gab24Z12Mag
0.658537	0.642857	0.818182	0.720000	YM7GlcmV2SumOfSqs	YD8Gab24Z12Mag
0.658537	0.642857	0.818182	0.720000	YM8GlcmV2SumOfSqs	YD8Gab24Z12Mag
0.658537	0.642857	0.818182	0.720000	YM7GlcmZ4SumOfSqs	YD8Gab24Z12Mag
0.658537	0.642857	0.818182	0.720000	YM6GlcmZ4SumOfSqs	YD8Gab24Z12Mag
0.658537	0.642857	0.818182	0.720000	YM8GlcmZ4SumOfSqs	YD8Gab24Z12Mag
0.658537	0.535714	0.937500	0.681818	YM4GlcmN3SumOfSqs	YD8HistMean
0.658537	0.535714	0.937500	0.681818	YM5GlcmN3SumOfSqs	YD8HistMean
0.658537	0.571429	0.888889	0.695652	YM5GlcmN2SumEntrp	YD8Gab24Z12Mag
0.658537	0.535714	0.937500	0.681818	YM8GlcmN3SumOfSqs	YD8HistMean
0.658537	0.571429	0.888889	0.695652	YN7GlcmZ4DifVarnc	YS8GradVariance
0.658537	0.607143	0.850000	0.708333	YN4HogO8b6	YD8HistArea
0.658537	0.535714	0.937500	0.681818	YM4GlcmN4SumOfSqs	YD8HistMean
0.658537	0.607143	0.850000	0.708333	YS8GlcmN2InvDfMom	YD8GradNonZeros
0.658537	0.642857	0.818182	0.720000	YN8DwtHaarS1HH	YS8ArmTeta4
0.658537	0.678571	0.791667	0.730769	YN4Gab12Z6Mag	YS8Gab8Z4Mag
0.658537	0.642857	0.818182	0.720000	YN5GlcmV5SumVarnc	YD8Gab24H12Mag
0.658537	0.678571	0.791667	0.730769	YN5GlcmZ4Contrast	YD8GradNonZeros
0.658537	0.642857	0.818182	0.720000	YS8GlcmZ5InvDfMom	YD8HistArea
0.658537	0.642857	0.818182	0.720000	YN6GlcmV5SumVarnc	YD8Gab24H12Mag
0.658537	0.678571	0.791667	0.730769	YS4GlcmV4InvDfMom	YS8ArmTeta4
0.658537	0.571429	0.888889	0.695652	YD4HogO8b5	YD8HistMean
0.658537	0.571429	0.888889	0.695652	YN8GlcmN3InvDfMom	YD8HistSkewness
0.658537	0.642857	0.818182	0.720000	YM6GlcmH1AngScMom	YS8Gab8H4Mag
0.658537	0.642857	0.818182	0.720000	YM6Gab24V12Mag	YD8HistMean
0.658537	0.535714	0.937500	0.681818	YM4GlcmN2SumEntrp	YD8Gab24Z12Mag
0.658537	0.642857	0.818182	0.720000	YM7Gab8N4Mag	YS8GlcmV5InvDfMom
0.658537	0.642857	0.818182	0.720000	YN5GlcmN2InvDfMom	YD8GradNonZeros
0.658537	0.642857	0.818182	0.720000	YM4Gab8N4Mag	YS8GlcmV5InvDfMom
0.658537	0.535714	0.937500	0.681818	YM5GlcmH4SumEntrp	YD8Gab24Z12Mag
0.658537	0.607143	0.850000	0.708333	YM6HistPerc01	YS8Gab24H12Mag
0.658537	0.642857	0.818182	0.720000	YM4GlcmN4SumEntrp	YS8Gab24H12Mag
0.658537	0.642857	0.818182	0.720000	YM6Gab8N4Mag	YS8GlcmV5InvDfMom
0.658537	0.642857	0.818182	0.720000	YM8Gab8N4Mag	YS8GlcmV5InvDfMom
0.658537	0.607143	0.850000	0.708333	YS6GrlmVShrtREmp	YD8HistMean
0.658537	0.642857	0.818182	0.720000	YM4GlcmV4SumEntrp	YS8Gab24H12Mag
0.658537	0.642857	0.818182	0.720000	YN6GlcmV4DifEntrp	YD8GradNonZeros
0.658537	0.642857	0.818182	0.720000	YM4GlcmN4SumEntrp	YD8ArmTeta1
0.658537	0.678571	0.791667	0.730769	YS5Gab8H4Mag	YD8GradNonZeros
0.658537	0.535714	0.937500	0.681818	YS6GradNonZeros	YS8GradVariance
0.658537	0.642857	0.818182	0.720000	YM6GlcmN5SumVarnc	YS8Gab24H12Mag
0.658537	0.607143	0.850000	0.708333	YN8GlcmZ3InvDfMom	YD8Gab12V6Mag
0.658537	0.642857	0.818182	0.720000	YM8GlcmN5SumVarnc	YS8Gab24H12Mag
0.658537	0.678571	0.791667	0.730769	YS8Gab8H4Mag	YD8GradNonZeros
0.658537	0.607143	0.850000	0.708333	YN5HogO8b0	YD8HistSkewness
0.658537	0.678571	0.791667	0.730769	YM5Gab16Z8Mag	YS8Gab16N8Mag
0.658537	0.571429	0.888889	0.695652	YM5GlcmZ2SumEntrp	YS8Gab24H12Mag
0.658537	0.642857	0.818182	0.720000	YN4GlcmV4DifEntrp	YD8GradNonZeros
0.658537	0.678571	0.791667	0.730769	YM8GlcmH3InvDfMom	YS8Gab24H12Mag
0.658537	0.571429	0.888889	0.695652	YM7GlcmZ5SumEntrp	YD8HistSkewness
0.658537	0.607143	0.850000	0.708333	YN4GlcmH1InvDfMom	YD8HistSkewness
0.658537	0.607143	0.850000	0.708333	YS4ArmTeta2	YD8GlcmH1AngScMom
0.658537	0.535714	0.937500	0.681818	YS6GradVariance	YS8ArmTeta2
0.658537	0.678571	0.791667	0.730769	YM4GlcmV2SumVarnc	YS8Gab24H12Mag
0.658537	0.678571	0.791667	0.730769	YM5GlcmV2SumVarnc	YS8Gab24H12Mag
0.658537	0.678571	0.791667	0.730769	YM7GlcmV2SumVarnc	YS8Gab24H12Mag
0.658537	0.571429	0.888889	0.695652	YS5HogO8b6	YD8HistMean
0.658537	0.678571	0.791667	0.730769	YM8GlcmV2SumVarnc	YS8Gab24H12Mag
0.658537	0.678571	0.791667	0.730769	YM6GlcmV2SumVarnc	YS8Gab24H12Mag
0.658537	0.642857	0.818182	0.720000	YN5GlcmV4Contrast	YD8GradNonZeros
0.658537	0.642857	0.818182	0.720000	YN7GlcmV4Contrast	YD8GradNonZeros
0.658537	0.678571	0.791667	0.730769	YN8GlcmN1DifVarnc	YS8ArmTeta4
0.658537	0.642857	0.818182	0.720000	YN4GrlmVShrtREmp	YD8HistMean
0.658537	0.678571	0.791667	0.730769	YN6GlcmN1DifVarnc	YS8ArmTeta4
0.658537	0.642857	0.818182	0.720000	YM8GlcmN3SumVarnc	YD8ArmTeta1
0.658537	0.500000	1.000000	0.666667	YM7Gab8N4Mag	YD8HistSkewness
0.658537	0.642857	0.818182	0.720000	YM8GlcmZ5InvDfMom	YD8GlcmH1AngScMom
0.658537	0.607143	0.850000	0.708333	YM7GlcmN5SumEntrp	YD8HistSkewness
0.658537	0.571429	0.888889	0.695652	YN8GlcmH2DifVarnc	YD8GradNonZeros
0.658537	0.571429	0.888889	0.695652	YM6Gab12Z6Mag	YD8GlcmH1AngScMom
0.658537	0.571429	0.888889	0.695652	YN7GlcmH2DifVarnc	YD8GradNonZeros
0.658537	0.571429	0.888889	0.695652	YM7Gab12Z6Mag	YD8GlcmH1AngScMom
0.658537	0.678571	0.791667	0.730769	YM5HistPerc01	YD8HistSkewness
0.658537	0.571429	0.888889	0.695652	YM8Gab12Z6Mag	YD8GlcmH1AngScMom
0.658537	0.678571	0.791667	0.730769	YN6GlcmV5InvDfMom	YD8GlcmH4Correlat
0.658537	0.714286	0.769231	0.740741	YN8GlcmV3InvDfMom	YD8HistSkewness
0.658537	0.607143	0.850000	0.708333	YN5GlcmH2DifVarnc	YD8GradNonZeros
0.658537	0.678571	0.791667	0.730769	YM7GlcmV5SumVarnc	YD8ArmTeta1
0.658537	0.678571	0.791667	0.730769	YM8GlcmV5SumVarnc	YD8ArmTeta1
0.658537	0.678571	0.791667	0.730769	YM6GlcmV5SumVarnc	YD8ArmTeta1
0.658537	0.607143	0.850000	0.708333	YN7GlcmV3InvDfMom	YD8HistArea
0.658537	0.642857	0.818182	0.720000	YN4GlcmH2DifVarnc	YD8GradNonZeros
0.658537	0.642857	0.818182	0.720000	YM8DwtHaarS1HL	YS8ArmTeta4
0.658537	0.571429	0.888889	0.695652	YM7GlcmV5SumVarnc	YS8ArmTeta2
0.658537	0.571429	0.888889	0.695652	YM6GlcmV5SumVarnc	YS8ArmTeta2
0.658537	0.535714	0.937500	0.681818	YN6DwtHaarS1HL	YD8HistArea
0.658537	0.571429	0.888889	0.695652	YM5GlcmV5SumVarnc	YS8ArmTeta2
0.658537	0.571429	0.888889	0.695652	YM8GlcmV5SumVarnc	YS8ArmTeta2
0.658537	0.607143	0.850000	0.708333	YN5GlcmN4SumOfSqs	YD8GlcmH4Correlat
0.658537	0.607143	0.850000	0.708333	YN7GlcmN4SumOfSqs	YD8GlcmH4Correlat
0.658537	0.607143	0.850000	0.708333	YN6GlcmN4SumOfSqs	YD8GlcmH4Correlat
0.658537	0.607143	0.850000	0.708333	YN8GlcmN4SumOfSqs	YD8GlcmH4Correlat
0.658537	0.571429	0.888889	0.695652	YS4GrlmZMRLNonUni	YD8HistMean
0.658537	0.642857	0.818182	0.720000	YN5Gab8H4Mag	YD8HistMean
0.658537	0.535714	0.937500	0.681818	YM4GlcmV2SumVarnc	YS8ArmTeta2
0.658537	0.535714	0.937500	0.681818	YM7GlcmV2SumVarnc	YS8ArmTeta2
0.658537	0.535714	0.937500	0.681818	YM6GlcmV2SumVarnc	YS8ArmTeta2
0.658537	0.535714	0.937500	0.681818	YM8GlcmV2SumVarnc	YS8ArmTeta2
0.658537	0.571429	0.888889	0.695652	YS5HogO8b7	YD8HistMean
0.658537	0.607143	0.850000	0.708333	YN5GlcmN3SumOfSqs	YD8GlcmH4Correlat
0.658537	0.571429	0.888889	0.695652	YM6GlcmV1SumVarnc	YS8ArmTeta2
0.658537	0.571429	0.888889	0.695652	YM8GlcmV1SumVarnc	YS8ArmTeta2
0.658537	0.607143	0.850000	0.708333	YM7GlcmH1SumVarnc	YS8ArmTeta2
0.658537	0.535714	0.937500	0.681818	YN6GlcmH1SumEntrp	YD8HistArea
0.658537	0.642857	0.818182	0.720000	YN4GlcmZ5Correlat	YD8GradNonZeros
0.658537	0.535714	0.937500	0.681818	YM7DwtHaarS1HL	YD8HistMean
0.658537	0.607143	0.850000	0.708333	YN5GlcmV2Correlat	YD8HistArea
0.658537	0.607143	0.850000	0.708333	YS4GlcmZ5DifVarnc	YD8HistMean
0.658537	0.535714	0.937500	0.681818	YM8DwtHaarS1HL	YD8HistMean
0.658537	0.571429	0.888889	0.695652	YM4GlcmZ1SumVarnc	YS8ArmTeta2
0.658537	0.571429	0.888889	0.695652	YM7GlcmZ1SumVarnc	YS8ArmTeta2
0.658537	0.571429	0.888889	0.695652	YM6GlcmZ1SumVarnc	YS8ArmTeta2
0.658537	0.571429	0.888889	0.695652	YM5GlcmZ1SumVarnc	YS8ArmTeta2
0.658537	0.571429	0.888889	0.695652	YM8GlcmZ1SumVarnc	YS8ArmTeta2
0.658537	0.607143	0.850000	0.708333	YM7GlcmZ3SumEntrp	YD8HistSkewness
0.658537	0.571429	0.888889	0.695652	YS7GlcmN5InvDfMom	YD8HistArea
0.658537	0.607143	0.850000	0.708333	YM4Gab8V4Mag	YS8GlcmH4InvDfMom
0.658537	0.750000	0.750000	0.750000	YM5GlcmN3SumOfSqs	YS8Gab24H12Mag
0.658537	0.750000	0.750000	0.750000	YM7GlcmN3SumOfSqs	YS8Gab24H12Mag
0.658537	0.750000	0.750000	0.750000	YM5GlcmN2SumOfSqs	YS8Gab24H12Mag
0.658537	0.750000	0.750000	0.750000	YM5GlcmV1SumOfSqs	YS8Gab24H12Mag
0.658537	0.750000	0.750000	0.750000	YM6GlcmN3SumOfSqs	YS8Gab24H12Mag
0.658537	0.750000	0.750000	0.750000	YM7GlcmN2SumOfSqs	YS8Gab24H12Mag
0.658537	0.750000	0.750000	0.750000	YM8GlcmN3SumOfSqs	YS8Gab24H12Mag
0.658537	0.750000	0.750000	0.750000	YM4GlcmV2SumOfSqs	YS8Gab24H12Mag
0.658537	0.571429	0.888889	0.695652	YS5GlcmH4DifVarnc	YD8HistMean
0.658537	0.750000	0.750000	0.750000	YM6GlcmN2SumOfSqs	YS8Gab24H12Mag
0.658537	0.642857	0.818182	0.720000	YM4DwtHaarS2LH	YS8Gab16N8Mag
0.658537	0.750000	0.750000	0.750000	YM8GlcmN2SumOfSqs	YS8Gab24H12Mag
0.658537	0.750000	0.750000	0.750000	YM7GlcmV1SumOfSqs	YS8Gab24H12Mag
0.658537	0.750000	0.750000	0.750000	YM6GlcmV1SumOfSqs	YS8Gab24H12Mag
0.658537	0.750000	0.750000	0.750000	YM8GlcmV1SumOfSqs	YS8Gab24H12Mag
0.658537	0.607143	0.850000	0.708333	YS8GlcmZ5DifVarnc	YD8HistMean
0.658537	0.750000	0.750000	0.750000	YM7GlcmV2SumOfSqs	YS8Gab24H12Mag
0.658537	0.607143	0.850000	0.708333	YM6HistPerc01	YS7HistMaxm01
0.658537	0.535714	0.937500	0.681818	YM7GrlmZFraction	YM8GradSkewness
0.658537	0.607143	0.850000	0.708333	YN4HogO8b1	YD8Gab16V8Mag
0.658537	0.607143	0.850000	0.708333	YN6HogO8b4	YD8HistSkewness
0.658537	0.750000	0.750000	0.750000	YM7GlcmV3SumOfSqs	YS8Gab24H12Mag
0.658537	0.750000	0.750000	0.750000	YM6GlcmV3SumOfSqs	YS8Gab24H12Mag
0.658537	0.750000	0.750000	0.750000	YM8GlcmV3SumOfSqs	YS8Gab24H12Mag
0.658537	0.750000	0.750000	0.750000	YM5GlcmZ4SumOfSqs	YS8Gab24H12Mag
0.658537	0.642857	0.818182	0.720000	YN7HogO8b4	YD8HistSkewness
0.658537	0.535714	0.937500	0.681818	YM6GlcmV4SumEntrp	YD8HistSkewness
0.658537	0.678571	0.791667	0.730769	YS7GlcmZ1DifVarnc	YS8ArmTeta4
0.658537	0.678571	0.791667	0.730769	YS8GlcmZ1DifVarnc	YS8ArmTeta4
0.658537	0.678571	0.791667	0.730769	YS6GlcmZ1DifVarnc	YS8ArmTeta4
0.658537	0.642857	0.818182	0.720000	YS4GlcmZ1DifVarnc	YS8ArmTeta4
0.658537	0.571429	0.888889	0.695652	YS5GlcmN3DifVarnc	YD8HistMean
0.658537	0.642857	0.818182	0.720000	YM8GlcmZ4InvDfMom	YD8GradNonZeros
0.658537	0.571429	0.888889	0.695652	YN4GlcmZ3InvDfMom	YD8HistArea
0.658537	0.571429	0.888889	0.695652	YM7GrlmZShrtREmp	YM8HistVariance
0.658537	0.571429	0.888889	0.695652	YM7GrlmZMRLNonUni	YM8HistVariance
0.658537	0.642857	0.818182	0.720000	YM7GlcmZ2SumEntrp	YD8HistSkewness
0.658537	0.571429	0.888889	0.695652	YN8HogO8b7	YD8HistArea
0.658537	0.607143	0.850000	0.708333	YS7GlcmN1InvDfMom	YD8HistArea
0.658537	0.571429	0.888889	0.695652	YS5HistDomn01	YD8HistSkewness
0.658537	0.607143	0.850000	0.708333	YN4HogO8b3	YD8ArmTeta3
0.658537	0.607143	0.850000	0.708333	YN4DwtHaarS1HH	YD8ArmTeta3
0.658537	0.642857	0.818182	0.720000	YN7GlcmH3DifVarnc	YS8HogO8b2
0.658537	0.642857	0.818182	0.720000	YN8GlcmH3DifVarnc	YS8HogO8b2
0.658537	0.678571	0.791667	0.730769	YN4GlcmV5DifEntrp	YD8GradKurtosis
0.658537	0.607143	0.850000	0.708333	YN4GlcmV5DifVarnc	YS8GlcmH5InvDfMom
0.658537	0.642857	0.818182	0.720000	YN5GlcmN5SumVarnc	YD8HistSkewness
0.658537	0.607143	0.850000	0.708333	YN5GlcmV4Contrast	YD8GradKurtosis
0.658537	0.642857	0.818182	0.720000	YN6DwtHaarS2LH	YM8Gab8V4Mag
0.658537	0.642857	0.818182	0.720000	YN8GlcmN5SumVarnc	YD8HistSkewness
0.658537	0.571429	0.888889	0.695652	YM7GrlmNLngREmph	YD8ArmTeta3
0.658537	0.607143	0.850000	0.708333	YN5GlcmV5DifVarnc	YS8GlcmH5InvDfMom
0.658537	0.535714	0.937500	0.681818	YN8GlcmZ2InvDfMom	YD8GlcmH4Correlat
0.658537	0.535714	0.937500	0.681818	YN6GlcmN5SumEntrp	YD8GlcmH1AngScMom
0.658537	0.642857	0.818182	0.720000	YM6Gab12H6Mag	YD8Gab12H6Mag
0.658537	0.571429	0.888889	0.695652	YN8GlcmN3InvDfMom	YM8HogO8b3
0.658537	0.607143	0.850000	0.708333	YN5Gab12H6Mag	YD8Gab12H6Mag
0.658537	0.642857	0.818182	0.720000	YM8Gab12H6Mag	YD8Gab12H6Mag
0.658537	0.642857	0.818182	0.720000	YM5Gab12H6Mag	YD8Gab12H6Mag
0.658537	0.607143	0.850000	0.708333	YN6Gab12H6Mag	YD8Gab12H6Mag
0.658537	0.607143	0.850000	0.708333	YM7Gab8V4Mag	YM8HistVariance
0.658537	0.642857	0.818182	0.720000	YM7Gab12H6Mag	YD8Gab12H6Mag
0.658537	0.607143	0.850000	0.708333	YM8Gab8V4Mag	YM8HistVariance
0.658537	0.607143	0.850000	0.708333	YN8Gab12H6Mag	YD8Gab12H6Mag
0.658537	0.607143	0.850000	0.708333	YN7Gab12H6Mag	YD8Gab12H6Mag
0.658537	0.607143	0.850000	0.708333	YN4GlcmV3DifEntrp	YD8GradKurtosis
0.658537	0.607143	0.850000	0.708333	YN8GlcmN3InvDfMom	YN8GradVariance
0.658537	0.607143	0.850000	0.708333	YS5DwtHaarS1HH	YS8GradVariance
0.658537	0.607143	0.850000	0.708333	YS6DwtHaarS1HH	YS8GradVariance
0.658537	0.607143	0.850000	0.708333	YS7DwtHaarS1HH	YS8GradVariance
0.658537	0.571429	0.888889	0.695652	YN7GlcmV3InvDfMom	YD8GradKurtosis
0.658537	0.607143	0.850000	0.708333	YS8DwtHaarS1HH	YS8GradVariance
0.658537	0.642857	0.818182	0.720000	YM8HogO8b6	YS8HogO8b2
0.658537	0.571429	0.888889	0.695652	YN7GlcmH3SumEntrp	YD8HistArea
0.658537	0.571429	0.888889	0.695652	YN4GlcmN1DifVarnc	YD8HistArea
0.658537	0.678571	0.791667	0.730769	YN8GlcmZ5InvDfMom	YS8GlcmV5InvDfMom
0.658537	0.571429	0.888889	0.695652	YM5GlcmH4Entropy	YD8HistSkewness
0.658537	0.535714	0.937500	0.681818	YM8DwtHaarS1HH	YD8HistArea
0.658537	0.607143	0.850000	0.708333	YN4Gab6V3Mag	YD8HistArea
0.658537	0.642857	0.818182	0.720000	YS6GlcmZ2InvDfMom	YD8HistSkewness
0.658537	0.571429	0.888889	0.695652	YN5Gab4V2Mag	YD8HistArea
0.658537	0.607143	0.850000	0.708333	YM6HogO8b3	YS8GlcmV5InvDfMom
0.658537	0.571429	0.888889	0.695652	YN6GlcmN5Correlat	YD8HistArea
0.658537	0.642857	0.818182	0.720000	YN4HogO8b6	YS8HogO8b2
0.658537	0.535714	0.937500	0.681818	YM5GlcmH3Entropy	YD8HistSkewness
0.658537	0.535714	0.937500	0.681818	YN7GlcmN1SumEntrp	YD8HistArea
0.658537	0.535714	0.937500	0.681818	YN7GlcmZ1SumEntrp	YD8HistArea
0.658537	0.642857	0.818182	0.720000	YD6ArmTeta4	YD8ArmTeta3
0.658537	0.678571	0.791667	0.730769	YN7GlcmN5InvDfMom	YS8GlcmH4InvDfMom
0.658537	0.571429	0.888889	0.695652	YN4GlcmV5SumEntrp	YM8HistVariance
0.658537	0.678571	0.791667	0.730769	YN8GlcmH2DifVarnc	YS8HogO8b2
0.658537	0.642857	0.818182	0.720000	YN8GlcmV4InvDfMom	YS8GlcmH4InvDfMom
0.658537	0.571429	0.888889	0.695652	YM7GlcmV2InvDfMom	YD8HistArea
0.658537	0.607143	0.850000	0.708333	YM8GlcmV4InvDfMom	YD8GradKurtosis
0.634146	0.607143	0.809524	0.693878	YN4GlcmZ1SumVarnc	YS8Gab8Z4Mag
0.634146	0.642857	0.782609	0.705882	YN6Gab8Z4Mag	YD8Gab24H12Mag
0.634146	0.607143	0.809524	0.693878	YM8GlcmV3SumVarnc	YS8Gab8H4Mag
0.634146	0.571429	0.842105	0.680851	YN8DwtHaarS1HH	YS8Gab24N12Mag
0.634146	0.571429	0.842105	0.680851	YS7HistDomn10	YD8HistMean
0.634146	0.571429	0.842105	0.680851	YN8GlcmZ3DifEntrp	YD8HistArea
0.634146	0.607143	0.809524	0.693878	YM7GlcmV3SumVarnc	YS8Gab8H4Mag
0.634146	0.535714	0.882353	0.666667	YM7GlcmZ2SumAverg	YD8HistArea
0.634146	0.571429	0.842105	0.680851	YN7DwtHaarS1HH	YS8Gab24N12Mag
0.634146	0.535714	0.882353	0.666667	YM8GlcmZ2SumAverg	YD8HistArea
0.634146	0.678571	0.760000	0.716981	YS5Gab12Z6Mag	YD8GradNonZeros
0.634146	0.642857	0.782609	0.705882	YM4GlcmV1DifVarnc	YD4Gab24N12Mag
0.634146	0.642857	0.782609	0.705882	YN6GlcmN5DifEntrp	YD8Gab24H12Mag
0.634146	0.607143	0.809524	0.693878	YM4GlcmZ2SumEntrp	YS8Gab8H4Mag
0.634146	0.678571	0.760000	0.716981	YN8GlcmH3InvDfMom	YS8ArmTeta4
0.634146	0.571429	0.842105	0.680851	YN6DwtHaarS1HH	YS8Gab24N12Mag
0.634146	0.535714	0.882353	0.666667	YM8GlcmH1SumAverg	YD8HistArea
0.634146	0.535714	0.882353	0.666667	YM6GlcmN1SumAverg	YD8HistArea
0.634146	0.535714	0.882353	0.666667	YM7GlcmH1SumAverg	YD8HistArea
0.634146	0.535714	0.882353	0.666667	YM4GlcmN1SumAverg	YD8HistArea
0.634146	0.535714	0.882353	0.666667	YM7GlcmN1SumAverg	YD8HistArea
0.634146	0.535714	0.882353	0.666667	YM5GlcmN1SumAverg	YD8HistArea
0.634146	0.535714	0.882353	0.666667	YS8Gab24H12Mag	YD8Gab16H8Mag
0.634146	0.535714	0.882353	0.666667	YM8GlcmN1SumAverg	YD8HistArea
0.634146	0.607143	0.809524	0.693878	YM4GlcmV5SumEntrp	YD6ArmTeta4
0.634146	0.607143	0.809524	0.693878	YN5DwtHaarS1HH	YS8Gab24N12Mag
0.634146	0.642857	0.782609	0.705882	YM7GrlmZLngREmph	YM8HistPerc01
0.634146	0.678571	0.760000	0.716981	YN6Gab16H8Mag	YD8Gab24V12Mag
0.634146	0.607143	0.809524	0.693878	YM5GlcmV5SumEntrp	YS7HistDomn10
0.634146	0.535714	0.882353	0.666667	YS6Gab24H12Mag	YD8Gab16H8Mag
0.634146	0.642857	0.782609	0.705882	YN6Gab12Z6Mag	YD8Gab24H12Mag
0.634146	0.535714	0.882353	0.666667	YS7Gab24H12Mag	YD8Gab16H8Mag
0.634146	0.535714	0.882353	0.666667	YM6GlcmZ3AngScMom	YS8Gab12N6Mag
0.634146	0.607143	0.809524	0.693878	YS7GlcmV5Correlat	YD8GradKurtosis
0.634146	0.571429	0.842105	0.680851	YS8GlcmN2InvDfMom	YD8Gab24Z12Mag
0.634146	0.535714	0.882353	0.666667	YS5Gab24H12Mag	YD8Gab16H8Mag
0.634146	0.642857	0.782609	0.705882	YS4Gab16Z8Mag	YD8Gab24H12Mag
0.634146	0.642857	0.782609	0.705882	YN4GlcmZ5SumOfSqs	YD8Gab16V8Mag
0.634146	0.642857	0.782609	0.705882	YM6Gab12Z6Mag	YD8Gab24V12Mag
0.634146	0.535714	0.882353	0.666667	YM6GlcmH1SumVarnc	YD6ArmTeta4
0.634146	0.678571	0.760000	0.716981	YN6GlcmV2DifVarnc	YD8Gab24H12Mag
0.634146	0.678571	0.760000	0.716981	YS4Gab12Z6Mag	YD8GradNonZeros
0.634146	0.535714	0.882353	0.666667	YM8GlcmH1SumVarnc	YD6ArmTeta4
0.634146	0.642857	0.782609	0.705882	YN8Gab16Z8Mag	YD8Gab24H12Mag
0.634146	0.642857	0.782609	0.705882	YN6GlcmN3SumOfSqs	YD8Gab16V8Mag
0.634146	0.642857	0.782609	0.705882	YM8Gab24Z12Mag	YD4Gab24N12Mag
0.634146	0.535714	0.882353	0.666667	YM5GlcmH1SumVarnc	YD6ArmTeta4
0.634146	0.642857	0.782609	0.705882	YN7GlcmN3SumOfSqs	YD8Gab16V8Mag
0.634146	0.642857	0.782609	0.705882	YN8GlcmN3SumOfSqs	YD8Gab16V8Mag
0.634146	0.535714	0.882353	0.666667	YS7GlcmZ2InvDfMom	YS8ArmTeta2
0.634146	0.607143	0.809524	0.693878	YM4GlcmZ5SumEntrp	YS8Gab8H4Mag
0.634146	0.642857	0.782609	0.705882	YN7Gab16Z8Mag	YD8Gab24H12Mag
0.634146	0.642857	0.782609	0.705882	YM7Gab24Z12Mag	YD4Gab24N12Mag
0.634146	0.642857	0.782609	0.705882	YM4GlcmZ5SumEntrp	YS8Gab24N12Mag
0.634146	0.535714	0.882353	0.666667	YLbpOc4n2	YS8Gab16N8Mag
0.634146	0.642857	0.782609	0.705882	YM6Gab8V4Mag	YD8Gab24H12Mag
[truncated: 56,849 more rows]

## Sheet: G2-MIL-SVM_results
Accuracy	Precision	Recall	F1-score	Feature1	Feature2
0.875000	0.814815	1.000000	0.897959	YM7GlcmN2Correlat	YS8Gab24Z12Mag
0.875000	0.814815	1.000000	0.897959	YM8GlcmN2Correlat	YS8Gab24Z12Mag
0.875000	0.814815	1.000000	0.897959	YM6GlcmN2Correlat	YS8Gab24Z12Mag
0.875000	0.814815	1.000000	0.897959	YM5GlcmN2Correlat	YS8Gab24Z12Mag
0.850000	0.888889	0.888889	0.888889	YS7HogO8b2	YD8GradNonZeros
0.850000	0.888889	0.888889	0.888889	YN6Gab24N12Mag	YD8GradSkewness
0.850000	0.888889	0.888889	0.888889	YN7Gab24N12Mag	YD8GradSkewness
0.850000	0.888889	0.888889	0.888889	YN8Gab24N12Mag	YD8GradSkewness
0.850000	0.888889	0.888889	0.888889	YS4Gab24Z12Mag	YD8Gab16Z8Mag
0.850000	0.888889	0.888889	0.888889	YS6Gab24Z12Mag	YD8Gab16Z8Mag
0.850000	0.888889	0.888889	0.888889	YS7Gab24Z12Mag	YD8Gab16Z8Mag
0.850000	0.888889	0.888889	0.888889	YS8Gab24Z12Mag	YD8Gab16Z8Mag
0.850000	0.888889	0.888889	0.888889	YN7HistMaxm01	YS8Gab12Z6Mag
0.850000	0.777778	1.000000	0.875000	YM4GlcmN2Correlat	YS8Gab24Z12Mag
0.850000	0.814815	0.956522	0.880000	YM6GlcmH4InvDfMom	YD8Gab24N12Mag
0.850000	0.777778	1.000000	0.875000	YM7GlcmH4InvDfMom	YD8Gab24N12Mag
0.850000	0.888889	0.888889	0.888889	YN6GradNonZeros	YS8Gab16H8Mag
0.850000	0.814815	0.956522	0.880000	YN5GlcmV2Entropy	YD8HistKurtosis
0.825000	0.888889	0.857143	0.872727	YS8HogO8b2	YD8GradNonZeros
0.825000	0.814815	0.916667	0.862745	YN4Gab24V12Mag	YS8Gab12Z6Mag
0.825000	0.851852	0.884615	0.867925	YN5Gab24N12Mag	YD8GradSkewness
0.825000	0.814815	0.916667	0.862745	YS8Gab24Z12Mag	YD8Gab16N8Mag
0.825000	0.814815	0.916667	0.862745	YS7Gab24Z12Mag	YD8Gab16N8Mag
0.825000	0.814815	0.916667	0.862745	YS6Gab24Z12Mag	YD8Gab16N8Mag
0.825000	0.851852	0.884615	0.867925	YS5Gab24Z12Mag	YD8Gab16Z8Mag
0.825000	0.777778	0.954545	0.857143	YS5ArmTeta2	YD8GlcmH2Correlat
0.825000	0.851852	0.884615	0.867925	YM4HistPerc01	YS8Gab12Z6Mag
0.825000	0.814815	0.916667	0.862745	YM6GlcmN3Correlat	YD8ArmTeta2
0.825000	0.814815	0.916667	0.862745	YM7GlcmN3Correlat	YD8ArmTeta2
0.825000	0.814815	0.916667	0.862745	YS6Gab24N12Mag	YS8Gab16Z8Mag
0.825000	0.814815	0.916667	0.862745	YS7Gab24N12Mag	YS8Gab16Z8Mag
0.825000	0.814815	0.916667	0.862745	YS8Gab24N12Mag	YS8Gab16Z8Mag
0.825000	0.814815	0.916667	0.862745	YS5Gab24N12Mag	YS8Gab16Z8Mag
0.825000	0.888889	0.857143	0.872727	YN7Gab8N4Mag	YD8Gab16N8Mag
0.825000	0.814815	0.916667	0.862745	YS4Gab24N12Mag	YS8Gab16Z8Mag
0.825000	0.925926	0.833333	0.877193	YS4Gab24Z12Mag	YS8Gab16Z8Mag
0.825000	0.740741	1.000000	0.851064	YM8GlcmV3Correlat	YD8ArmTeta2
0.825000	0.740741	1.000000	0.851064	YM7GlcmV3Correlat	YD8ArmTeta2
0.825000	0.740741	1.000000	0.851064	YM6GlcmV3Correlat	YD8ArmTeta2
0.825000	0.740741	1.000000	0.851064	YM5GlcmV3Correlat	YD8ArmTeta2
0.825000	0.740741	1.000000	0.851064	YM4GlcmV3Correlat	YD8ArmTeta2
0.825000	0.740741	1.000000	0.851064	YD7GlcmN3AngScMom	YD8HistKurtosis
0.825000	0.851852	0.884615	0.867925	YM5HogO8b5	YS8Gab12Z6Mag
0.825000	0.851852	0.884615	0.867925	YS8Gab12Z6Mag	YS8Gab8N4Mag
0.825000	0.740741	1.000000	0.851064	YM8GradKurtosis	YD8GlcmH2Correlat
0.825000	0.740741	1.000000	0.851064	YM6GradKurtosis	YD8GlcmH2Correlat
0.825000	0.777778	0.954545	0.857143	YS4Gab16H8Mag	YS8Gab4H2Mag
0.825000	0.777778	0.954545	0.857143	YS5Gab16H8Mag	YS8Gab4H2Mag
0.825000	0.777778	0.954545	0.857143	YS7Gab16H8Mag	YS8Gab4H2Mag
0.825000	0.777778	0.954545	0.857143	YN7GlcmH2Correlat	YD8HistKurtosis
0.825000	0.777778	0.954545	0.857143	YN8GlcmH2Correlat	YD8HistKurtosis
0.825000	0.777778	0.954545	0.857143	YN6GlcmH2Correlat	YD8HistKurtosis
0.800000	0.888889	0.827586	0.857143	YS6HogO8b2	YD8GradNonZeros
0.800000	0.777778	0.913043	0.840000	YN7Gab12H6Mag	YS8Gab4H2Mag
0.800000	0.777778	0.913043	0.840000	YN8Gab12H6Mag	YS8Gab4H2Mag
0.800000	0.814815	0.880000	0.846154	YN4Gab24N12Mag	YD8GradSkewness
0.800000	0.814815	0.880000	0.846154	YS5HogO8b2	YD8GradNonZeros
0.800000	0.814815	0.880000	0.846154	YS5Gab24Z12Mag	YD8Gab16N8Mag
0.800000	0.740741	0.952381	0.833333	YN8GlcmV3DifVarnc	YD8Gab24Z12Mag
0.800000	0.777778	0.913043	0.840000	YS8ArmTeta2	YD8GlcmH2Correlat
0.800000	0.740741	0.952381	0.833333	YN7GlcmV3DifVarnc	YD8Gab24Z12Mag
0.800000	0.777778	0.913043	0.840000	YS7ArmTeta2	YD8GlcmH2Correlat
0.800000	0.740741	0.952381	0.833333	YN6GlcmV3DifVarnc	YD8Gab24Z12Mag
0.800000	0.777778	0.913043	0.840000	YN8Gab12Z6Mag	YD8Gab24H12Mag
0.800000	0.777778	0.913043	0.840000	YN7Gab12Z6Mag	YD8Gab24H12Mag
0.800000	0.777778	0.913043	0.840000	YN6Gab12Z6Mag	YD8Gab24H12Mag
0.800000	0.740741	0.952381	0.833333	YN5GlcmV3DifVarnc	YD8Gab24Z12Mag
0.800000	0.777778	0.913043	0.840000	YS6ArmTeta2	YD8GlcmH2Correlat
0.800000	0.740741	0.952381	0.833333	YN4GlcmV3DifVarnc	YD8Gab24Z12Mag
0.800000	0.777778	0.913043	0.840000	YM5ArmTeta2	YD8GlcmH2Correlat
0.800000	0.851852	0.851852	0.851852	YM6HistPerc01	YS8Gab12Z6Mag
0.800000	0.777778	0.913043	0.840000	YM8GlcmN3Correlat	YD8ArmTeta2
0.800000	0.777778	0.913043	0.840000	YM5GlcmN3Correlat	YD8ArmTeta2
0.800000	0.777778	0.913043	0.840000	YM4GlcmN3Correlat	YD8ArmTeta2
0.800000	0.777778	0.913043	0.840000	YS8Gab12Z6Mag	YD8Gab24V12Mag
0.800000	0.851852	0.851852	0.851852	YN8Gab8N4Mag	YD8Gab16N8Mag
0.800000	0.814815	0.880000	0.846154	YS7GlcmV2InvDfMom	YD8GradNonZeros
0.800000	0.814815	0.880000	0.846154	YS5Gab12Z6Mag	YD8Gab24V12Mag
0.800000	0.814815	0.880000	0.846154	YM4Gab6Z3Mag	YS8Gab12V6Mag
0.800000	0.814815	0.880000	0.846154	YN8HogO8b5	YS8Gab24N12Mag
0.800000	0.814815	0.880000	0.846154	YN7HogO8b5	YS8Gab24N12Mag
0.800000	0.814815	0.880000	0.846154	YN6Gab8N4Mag	YD8Gab24Z12Mag
0.800000	0.814815	0.880000	0.846154	YN8Gab8N4Mag	YD8Gab24Z12Mag
0.800000	0.814815	0.880000	0.846154	YN7Gab8N4Mag	YD8Gab24Z12Mag
0.800000	0.814815	0.880000	0.846154	YM8Gab16Z8Mag	YD8Gab16N8Mag
0.800000	0.777778	0.913043	0.840000	YN5GlcmN3InvDfMom	YM8HistPerc01
0.800000	0.851852	0.851852	0.851852	YN7HistMaxm01	YS8Gab16H8Mag
0.800000	0.814815	0.880000	0.846154	YN8GlcmH1DifVarnc	YS8Gab12Z6Mag
0.800000	0.814815	0.880000	0.846154	YN7GlcmH1DifVarnc	YS8Gab12Z6Mag
0.800000	0.777778	0.913043	0.840000	YS4HogO8b3	YD8ArmTeta4
0.800000	0.851852	0.851852	0.851852	YS7Gab12Z6Mag	YS8Gab8N4Mag
0.800000	0.703704	1.000000	0.826087	YM7GradKurtosis	YD8GlcmH2Correlat
0.800000	0.777778	0.913043	0.840000	YM4GlcmN3Correlat	YS8Gab16H8Mag
0.800000	0.777778	0.913043	0.840000	YM6GlcmN3Correlat	YS8Gab16H8Mag
0.800000	0.777778	0.913043	0.840000	YM7GlcmN3Correlat	YS8Gab16H8Mag
0.800000	0.777778	0.913043	0.840000	YM8GlcmN3Correlat	YS8Gab16H8Mag
0.800000	0.777778	0.913043	0.840000	YM5GlcmN3Correlat	YS8Gab16H8Mag
0.800000	0.814815	0.880000	0.846154	YN8HogO8b4	YM8HistPerc01
0.800000	0.777778	0.913043	0.840000	YS6Gab16H8Mag	YS8Gab4H2Mag
0.800000	0.777778	0.913043	0.840000	YN5ArmTeta3	YD8HistMean
0.800000	0.777778	0.913043	0.840000	YN6ArmTeta3	YD8HistMean
0.800000	0.851852	0.851852	0.851852	YS8Gab12Z6Mag	YS8Gab12H6Mag
0.800000	0.851852	0.851852	0.851852	YS7Gab12Z6Mag	YS8Gab12H6Mag
0.800000	0.740741	0.952381	0.833333	YN5GlcmH2Correlat	YD8HistKurtosis
0.800000	0.814815	0.880000	0.846154	YM4GlcmN3Correlat	YM8GradSkewness
0.800000	0.777778	0.913043	0.840000	YN7GlcmV2DifEntrp	YM8HogO8b5
0.775000	0.777778	0.875000	0.823529	YN6Gab6V3Mag	YS8Gab24Z12Mag
0.775000	0.777778	0.875000	0.823529	YN5Gab6V3Mag	YS8Gab24Z12Mag
0.775000	0.777778	0.875000	0.823529	YN5GlcmV2DifVarnc	YS8Gab8N4Mag
0.775000	0.814815	0.846154	0.830189	YN8Gab24V12Mag	YS8Gab12Z6Mag
0.775000	0.814815	0.846154	0.830189	YN7Gab24V12Mag	YS8Gab12Z6Mag
0.775000	0.814815	0.846154	0.830189	YN6Gab24V12Mag	YS8Gab12Z6Mag
0.775000	0.814815	0.846154	0.830189	YN5Gab24V12Mag	YS8Gab12Z6Mag
0.775000	0.777778	0.875000	0.823529	YS7ArmTeta3	YD8GlcmH2Correlat
0.775000	0.740741	0.909091	0.816327	YM8GlcmN3SumEntrp	YD8GradNonZeros
0.775000	0.777778	0.875000	0.823529	YS6ArmTeta3	YD8GlcmH2Correlat
0.775000	0.777778	0.875000	0.823529	YN7HistDomn01	YS8Gab12Z6Mag
0.775000	0.777778	0.875000	0.823529	YS5Gab24Z12Mag	YS8Gab12V6Mag
0.775000	0.814815	0.846154	0.830189	YN4HogO8b2	YD8GradNonZeros
0.775000	0.814815	0.846154	0.830189	YN4Gab8N4Mag	YD8Gab24N12Mag
0.775000	0.740741	0.909091	0.816327	YS4Gab24Z12Mag	YD8Gab16N8Mag
0.775000	0.777778	0.875000	0.823529	YN5Gab12Z6Mag	YD8Gab24H12Mag
0.775000	0.851852	0.821429	0.836364	YM7HistPerc01	YS8Gab12Z6Mag
0.775000	0.703704	0.950000	0.808511	YD4GlcmN1DifVarnc	YD8HistKurtosis
0.775000	0.740741	0.909091	0.816327	YS5GlcmV2InvDfMom	YD8GradNonZeros
0.775000	0.777778	0.875000	0.823529	YS8Gab8Z4Mag	YS8ArmTeta1
0.775000	0.666667	1.000000	0.800000	YM4Gab24N12Mag	YS8HistMean
0.775000	0.851852	0.821429	0.836364	YN7GlcmN2InvDfMom	YS8HistDomn01
0.775000	0.777778	0.875000	0.823529	YM8GlcmH3InvDfMom	YS8Gab24Z12Mag
0.775000	0.777778	0.875000	0.823529	YN7GlcmN3InvDfMom	YS8Gab12Z6Mag
0.775000	0.703704	0.950000	0.808511	YM8GradKurtosis	YS8Gab24H12Mag
0.775000	0.777778	0.875000	0.823529	YS7Gab12Z6Mag	YD8Gab24V12Mag
0.775000	0.777778	0.875000	0.823529	YS6Gab12Z6Mag	YD8Gab24V12Mag
0.775000	0.814815	0.846154	0.830189	YN6Gab8N4Mag	YD8Gab16N8Mag
0.775000	0.703704	0.950000	0.808511	YN4HogO8b5	YM8ArmTeta2
0.775000	0.814815	0.846154	0.830189	YM8ArmTeta2	YS8Gab16Z8Mag
0.775000	0.814815	0.846154	0.830189	YM7ArmTeta2	YS8Gab16Z8Mag
0.775000	0.814815	0.846154	0.830189	YM6ArmTeta2	YS8Gab16Z8Mag
0.775000	0.814815	0.846154	0.830189	YM5ArmTeta2	YS8Gab16Z8Mag
0.775000	0.777778	0.875000	0.823529	YS4Gab12Z6Mag	YD8Gab24V12Mag
0.775000	0.703704	0.950000	0.808511	YS4ArmTeta2	YD8GlcmH2Correlat
0.775000	0.777778	0.875000	0.823529	YN6HogO8b5	YS8Gab24N12Mag
0.775000	0.814815	0.846154	0.830189	YN4Gab8N4Mag	YD8Gab24Z12Mag
0.775000	0.777778	0.875000	0.823529	YN8GlcmN3InvDfMom	YD8Gab16N8Mag
0.775000	0.777778	0.875000	0.823529	YS7GlcmH3Correlat	YD8ArmTeta4
0.775000	0.777778	0.875000	0.823529	YS8GlcmH3Correlat	YD8ArmTeta4
0.775000	0.814815	0.846154	0.830189	YN5Gab8N4Mag	YD8Gab24Z12Mag
0.775000	0.740741	0.909091	0.816327	YN8GlcmV2Correlat	YD8GradNonZeros
0.775000	0.740741	0.909091	0.816327	YN7GlcmV2Correlat	YD8GradNonZeros
0.775000	0.740741	0.909091	0.816327	YN6GlcmV2Correlat	YD8GradNonZeros
0.775000	0.777778	0.875000	0.823529	YN8Gab24V12Mag	YS8ArmTeta3
0.775000	0.777778	0.875000	0.823529	YN7Gab24V12Mag	YS8ArmTeta3
0.775000	0.740741	0.909091	0.816327	YN5GlcmV2Correlat	YD8GradNonZeros
0.775000	0.777778	0.875000	0.823529	YM7Gab16Z8Mag	YD8Gab16N8Mag
0.775000	0.740741	0.909091	0.816327	YN8GlcmV3InvDfMom	YS8Gab8N4Mag
0.775000	0.777778	0.875000	0.823529	YM8GlcmN3InvDfMom	YD8GlcmH2Correlat
0.775000	0.740741	0.909091	0.816327	YS7GlcmN3Contrast	YD8ArmTeta2
0.775000	0.740741	0.909091	0.816327	YS8GlcmN3Contrast	YD8ArmTeta2
0.775000	0.740741	0.909091	0.816327	YS6GlcmN3Contrast	YD8ArmTeta2
0.775000	0.740741	0.909091	0.816327	YS5GlcmN3Contrast	YD8ArmTeta2
0.775000	0.740741	0.909091	0.816327	YS4GlcmN3Contrast	YD8ArmTeta2
0.775000	0.814815	0.846154	0.830189	YM4GlcmH3DifVarnc	YS8Gab12Z6Mag
0.775000	0.777778	0.875000	0.823529	YM6GradNonZeros	YD8HistKurtosis
0.775000	0.740741	0.909091	0.816327	YM6Gab16N8Mag	YD8HistKurtosis
0.775000	0.740741	0.909091	0.816327	YM8Gab16N8Mag	YD8HistKurtosis
0.775000	0.740741	0.909091	0.816327	YM7Gab16N8Mag	YD8HistKurtosis
0.775000	0.740741	0.909091	0.816327	YM6HogO8b5	YS8Gab12Z6Mag
0.775000	0.703704	0.950000	0.808511	YS8GlcmV1InvDfMom	YD8HistMean
0.775000	0.814815	0.846154	0.830189	YS6Gab12Z6Mag	YS8Gab8N4Mag
0.775000	0.851852	0.821429	0.836364	YS4Gab12Z6Mag	YS8Gab8N4Mag
0.775000	0.703704	0.950000	0.808511	YM5GradKurtosis	YD8GlcmH2Correlat
0.775000	0.703704	0.950000	0.808511	YS4GrlmZFraction	YD8HistKurtosis
0.775000	0.777778	0.875000	0.823529	YS8Gab16H8Mag	YS8Gab4H2Mag
0.775000	0.703704	0.950000	0.808511	YN4ArmTeta3	YD8HistMean
0.775000	0.740741	0.909091	0.816327	YN8ArmTeta3	YD8HistMean
0.775000	0.740741	0.909091	0.816327	YN7ArmTeta3	YD8HistMean
0.775000	0.814815	0.846154	0.830189	YS5Gab12Z6Mag	YS8Gab12H6Mag
0.775000	0.703704	0.950000	0.808511	YM6HogO8b7	YD8HistKurtosis
0.775000	0.777778	0.875000	0.823529	YM4HogO8b2	YM8HistPerc99
0.775000	0.777778	0.875000	0.823529	YS6HistMaxm10	YD8GradMean
0.775000	0.777778	0.875000	0.823529	YM8GlcmN3Correlat	YM8GradSkewness
0.775000	0.777778	0.875000	0.823529	YN5GlcmN2DifEntrp	YM8GradSkewness
0.775000	0.777778	0.875000	0.823529	YN4GlcmN2DifEntrp	YM8GradSkewness
0.775000	0.703704	0.950000	0.808511	YM7GlcmN3Correlat	YD8GlcmH2Correlat
0.775000	0.703704	0.950000	0.808511	YM8GlcmN3Correlat	YD8GlcmH2Correlat
0.775000	0.703704	0.950000	0.808511	YM6GlcmN3Correlat	YD8GlcmH2Correlat
0.775000	0.703704	0.950000	0.808511	YM5GlcmN3Correlat	YD8GlcmH2Correlat
0.775000	0.703704	0.950000	0.808511	YM4GlcmN3Correlat	YD8GlcmH2Correlat
0.775000	0.777778	0.875000	0.823529	YN5Gab6Z3Mag	YD8GlcmH2Correlat
0.750000	0.703704	0.904762	0.791667	YN4HistPerc99	YS8Gab12N6Mag
0.750000	0.740741	0.869565	0.800000	YN6Gab16Z8Mag	YD8GradMean
0.750000	0.777778	0.840000	0.807692	YN8GlcmN2InvDfMom	YS8ArmTeta1
0.750000	0.740741	0.869565	0.800000	YN7Gab16Z8Mag	YD8GradMean
0.750000	0.740741	0.869565	0.800000	YN8Gab16Z8Mag	YD8GradMean
0.750000	0.740741	0.869565	0.800000	YN7Gab6V3Mag	YS8Gab24Z12Mag
0.750000	0.814815	0.814815	0.814815	YN7HistPerc99	YS8Gab12Z6Mag
0.750000	0.740741	0.869565	0.800000	YN8Gab6V3Mag	YS8Gab24Z12Mag
0.750000	0.666667	0.947368	0.782609	YN5Gab16N8Mag	YS8Gab12H6Mag
0.750000	0.740741	0.869565	0.800000	YN4Gab12H6Mag	YS8Gab4H2Mag
0.750000	0.703704	0.904762	0.791667	YN8HistPerc99	YS8Gab12N6Mag
0.750000	0.703704	0.904762	0.791667	YN7HistPerc99	YS8Gab12N6Mag
0.750000	0.740741	0.869565	0.800000	YM4GlcmZ2DifVarnc	YS8Gab24Z12Mag
0.750000	0.740741	0.869565	0.800000	YM7GlcmZ2DifVarnc	YS8Gab24Z12Mag
0.750000	0.740741	0.869565	0.800000	YM8GlcmZ2DifVarnc	YS8Gab24Z12Mag
0.750000	0.740741	0.869565	0.800000	YM5GlcmZ2DifVarnc	YS8Gab24Z12Mag
0.750000	0.740741	0.869565	0.800000	YM6GlcmZ2DifVarnc	YS8Gab24Z12Mag
0.750000	0.740741	0.869565	0.800000	YS8ArmTeta3	YD8GlcmH2Correlat
0.750000	0.777778	0.840000	0.807692	YN6Gab12H6Mag	YS8Gab4H2Mag
0.750000	0.703704	0.904762	0.791667	YM4Gab12V6Mag	YS8Gab8Z4Mag
0.750000	0.740741	0.869565	0.800000	YN4GlcmV2Contrast	YD8Gab16Z8Mag
0.750000	0.703704	0.904762	0.791667	YN7GlcmH3AngScMom	YD8GradSkewness
0.750000	0.777778	0.840000	0.807692	YS4Gab24Z12Mag	YS8Gab12V6Mag
0.750000	0.703704	0.904762	0.791667	YN6GlcmN2Contrast	YD8Gab16N8Mag
0.750000	0.740741	0.869565	0.800000	YN7GlcmV3InvDfMom	YD8ArmTeta2
0.750000	0.703704	0.904762	0.791667	YN7GlcmN2Contrast	YD8Gab16N8Mag
0.750000	0.703704	0.904762	0.791667	YN8GlcmN2Contrast	YD8Gab16N8Mag
0.750000	0.777778	0.840000	0.807692	YN7GlcmV1DifVarnc	YS8ArmTeta1
0.750000	0.740741	0.869565	0.800000	YS8ArmTeta1	YD8Gab24Z12Mag
0.750000	0.703704	0.904762	0.791667	YS6GlcmV1Entropy	YD8GradSkewness
0.750000	0.740741	0.869565	0.800000	YS7ArmTeta1	YD8Gab24Z12Mag
0.750000	0.629630	1.000000	0.772727	YS7GlcmH4SumOfSqs	YD8HistArea
0.750000	0.629630	1.000000	0.772727	YS8GlcmH4SumOfSqs	YD8HistArea
0.750000	0.740741	0.869565	0.800000	YS6Gab24Z12Mag	YS8Gab24V12Mag
0.750000	0.740741	0.869565	0.800000	YS4Gab24Z12Mag	YS8Gab4H2Mag
0.750000	0.740741	0.869565	0.800000	YS7Gab24Z12Mag	YS8Gab24V12Mag
0.750000	0.740741	0.869565	0.800000	YS8Gab24Z12Mag	YS8Gab24V12Mag
0.750000	0.703704	0.904762	0.791667	YM8GlcmN2InvDfMom	YD8Gab24N12Mag
0.750000	0.777778	0.840000	0.807692	YN5Gab8N4Mag	YD8GradNonZeros
0.750000	0.740741	0.869565	0.800000	YS8Gab16Z8Mag	YD8Gab24H12Mag
0.750000	0.740741	0.869565	0.800000	YS7Gab16Z8Mag	YD8Gab24H12Mag
0.750000	0.777778	0.840000	0.807692	YN8Gab8N4Mag	YD8GradNonZeros
0.750000	0.777778	0.840000	0.807692	YN7Gab8N4Mag	YD8GradNonZeros
0.750000	0.740741	0.869565	0.800000	YS6Gab16Z8Mag	YD8Gab24H12Mag
0.750000	0.703704	0.904762	0.791667	YLbpCs8n15	YM7GrlmHShrtREmp
0.750000	0.777778	0.840000	0.807692	YN4Gab8N4Mag	YD8GradNonZeros
0.750000	0.703704	0.904762	0.791667	YS4ArmTeta3	YD8GlcmH2Correlat
0.750000	0.777778	0.840000	0.807692	YS8GlcmN2InvDfMom	YD8ArmTeta4
0.750000	0.703704	0.904762	0.791667	YM5GlcmH3DifVarnc	YM8HistPerc01
0.750000	0.666667	0.947368	0.782609	YN8GlcmZ2DifVarnc	YD8Gab24Z12Mag
0.750000	0.666667	0.947368	0.782609	YN7GlcmZ2DifVarnc	YD8Gab24Z12Mag
0.750000	0.814815	0.814815	0.814815	YM8HistPerc01	YS8Gab12Z6Mag
0.750000	0.740741	0.869565	0.800000	YN4Gab8N4Mag	YD8GradSkewness
0.750000	0.666667	0.947368	0.782609	YN6GlcmZ2DifVarnc	YD8Gab24Z12Mag
0.750000	0.703704	0.904762	0.791667	YM6GlcmH3DifVarnc	YM8HistPerc01
0.750000	0.703704	0.904762	0.791667	YM7GlcmH3DifVarnc	YM8HistPerc01
0.750000	0.703704	0.904762	0.791667	YM8GlcmH3DifVarnc	YM8HistPerc01
0.750000	0.740741	0.869565	0.800000	YM8GlcmN3InvDfMom	YD8Gab16N8Mag
0.750000	0.740741	0.869565	0.800000	YN4Gab12Z6Mag	YD8Gab24H12Mag
0.750000	0.629630	1.000000	0.772727	YS6GlcmH3SumOfSqs	YD8HistArea
0.750000	0.629630	1.000000	0.772727	YS5GlcmH3SumOfSqs	YD8HistArea
0.750000	0.851852	0.793103	0.821429	YN8GlcmZ2InvDfMom	YS8Gab12Z6Mag
0.750000	0.629630	1.000000	0.772727	YS4GlcmH3SumOfSqs	YD8HistArea
0.750000	0.740741	0.869565	0.800000	YM6GradNonZeros	YS8Gab24Z12Mag
0.750000	0.629630	1.000000	0.772727	YS8GlcmH3SumOfSqs	YD8HistArea
0.750000	0.629630	1.000000	0.772727	YS7GlcmH3SumOfSqs	YD8HistArea
0.750000	0.666667	0.947368	0.782609	YM8Gab24N12Mag	YS8HistMean
0.750000	0.666667	0.947368	0.782609	YM7Gab24N12Mag	YS8HistMean
0.750000	0.703704	0.904762	0.791667	YN5Gab6Z3Mag	YD8Gab16N8Mag
0.750000	0.666667	0.947368	0.782609	YM5Gab24N12Mag	YS8HistMean
0.750000	0.740741	0.869565	0.800000	YS6GlcmV2InvDfMom	YD8GradNonZeros
0.750000	0.629630	1.000000	0.772727	YS8GlcmH2SumOfSqs	YD8HistArea
0.750000	0.629630	1.000000	0.772727	YS7GlcmH2SumOfSqs	YD8HistArea
0.750000	0.814815	0.814815	0.814815	YN5DwtHaarS1HH	YS8Gab12Z6Mag
0.750000	0.814815	0.814815	0.814815	YN8DwtHaarS1HH	YS8Gab12Z6Mag
0.750000	0.814815	0.814815	0.814815	YN7DwtHaarS1HH	YS8Gab12Z6Mag
0.750000	0.703704	0.904762	0.791667	YM5GradKurtosis	YS8Gab24H12Mag
0.750000	0.740741	0.869565	0.800000	YLbpCs8n14	YN8HistDomn01
0.750000	0.740741	0.869565	0.800000	YS6Gab16V8Mag	YD8GradSkewness
0.750000	0.740741	0.869565	0.800000	YS8Gab16V8Mag	YD8GradSkewness
0.750000	0.740741	0.869565	0.800000	YS7Gab16V8Mag	YD8GradSkewness
0.750000	0.703704	0.904762	0.791667	YM6GradKurtosis	YS8Gab24H12Mag
0.750000	0.703704	0.904762	0.791667	YM7GradKurtosis	YS8Gab24H12Mag
0.750000	0.703704	0.904762	0.791667	YN4GlcmV2Contrast	YD8Gab16N8Mag
0.750000	0.629630	1.000000	0.772727	YD4GrlmVMGLevNonUn	YD8HistArea
0.750000	0.666667	0.947368	0.782609	YN5GlcmV3DifVarnc	YM8HistPerc01
0.750000	0.740741	0.869565	0.800000	YM5Gab12H6Mag	YS8Gab4H2Mag
0.750000	0.666667	0.947368	0.782609	YN7GlcmV3DifVarnc	YM8HistPerc01
0.750000	0.666667	0.947368	0.782609	YN8GlcmV3DifVarnc	YM8HistPerc01
0.750000	0.666667	0.947368	0.782609	YN6GlcmV3DifVarnc	YM8HistPerc01
0.750000	0.740741	0.869565	0.800000	YN4Gab8N4Mag	YS8HistDomn01
0.750000	0.703704	0.904762	0.791667	YN7HogO8b5	YD8GradNonZeros
0.750000	0.740741	0.869565	0.800000	YM4Gab8H4Mag	YS8Gab8Z4Mag
0.750000	0.740741	0.869565	0.800000	YM6ArmTeta2	YS8Gab24Z12Mag
0.750000	0.740741	0.869565	0.800000	YM7ArmTeta2	YS8Gab24Z12Mag
0.750000	0.740741	0.869565	0.800000	YM8ArmTeta2	YS8Gab24Z12Mag
0.750000	0.629630	1.000000	0.772727	YS4GrlmNShrtREmp	YD8GradNonZeros
0.750000	0.666667	0.947368	0.782609	YS4GrlmNMRLNonUni	YD8GradNonZeros
0.750000	0.740741	0.869565	0.800000	YS4GlcmV3SumAverg	YD8GradSkewness
0.750000	0.777778	0.840000	0.807692	YS4Gab24N12Mag	YS8Gab12Z6Mag
0.750000	0.740741	0.869565	0.800000	YLbpOc4n13	YS8Gab12Z6Mag
0.750000	0.703704	0.904762	0.791667	YS6GlcmH4SumAverg	YD8GradSkewness
0.750000	0.703704	0.904762	0.791667	YS7GlcmH4SumAverg	YD8GradSkewness
0.750000	0.703704	0.904762	0.791667	YS8GlcmH4SumAverg	YD8GradSkewness
0.750000	0.703704	0.904762	0.791667	YM4ArmTeta2	YD8GlcmH2Correlat
0.750000	0.777778	0.840000	0.807692	YS6GlcmH3Correlat	YD8ArmTeta4
0.750000	0.740741	0.869565	0.800000	YN6Gab24V12Mag	YS8ArmTeta3
0.750000	0.777778	0.840000	0.807692	YS4Gab16Z8Mag	YD8Gab16N8Mag
0.750000	0.703704	0.904762	0.791667	YS4Gab24N12Mag	YD8HistArea
0.750000	0.703704	0.904762	0.791667	YLbpOc4n7	YS8Gab24H12Mag
0.750000	0.740741	0.869565	0.800000	YS4ArmTeta1	YD8GlcmH2Correlat
0.750000	0.740741	0.869565	0.800000	YS8GlcmV3Contrast	YD8ArmTeta2
0.750000	0.740741	0.869565	0.800000	YS7GlcmV3Contrast	YD8ArmTeta2
0.750000	0.777778	0.840000	0.807692	YM6Gab16Z8Mag	YS8Gab12Z6Mag
0.750000	0.814815	0.814815	0.814815	YM5Gab16Z8Mag	YS8Gab12Z6Mag
0.750000	0.740741	0.869565	0.800000	YM7GlcmH3DifVarnc	YS8Gab12Z6Mag
0.750000	0.740741	0.869565	0.800000	YM8GlcmH3DifVarnc	YS8Gab12Z6Mag
0.750000	0.703704	0.904762	0.791667	YM6GlcmN3Correlat	YD8ArmTeta4
0.750000	0.703704	0.904762	0.791667	YM8GlcmN3Correlat	YD8ArmTeta4
0.750000	0.814815	0.814815	0.814815	YM4Gab16Z8Mag	YS8Gab12Z6Mag
0.750000	0.703704	0.904762	0.791667	YM7GlcmN3Correlat	YD8ArmTeta4
0.750000	0.666667	0.947368	0.782609	YD4GlcmZ2SumVarnc	YD8ArmTeta2
0.750000	0.666667	0.947368	0.782609	YD6HogO8b5	YD8HistKurtosis
0.750000	0.777778	0.840000	0.807692	YN6GlcmH1DifVarnc	YS8Gab12Z6Mag
0.750000	0.777778	0.840000	0.807692	YN5GlcmH1DifVarnc	YS8Gab12Z6Mag
0.750000	0.703704	0.904762	0.791667	YD4GlcmH4DifEntrp	YD8HistKurtosis
0.750000	0.777778	0.840000	0.807692	YS4Gab8N4Mag	YS8ArmTeta1
0.750000	0.777778	0.840000	0.807692	YN4GlcmH1DifVarnc	YS8Gab12Z6Mag
0.750000	0.703704	0.904762	0.791667	YN8GlcmH3InvDfMom	YS8Gab16Z8Mag
0.750000	0.740741	0.869565	0.800000	YN5GlcmZ2DifVarnc	YS8ArmTeta1
0.750000	0.740741	0.869565	0.800000	YN8GlcmN3Contrast	YS8Gab16H8Mag
0.750000	0.740741	0.869565	0.800000	YS5ArmTeta1	YD8GlcmH2Correlat
0.750000	0.703704	0.904762	0.791667	YD7GlcmV3Entropy	YD8HistKurtosis
0.750000	0.703704	0.904762	0.791667	YLbpCs8n15	YD8GlcmH2Correlat
0.750000	0.740741	0.869565	0.800000	YN6GlcmZ2DifVarnc	YS8ArmTeta1
0.750000	0.740741	0.869565	0.800000	YN7GlcmZ2DifVarnc	YS8ArmTeta1
0.750000	0.740741	0.869565	0.800000	YM4Gab6N3Mag	YM8HistPerc01
0.750000	0.740741	0.869565	0.800000	YN8GlcmZ2DifVarnc	YS8ArmTeta1
0.750000	0.629630	1.000000	0.772727	YD4GlcmZ2DifVarnc	YD8HistArea
0.750000	0.703704	0.904762	0.791667	YN4Gab4H2Mag	YM8GlcmH3InvDfMom
0.750000	0.740741	0.869565	0.800000	YS6ArmTeta1	YD8GlcmH2Correlat
0.750000	0.777778	0.840000	0.807692	YM8HogO8b5	YS8Gab12Z6Mag
0.750000	0.740741	0.869565	0.800000	YN5HogO8b2	YS8ArmTeta1
0.750000	0.703704	0.904762	0.791667	YD7GlcmV2Entropy	YD8HistKurtosis
0.750000	0.703704	0.904762	0.791667	YD7GlcmN2Entropy	YD8HistKurtosis
0.750000	0.740741	0.869565	0.800000	YN7GlcmN2InvDfMom	YS8Gab8N4Mag
0.750000	0.703704	0.904762	0.791667	YD7GlcmN2AngScMom	YD8HistKurtosis
0.750000	0.814815	0.814815	0.814815	YS5Gab12Z6Mag	YS8Gab8N4Mag
0.750000	0.703704	0.904762	0.791667	YM6Gab24N12Mag	YD8HistArea
0.750000	0.740741	0.869565	0.800000	YD6GradNonZeros	YD8ArmTeta2
0.750000	0.703704	0.904762	0.791667	YM7Gab24N12Mag	YD8HistArea
0.750000	0.703704	0.904762	0.791667	YM8Gab24N12Mag	YD8HistArea
0.750000	0.740741	0.869565	0.800000	YM4Gab24N12Mag	YD8HistKurtosis
0.750000	0.666667	0.947368	0.782609	YN5GlcmZ2DifEntrp	YM8HistPerc01
0.750000	0.666667	0.947368	0.782609	YM4GlcmN2SumEntrp	YD8HistArea
0.750000	0.740741	0.869565	0.800000	YN6HogO8b2	YS8Gab16H8Mag
0.750000	0.703704	0.904762	0.791667	YM7GrlmZMRLNonUni	YS8Gab24N12Mag
0.750000	0.777778	0.840000	0.807692	YN6HogO8b4	YM8HistPerc01
0.750000	0.666667	0.947368	0.782609	YN7HistPerc99	YD8Gab16V8Mag
0.750000	0.777778	0.840000	0.807692	YN7Gab6H3Mag	YN8Gab4V2Mag
0.750000	0.777778	0.840000	0.807692	YN8Gab6H3Mag	YN8Gab4V2Mag
0.750000	0.740741	0.869565	0.800000	YS6Gab24Z12Mag	YS8Gab12Z6Mag
0.750000	0.666667	0.947368	0.782609	YM5HistPerc99	YD8HistArea
0.750000	0.740741	0.869565	0.800000	YN5HogO8b2	YM6GradNonZeros
0.750000	0.740741	0.869565	0.800000	YM7GrlmVMRLNonUni	YM8ArmTeta2
0.750000	0.740741	0.869565	0.800000	YM5ArmTeta2	YD8Gab24H12Mag
0.750000	0.703704	0.904762	0.791667	YM4HogO8b7	YD8GradSkewness
0.750000	0.740741	0.869565	0.800000	YM7GrlmVShrtREmp	YM8ArmTeta2
0.750000	0.629630	1.000000	0.772727	YM5GlcmH1SumVarnc	YD8HistArea
0.750000	0.814815	0.814815	0.814815	YS6Gab12Z6Mag	YS8Gab12H6Mag
0.750000	0.629630	1.000000	0.772727	YM6GlcmH1SumVarnc	YD8HistArea
0.750000	0.666667	0.947368	0.782609	YN8GlcmV3SumEntrp	YD8HistKurtosis
0.750000	0.740741	0.869565	0.800000	YM4HogO8b5	YD8GradSkewness
0.750000	0.666667	0.947368	0.782609	YD8GlcmZ2SumEntrp	YD8HistKurtosis
0.750000	0.777778	0.840000	0.807692	YM5Gab8H4Mag	YM8HistPerc99
0.750000	0.740741	0.869565	0.800000	YN4HogO8b7	YS8ArmTeta3
0.750000	0.740741	0.869565	0.800000	YS7Gab16Z8Mag	YS8Gab12H6Mag
0.750000	0.740741	0.869565	0.800000	YS8Gab16Z8Mag	YS8Gab12H6Mag
0.750000	0.740741	0.869565	0.800000	YS6Gab16Z8Mag	YS8Gab12H6Mag
0.750000	0.740741	0.869565	0.800000	YM5GlcmV1Correlat	YD8Gab24H12Mag
0.750000	0.740741	0.869565	0.800000	YM6GlcmV1Correlat	YD8Gab24H12Mag
0.750000	0.740741	0.869565	0.800000	YS5Gab16Z8Mag	YS8Gab12H6Mag
0.750000	0.740741	0.869565	0.800000	YM7GlcmV1Correlat	YD8Gab24H12Mag
0.750000	0.740741	0.869565	0.800000	YM8GlcmV1Correlat	YD8Gab24H12Mag
0.750000	0.629630	1.000000	0.772727	YS8GlcmH1SumEntrp	YD8HistMean
0.750000	0.740741	0.869565	0.800000	YM7HogO8b7	YD8HistKurtosis
0.750000	0.740741	0.869565	0.800000	YN4GlcmH2Correlat	YD8HistKurtosis
0.750000	0.703704	0.904762	0.791667	YN7GlcmN2DifEntrp	YS8HistPerc10
0.750000	0.740741	0.869565	0.800000	YM5GlcmN3Correlat	YM8GradSkewness
0.750000	0.740741	0.869565	0.800000	YM6GlcmN3Correlat	YM8GradSkewness
0.750000	0.740741	0.869565	0.800000	YM7GlcmN3Correlat	YM8GradSkewness
0.750000	0.777778	0.840000	0.807692	YS5Gab4H2Mag	YS8ArmTeta1
0.750000	0.703704	0.904762	0.791667	YN8Gab6Z3Mag	YD8GlcmH2Correlat
0.750000	0.703704	0.904762	0.791667	YN7Gab6Z3Mag	YD8GlcmH2Correlat
0.725000	0.703704	0.863636	0.775510	YM7GlcmZ2AngScMom	YD8GradSkewness
0.725000	0.740741	0.833333	0.784314	YD4GlcmH2DifVarnc	YD8HistKurtosis
0.725000	0.740741	0.833333	0.784314	YM4HistPerc01	YS8Gab16H8Mag
0.725000	0.740741	0.833333	0.784314	YN6HistPerc99	YS8Gab12Z6Mag
0.725000	0.740741	0.833333	0.784314	YS4HogO8b2	YD8GradNonZeros
0.725000	0.740741	0.833333	0.784314	YS4HistPerc01	YD8GradSkewness
0.725000	0.703704	0.863636	0.775510	YS7GlcmZ2AngScMom	YD8GradSkewness
0.725000	0.740741	0.833333	0.784314	YN5Gab16Z8Mag	YS8HogO8b6
0.725000	0.703704	0.863636	0.775510	YS7GlcmH4AngScMom	YD8GradSkewness
0.725000	0.666667	0.900000	0.765957	YN5GlcmN1AngScMom	YS8Gab12H6Mag
0.725000	0.703704	0.863636	0.775510	YD7GlcmH4AngScMom	YD8GradSkewness
0.725000	0.703704	0.863636	0.775510	YM4GlcmN3Correlat	YD8Gab24N12Mag
0.725000	0.740741	0.833333	0.784314	YN7Gab16Z8Mag	YS8HogO8b6
0.725000	0.740741	0.833333	0.784314	YN6Gab16Z8Mag	YS8HogO8b6
0.725000	0.740741	0.833333	0.784314	YN8Gab16Z8Mag	YS8HogO8b6
0.725000	0.703704	0.863636	0.775510	YM7GlcmH4AngScMom	YD8GradSkewness
0.725000	0.703704	0.863636	0.775510	YM4GradVariance	YM8HistPerc01
0.725000	0.629630	0.944444	0.755556	YS6Gab12Z6Mag	YD8HistArea
0.725000	0.703704	0.863636	0.775510	YM7GlcmH3AngScMom	YD8GradSkewness
0.725000	0.703704	0.863636	0.775510	YN6GlcmZ2AngScMom	YD8GradSkewness
0.725000	0.777778	0.807692	0.792453	YN8HistPerc99	YS8Gab12Z6Mag
0.725000	0.703704	0.863636	0.775510	YD5GlcmH2DifVarnc	YD8HistKurtosis
0.725000	0.703704	0.863636	0.775510	YN6GlcmH4AngScMom	YD8GradSkewness
0.725000	0.703704	0.863636	0.775510	YS6GlcmH4AngScMom	YD8GradSkewness
0.725000	0.740741	0.833333	0.784314	YLbpOc4n14	YD8GradSkewness
0.725000	0.703704	0.863636	0.775510	YN6GlcmH3AngScMom	YD8GradSkewness
0.725000	0.703704	0.863636	0.775510	YN8HistDomn01	YS8Gab24Z12Mag
0.725000	0.703704	0.863636	0.775510	YD6GlcmH4AngScMom	YD8GradSkewness
0.725000	0.629630	0.944444	0.755556	YN6Gab16N8Mag	YS8Gab12H6Mag
0.725000	0.666667	0.900000	0.765957	YM6HistPerc99	YD8GlcmH2Correlat
0.725000	0.777778	0.807692	0.792453	YM6Gab16Z8Mag	YD8Gab24V12Mag
0.725000	0.666667	0.900000	0.765957	YN6HistPerc99	YS8Gab12N6Mag
0.725000	0.703704	0.863636	0.775510	YM4Gab6N3Mag	YS8Gab16Z8Mag
0.725000	0.777778	0.807692	0.792453	YM8Gab16Z8Mag	YD8Gab24V12Mag
0.725000	0.777778	0.807692	0.792453	YM7Gab16Z8Mag	YD8Gab24V12Mag
0.725000	0.666667	0.900000	0.765957	YN5HistPerc99	YS8Gab12N6Mag
0.725000	0.703704	0.863636	0.775510	YD7GlcmH3AngScMom	YD8GradSkewness
0.725000	0.703704	0.863636	0.775510	YM6GlcmH4AngScMom	YD8GradSkewness
0.725000	0.629630	0.944444	0.755556	YM7GlcmV1SumEntrp	YD8HistArea
0.725000	0.703704	0.863636	0.775510	YN8GlcmV3InvDfMom	YD8ArmTeta2
0.725000	0.703704	0.863636	0.775510	YM8GlcmV3SumEntrp	YD8GradNonZeros
0.725000	0.666667	0.900000	0.765957	YM6Gab6N3Mag	YS8Gab16Z8Mag
0.725000	0.666667	0.900000	0.765957	YM7Gab6N3Mag	YS8Gab16Z8Mag
0.725000	0.629630	0.944444	0.755556	YN7GlcmV2Contrast	YD8Gab24Z12Mag
0.725000	0.629630	0.944444	0.755556	YN8GlcmV2Contrast	YD8Gab24Z12Mag
0.725000	0.703704	0.863636	0.775510	YN5GlcmH4AngScMom	YD8GradSkewness
0.725000	0.629630	0.944444	0.755556	YD4GlcmH1DifEntrp	YD8HistKurtosis
0.725000	0.703704	0.863636	0.775510	YM5Gab6N3Mag	YS8Gab16Z8Mag
0.725000	0.666667	0.900000	0.765957	YN4GlcmN2Contrast	YD8Gab16N8Mag
0.725000	0.666667	0.900000	0.765957	YN7HogO8b6	YD8GlcmH2Correlat
0.725000	0.666667	0.900000	0.765957	YN5GlcmN2Contrast	YD8Gab16N8Mag
0.725000	0.703704	0.863636	0.775510	YLbpOc4n7	YS8Gab16V8Mag
0.725000	0.740741	0.833333	0.784314	YS6Gab24Z12Mag	YS8Gab12V6Mag
0.725000	0.740741	0.833333	0.784314	YS8Gab24Z12Mag	YS8Gab12V6Mag
0.725000	0.740741	0.833333	0.784314	YS7Gab24Z12Mag	YS8Gab12V6Mag
0.725000	0.740741	0.833333	0.784314	YN7HistMaxm01	YD8GradNonZeros
0.725000	0.703704	0.863636	0.775510	YM6GlcmZ2AngScMom	YD8GradSkewness
0.725000	0.703704	0.863636	0.775510	YS8GlcmH3AngScMom	YD8GradSkewness
0.725000	0.703704	0.863636	0.775510	YN8GlcmH3AngScMom	YD8GradSkewness
0.725000	0.703704	0.863636	0.775510	YM8GlcmH3AngScMom	YD8GradSkewness
0.725000	0.703704	0.863636	0.775510	YD8GlcmH3AngScMom	YD8GradSkewness
0.725000	0.740741	0.833333	0.784314	YN6GlcmV1DifVarnc	YS8ArmTeta1
0.725000	0.666667	0.900000	0.765957	YD8GlcmZ2InvDfMom	YD8ArmTeta2
0.725000	0.703704	0.863636	0.775510	YN6GlcmH1InvDfMom	YD8HistKurtosis
0.725000	0.740741	0.833333	0.784314	YS4Gab24Z12Mag	YS8Gab24V12Mag
0.725000	0.740741	0.833333	0.784314	YN8GlcmV1DifVarnc	YS8ArmTeta1
0.725000	0.666667	0.900000	0.765957	YM6ArmTeta2	YD8GlcmH2Correlat
0.725000	0.740741	0.833333	0.784314	YN7GlcmZ2InvDfMom	YS8Gab16Z8Mag
0.725000	0.740741	0.833333	0.784314	YS6ArmTeta1	YD8Gab24Z12Mag
0.725000	0.629630	0.944444	0.755556	YS6GlcmH4SumOfSqs	YD8HistArea
0.725000	0.666667	0.900000	0.765957	YM8Gab24N12Mag	YD8Gab24Z12Mag
0.725000	0.666667	0.900000	0.765957	YM7Gab24N12Mag	YD8Gab24Z12Mag
0.725000	0.666667	0.900000	0.765957	YM6Gab24N12Mag	YD8Gab24Z12Mag
0.725000	0.629630	0.944444	0.755556	YS4GlcmH4SumOfSqs	YD8HistArea
0.725000	0.740741	0.833333	0.784314	YN5Gab8H4Mag	YD8GradMean
0.725000	0.703704	0.863636	0.775510	YS5Gab24Z12Mag	YS8Gab24V12Mag
0.725000	0.703704	0.863636	0.775510	YM5ArmTeta2	YS8Gab24N12Mag
0.725000	0.703704	0.863636	0.775510	YN5Gab6Z3Mag	YS8Gab24V12Mag
0.725000	0.666667	0.900000	0.765957	YM8HistPerc01	YS8ArmTeta1
0.725000	0.703704	0.863636	0.775510	YN8Gab6Z3Mag	YS8Gab24V12Mag
0.725000	0.703704	0.863636	0.775510	YN6Gab6Z3Mag	YS8Gab24V12Mag
0.725000	0.703704	0.863636	0.775510	YN7Gab6Z3Mag	YS8Gab24V12Mag
0.725000	0.703704	0.863636	0.775510	YM4GlcmH3DifVarnc	YM8HistPerc01
0.725000	0.666667	0.900000	0.765957	YS6GlcmN1Entropy	YD8GradSkewness
0.725000	0.703704	0.863636	0.775510	YN7Gab8N4Mag	YD8Gab24N12Mag
0.725000	0.703704	0.863636	0.775510	YN8Gab8N4Mag	YD8Gab24N12Mag
0.725000	0.666667	0.900000	0.765957	YN5Gab8N4Mag	YD8HistKurtosis
0.725000	0.703704	0.863636	0.775510	YN5GlcmZ2AngScMom	YD8GradSkewness
0.725000	0.740741	0.833333	0.784314	YM7HistPerc01	YS8Gab24Z12Mag
0.725000	0.629630	0.944444	0.755556	YN4Gab8N4Mag	YD8HistKurtosis
0.725000	0.703704	0.863636	0.775510	YM5GlcmH4AngScMom	YD8GradSkewness
0.725000	0.740741	0.833333	0.784314	YN6Gab8N4Mag	YD8GradNonZeros
0.725000	0.703704	0.863636	0.775510	YN8HogO8b4	YS8Gab12V6Mag
0.725000	0.740741	0.833333	0.784314	YN8Gab24N12Mag	YS8Gab12Z6Mag
0.725000	0.740741	0.833333	0.784314	YN6Gab24N12Mag	YS8Gab12Z6Mag
0.725000	0.740741	0.833333	0.784314	YN7Gab24N12Mag	YS8Gab12Z6Mag
0.725000	0.703704	0.863636	0.775510	YS5Gab16Z8Mag	YD8Gab24H12Mag
0.725000	0.666667	0.900000	0.765957	YM8Gab6Z3Mag	YS8Gab12Z6Mag
0.725000	0.740741	0.833333	0.784314	YN5Gab24N12Mag	YS8Gab12Z6Mag
0.725000	0.703704	0.863636	0.775510	YM7HistPerc99	YM8HistPerc01
0.725000	0.703704	0.863636	0.775510	YM8HistPerc99	YM8HistPerc01
0.725000	0.703704	0.863636	0.775510	YN5GlcmZ1Entropy	YD8GradNonZeros
0.725000	0.666667	0.900000	0.765957	YM8GlcmN2InvDfMom	YD8Gab16N8Mag
0.725000	0.703704	0.863636	0.775510	YM5GradVariance	YS8Gab24Z12Mag
0.725000	0.629630	0.944444	0.755556	YS4Gab16Z8Mag	YD8Gab24H12Mag
0.725000	0.703704	0.863636	0.775510	YM6GradVariance	YS8Gab24Z12Mag
0.725000	0.703704	0.863636	0.775510	YM7GradVariance	YS8Gab24Z12Mag
0.725000	0.666667	0.900000	0.765957	YN5GlcmZ2DifVarnc	YD8Gab24Z12Mag
0.725000	0.703704	0.863636	0.775510	YM8GradVariance	YS8Gab24Z12Mag
0.725000	0.666667	0.900000	0.765957	YM6GlcmN2Correlat	YD8Gab16N8Mag
0.725000	0.703704	0.863636	0.775510	YS5Gab24Z12Mag	YS8HogO8b6
0.725000	0.666667	0.900000	0.765957	YN5GlcmV3DifVarnc	YS8ArmTeta1
0.725000	0.666667	0.900000	0.765957	YN8GlcmH4InvDfMom	YS8Gab4H2Mag
0.725000	0.740741	0.833333	0.784314	YS4Gab24Z12Mag	YS8ArmTeta3
0.725000	0.740741	0.833333	0.784314	YS4Gab12V6Mag	YD8GradNonZeros
0.725000	0.666667	0.900000	0.765957	YN4GlcmZ2DifVarnc	YD8Gab24Z12Mag
0.725000	0.592593	1.000000	0.744186	YD6GlcmN1DifVarnc	YD8HistKurtosis
0.725000	0.666667	0.900000	0.765957	YN8GlcmV3DifVarnc	YS8ArmTeta1
0.725000	0.740741	0.833333	0.784314	YN8GlcmV2InvDfMom	YS8Gab16Z8Mag
0.725000	0.777778	0.807692	0.792453	YS4Gab16V8Mag	YS8Gab12Z6Mag
0.725000	0.666667	0.900000	0.765957	YN6Gab4V2Mag	YS8Gab12Z6Mag
0.725000	0.703704	0.863636	0.775510	YN7GlcmH2AngScMom	YD8GradSkewness
0.725000	0.666667	0.900000	0.765957	YN7GlcmV3DifVarnc	YS8ArmTeta1
0.725000	0.592593	1.000000	0.744186	YD7GlcmN1DifVarnc	YD8HistKurtosis
0.725000	0.629630	0.944444	0.755556	YD5GlcmN2AngScMom	YD8HistArea
0.725000	0.666667	0.900000	0.765957	YN6GlcmV3DifVarnc	YS8ArmTeta1
0.725000	0.703704	0.863636	0.775510	YD7Gab8N4Mag	YD8HistArea
0.725000	0.666667	0.900000	0.765957	YN8Gab4V2Mag	YS8Gab12Z6Mag
0.725000	0.703704	0.863636	0.775510	YD8Gab8N4Mag	YD8HistArea
0.725000	0.703704	0.863636	0.775510	YS7GrlmZShrtREmp	YD8HistKurtosis
0.725000	0.703704	0.863636	0.775510	YN5Gab8N4Mag	YD8GradSkewness
0.725000	0.703704	0.863636	0.775510	YD6Gab8N4Mag	YD8HistArea
0.725000	0.703704	0.863636	0.775510	YN6Gab8N4Mag	YD8GradSkewness
0.725000	0.703704	0.863636	0.775510	YN7Gab8N4Mag	YD8GradSkewness
0.725000	0.703704	0.863636	0.775510	YN8Gab8N4Mag	YD8GradSkewness
0.725000	0.703704	0.863636	0.775510	YN4Gab8N4Mag	YD8GradMean
0.725000	0.592593	1.000000	0.744186	YS5HistVariance	YD8HistArea
0.725000	0.592593	1.000000	0.744186	YS6HistVariance	YD8HistArea
0.725000	0.666667	0.900000	0.765957	YN5GlcmV3DifVarnc	YS8Gab24N12Mag
0.725000	0.666667	0.900000	0.765957	YN4GlcmV3DifVarnc	YS8Gab24N12Mag
0.725000	0.666667	0.900000	0.765957	YN6GlcmV3DifVarnc	YS8Gab24N12Mag
0.725000	0.592593	1.000000	0.744186	YS8HistVariance	YD8HistArea
0.725000	0.629630	0.944444	0.755556	YM6Gab24N12Mag	YS8HistMean
0.725000	0.592593	1.000000	0.744186	YS7HistVariance	YD8HistArea
0.725000	0.666667	0.900000	0.765957	YS4GlcmV2InvDfMom	YD8GradNonZeros
0.725000	0.740741	0.833333	0.784314	YM8GlcmN2InvDfMom	YM8ArmTeta2
0.725000	0.814815	0.785714	0.800000	YN4DwtHaarS1HH	YS8Gab12Z6Mag
0.725000	0.629630	0.944444	0.755556	YS4GlcmH2SumOfSqs	YD8HistArea
0.725000	0.666667	0.900000	0.765957	YN8GlcmV3DifVarnc	YS8Gab24N12Mag
0.725000	0.703704	0.863636	0.775510	YN6Gab6Z3Mag	YD8Gab24N12Mag
0.725000	0.592593	1.000000	0.744186	YS6GlcmZ1SumOfSqs	YD8HistArea
0.725000	0.740741	0.833333	0.784314	YS7Gab24Z12Mag	YS8Gab12N6Mag
0.725000	0.666667	0.900000	0.765957	YLbpCs8n15	YN8GlcmH4DifVarnc
0.725000	0.740741	0.833333	0.784314	YS8Gab24Z12Mag	YS8Gab12N6Mag
0.725000	0.629630	0.944444	0.755556	YS6GlcmH2SumOfSqs	YD8HistArea
0.725000	0.629630	0.944444	0.755556	YS5GlcmH2SumOfSqs	YD8HistArea
0.725000	0.740741	0.833333	0.784314	YS5Gab24Z12Mag	YS8Gab12N6Mag
0.725000	0.740741	0.833333	0.784314	YN5Gab8N4Mag	YD8Gab24H12Mag
0.725000	0.592593	1.000000	0.744186	YS8GlcmZ1SumOfSqs	YD8HistArea
0.725000	0.592593	1.000000	0.744186	YS7GlcmZ1SumOfSqs	YD8HistArea
0.725000	0.777778	0.807692	0.792453	YS6Gab8Z4Mag	YS8ArmTeta1
0.725000	0.592593	1.000000	0.744186	YS6GlcmV1SumOfSqs	YD8HistArea
0.725000	0.777778	0.807692	0.792453	YS4Gab24H12Mag	YS8Gab12Z6Mag
0.725000	0.592593	1.000000	0.744186	YS8GlcmV1SumOfSqs	YD8HistArea
0.725000	0.592593	1.000000	0.744186	YS7GlcmV1SumOfSqs	YD8HistArea
0.725000	0.777778	0.807692	0.792453	YN6DwtHaarS1HH	YS8Gab12Z6Mag
0.725000	0.629630	0.944444	0.755556	YM6GlcmV3SumEntrp	YD8HistArea
0.725000	0.740741	0.833333	0.784314	YLbpCs8n0	YS8Gab16H8Mag
0.725000	0.740741	0.833333	0.784314	YS5HogO8b4	YD8GradNonZeros
0.725000	0.666667	0.900000	0.765957	YN8GlcmZ2InvDfMom	YS8Gab24H12Mag
0.725000	0.666667	0.900000	0.765957	YN7GlcmV2Contrast	YD8Gab16N8Mag
0.725000	0.703704	0.863636	0.775510	YS4Gab16V8Mag	YD8GradSkewness
0.725000	0.740741	0.833333	0.784314	YN7GlcmN3DifEntrp	YD8GradNonZeros
0.725000	0.740741	0.833333	0.784314	YN6GlcmN3InvDfMom	YS8Gab12Z6Mag
0.725000	0.740741	0.833333	0.784314	YS5Gab16V8Mag	YD8GradSkewness
0.725000	0.666667	0.900000	0.765957	YN6GlcmV2Contrast	YD8Gab16N8Mag
0.725000	0.703704	0.863636	0.775510	YN6HistPerc99	YS8Gab24Z12Mag
0.725000	0.666667	0.900000	0.765957	YN5GlcmV2Contrast	YD8Gab16N8Mag
0.725000	0.703704	0.863636	0.775510	YD6GlcmV2Correlat	YD8GradNonZeros
0.725000	0.666667	0.900000	0.765957	YN6Gab16N8Mag	YS8ArmTeta3
0.725000	0.703704	0.863636	0.775510	YD7GlcmV2Correlat	YD8GradNonZeros
0.725000	0.740741	0.833333	0.784314	YS4HogO8b4	YD8GradSkewness
0.725000	0.703704	0.863636	0.775510	YD8GlcmV2Correlat	YD8GradNonZeros
0.725000	0.703704	0.863636	0.775510	YN7GlcmV3DifEntrp	YS8Gab24Z12Mag
0.725000	0.629630	0.944444	0.755556	YD5GlcmZ2SumVarnc	YD8HistArea
0.725000	0.629630	0.944444	0.755556	YM8HistPerc10	YD8ArmTeta2
0.725000	0.629630	0.944444	0.755556	YD4GlcmZ2SumVarnc	YD8HistArea
0.725000	0.703704	0.863636	0.775510	YN8GlcmV3DifVarnc	YS8DwtHaarS1HH
0.725000	0.703704	0.863636	0.775510	YN7GlcmV3DifVarnc	YS8DwtHaarS1HH
0.725000	0.666667	0.900000	0.765957	YN7HogO8b5	YM8ArmTeta2
0.725000	0.703704	0.863636	0.775510	YN6GlcmV3DifVarnc	YS8DwtHaarS1HH
0.725000	0.703704	0.863636	0.775510	YN5HogO8b5	YD8GradNonZeros
0.725000	0.666667	0.900000	0.765957	YD5GlcmZ1SumVarnc	YD8HistArea
0.725000	0.740741	0.833333	0.784314	YN4Gab8H4Mag	YD8GradSkewness
0.725000	0.629630	0.944444	0.755556	YD7GlcmN1SumVarnc	YD8HistArea
0.725000	0.629630	0.944444	0.755556	YD8GlcmN1SumVarnc	YD8HistArea
0.725000	0.629630	0.944444	0.755556	YD6GlcmN1SumVarnc	YD8HistArea
0.725000	0.629630	0.944444	0.755556	YD5GlcmN1SumVarnc	YD8HistArea
0.725000	0.703704	0.863636	0.775510	YM4GradSkewness	YD8Gab16N8Mag
0.725000	0.703704	0.863636	0.775510	YN7HistPerc99	YS8Gab16H8Mag
0.725000	0.703704	0.863636	0.775510	YN7GlcmN3InvDfMom	YD8Gab24Z12Mag
0.725000	0.703704	0.863636	0.775510	YN5HistDomn01	YD8ArmTeta4
0.725000	0.740741	0.833333	0.784314	YN4HogO8b5	YS8Gab24N12Mag
0.725000	0.629630	0.944444	0.755556	YM6HistPerc01	YD8GlcmH2Correlat
0.725000	0.629630	0.944444	0.755556	YD4GlcmV1SumVarnc	YD8HistArea
0.725000	0.740741	0.833333	0.784314	YM4HistPerc01	YD8HistKurtosis
0.725000	0.629630	0.944444	0.755556	YLbpCs8n15	YS8HistDomn01
0.725000	0.629630	0.944444	0.755556	YS6HogO8b7	YD8HistKurtosis
0.725000	0.666667	0.900000	0.765957	YS7GrlmZMGLevNonUn	YD8Gab24V12Mag
0.725000	0.666667	0.900000	0.765957	YS7GrlmNMGLevNonUn	YD8Gab24V12Mag
0.725000	0.666667	0.900000	0.765957	YN5GlcmZ2DifVarnc	YS8Gab16H8Mag
0.725000	0.703704	0.863636	0.775510	YM4GlcmH4Correlat	YD8GradNonZeros
0.725000	0.740741	0.833333	0.784314	YM7GlcmH4Correlat	YD8GradNonZeros
0.725000	0.740741	0.833333	0.784314	YM8GlcmH4Correlat	YD8GradNonZeros
0.725000	0.740741	0.833333	0.784314	YM5GlcmH4Correlat	YD8GradNonZeros
0.725000	0.740741	0.833333	0.784314	YM6GlcmH4Correlat	YD8GradNonZeros
0.725000	0.629630	0.944444	0.755556	YLbpOc4n14	YD8GlcmH2Correlat
0.725000	0.740741	0.833333	0.784314	YN7HogO8b5	YS8ArmTeta3
0.725000	0.703704	0.863636	0.775510	YS5GlcmV3SumAverg	YD8GradSkewness
0.725000	0.703704	0.863636	0.775510	YS6GlcmV3SumAverg	YD8GradSkewness
0.725000	0.703704	0.863636	0.775510	YS7GlcmV3SumAverg	YD8GradSkewness
0.725000	0.703704	0.863636	0.775510	YS4GlcmH4SumAverg	YD8GradSkewness
0.725000	0.703704	0.863636	0.775510	YS8GlcmV3SumAverg	YD8GradSkewness
0.725000	0.777778	0.807692	0.792453	YN6Gab16Z8Mag	YS8Gab12Z6Mag
0.725000	0.777778	0.807692	0.792453	YN8Gab16Z8Mag	YS8Gab12Z6Mag
0.725000	0.777778	0.807692	0.792453	YN7Gab16Z8Mag	YS8Gab12Z6Mag
0.725000	0.777778	0.807692	0.792453	YM4ArmTeta2	YS8Gab16Z8Mag
0.725000	0.703704	0.863636	0.775510	YN4Gab4H2Mag	YS8Gab24V12Mag
0.725000	0.703704	0.863636	0.775510	YS5GlcmH4SumAverg	YD8GradSkewness
0.725000	0.777778	0.807692	0.792453	YN8GlcmH3InvDfMom	YS8Gab24Z12Mag
0.725000	0.666667	0.900000	0.765957	YN8GlcmV1Contrast	YD8GradNonZeros
0.725000	0.666667	0.900000	0.765957	YN7GlcmV1Contrast	YD8GradNonZeros
0.725000	0.703704	0.863636	0.775510	YN5HogO8b5	YS8Gab24N12Mag
0.725000	0.777778	0.807692	0.792453	YS5GlcmH3Correlat	YD8ArmTeta4
0.725000	0.592593	1.000000	0.744186	YM4DwtHaarS1HH	YS8Gab12N6Mag
0.725000	0.629630	0.944444	0.755556	YM6DwtHaarS1HH	YS8Gab12N6Mag
0.725000	0.629630	0.944444	0.755556	YM7DwtHaarS1HH	YS8Gab12N6Mag
0.725000	0.629630	0.944444	0.755556	YM5DwtHaarS1HH	YS8Gab12N6Mag
0.725000	0.740741	0.833333	0.784314	YS5ArmTeta3	YS8HistPerc01
0.725000	0.629630	0.944444	0.755556	YM8DwtHaarS1HH	YS8Gab12N6Mag
0.725000	0.740741	0.833333	0.784314	YN4Gab24V12Mag	YS8ArmTeta3
0.725000	0.740741	0.833333	0.784314	YN5Gab24V12Mag	YS8ArmTeta3
0.725000	0.703704	0.863636	0.775510	YS8Gab16Z8Mag	YS8Gab8N4Mag
0.725000	0.629630	0.944444	0.755556	YN4GlcmZ2DifVarnc	YM8HistPerc01
0.725000	0.703704	0.863636	0.775510	YS6Gab16Z8Mag	YS8Gab8N4Mag
0.725000	0.740741	0.833333	0.784314	YS7Gab16Z8Mag	YD8Gab16N8Mag
0.725000	0.703704	0.863636	0.775510	YM6Gab16Z8Mag	YD8Gab16N8Mag
0.725000	0.740741	0.833333	0.784314	YS8Gab16Z8Mag	YD8Gab16N8Mag
0.725000	0.703704	0.863636	0.775510	YM5Gab16Z8Mag	YD8Gab16N8Mag
0.725000	0.703704	0.863636	0.775510	YS5Gab16Z8Mag	YS8Gab8N4Mag
0.725000	0.703704	0.863636	0.775510	YN4GlcmV2Correlat	YD8GradNonZeros
0.725000	0.777778	0.807692	0.792453	YS6Gab16Z8Mag	YD8Gab16N8Mag
0.725000	0.777778	0.807692	0.792453	YS5Gab16Z8Mag	YD8Gab16N8Mag
0.725000	0.777778	0.807692	0.792453	YN6GlcmH4Correlat	YD8ArmTeta4
0.725000	0.777778	0.807692	0.792453	YN8GlcmH4Correlat	YD8ArmTeta4
0.725000	0.629630	0.944444	0.755556	YN5GlcmZ2DifVarnc	YM8HistPerc01
0.725000	0.629630	0.944444	0.755556	YN6GlcmZ2DifVarnc	YM8HistPerc01
0.725000	0.740741	0.833333	0.784314	YM4Gab12Z6Mag	YD8ArmTeta4
0.725000	0.666667	0.900000	0.765957	YN8HistDomn01	YD8GlcmH2Correlat
0.725000	0.666667	0.900000	0.765957	YS8GlcmN3DifEntrp	YD8HistArea
0.725000	0.666667	0.900000	0.765957	YS5Gab24N12Mag	YD8HistArea
0.725000	0.703704	0.863636	0.775510	YM8Gab16H8Mag	YD8GlcmH2Correlat
0.725000	0.740741	0.833333	0.784314	YN7GlcmN2InvDfMom	YS7HistMaxm01
0.725000	0.666667	0.900000	0.765957	YS6Gab24N12Mag	YD8HistArea
0.725000	0.703704	0.863636	0.775510	YS5GlcmV3Contrast	YD8ArmTeta2
0.725000	0.703704	0.863636	0.775510	YS7HistMaxm10	YD8Gab24N12Mag
0.725000	0.703704	0.863636	0.775510	YS6GlcmV3Contrast	YD8ArmTeta2
0.725000	0.777778	0.807692	0.792453	YM7Gab16Z8Mag	YS8Gab12Z6Mag
0.725000	0.777778	0.807692	0.792453	YM8Gab16Z8Mag	YS8Gab12Z6Mag
0.725000	0.703704	0.863636	0.775510	YM6GlcmH3DifVarnc	YS8Gab12Z6Mag
0.725000	0.666667	0.900000	0.765957	YS8Gab24N12Mag	YD8HistArea
0.725000	0.666667	0.900000	0.765957	YD7GlcmZ2Entropy	YD8HistKurtosis
0.725000	0.666667	0.900000	0.765957	YS6GlcmN3DifVarnc	YD8GlcmH1AngScMom
0.725000	0.666667	0.900000	0.765957	YM5GlcmN3Correlat	YD8ArmTeta4
0.725000	0.703704	0.863636	0.775510	YN7GlcmV1InvDfMom	YD8HistMean
0.725000	0.666667	0.900000	0.765957	YM5Gab16N8Mag	YD8HistKurtosis
0.725000	0.629630	0.944444	0.755556	YM5GlcmV3SumEntrp	YD8HistArea
0.725000	0.740741	0.833333	0.784314	YM4GlcmN3Correlat	YS8Gab24H12Mag
0.725000	0.703704	0.863636	0.775510	YM5GlcmN3Correlat	YS8Gab24H12Mag
0.725000	0.703704	0.863636	0.775510	YM8GlcmN3Correlat	YS8Gab24H12Mag
0.725000	0.703704	0.863636	0.775510	YM6GlcmN3Correlat	YS8Gab24H12Mag
0.725000	0.703704	0.863636	0.775510	YM7GlcmN3Correlat	YS8Gab24H12Mag
0.725000	0.703704	0.863636	0.775510	YD5HogO8b5	YD8HistKurtosis
0.725000	0.666667	0.900000	0.765957	YN6HogO8b4	YS8Gab8N4Mag
0.725000	0.740741	0.833333	0.784314	YS4GlcmH4Correlat	YD8ArmTeta4
0.725000	0.703704	0.863636	0.775510	YS6GlcmH4Correlat	YD8ArmTeta4
0.725000	0.703704	0.863636	0.775510	YS7GlcmH4Correlat	YD8ArmTeta4
0.725000	0.703704	0.863636	0.775510	YS8GlcmH4Correlat	YD8ArmTeta4
0.725000	0.740741	0.833333	0.784314	YM7Gab6N3Mag	YM8HistPerc01
0.725000	0.740741	0.833333	0.784314	YM8Gab6N3Mag	YM8HistPerc01
0.725000	0.666667	0.900000	0.765957	YD4Gab24Z12Mag	YD8Gab16V8Mag
0.725000	0.740741	0.833333	0.784314	YM6Gab6N3Mag	YM8HistPerc01
0.725000	0.703704	0.863636	0.775510	YN4GlcmZ2DifVarnc	YS8ArmTeta1
0.725000	0.666667	0.900000	0.765957	YN8HogO8b4	YD8HistKurtosis
0.725000	0.703704	0.863636	0.775510	YS4Gab24Z12Mag	YD8GlcmH2Correlat
0.725000	0.740741	0.833333	0.784314	YM5Gab6N3Mag	YM8HistPerc01
0.725000	0.703704	0.863636	0.775510	YN4GlcmN3Contrast	YS8Gab16H8Mag
0.725000	0.703704	0.863636	0.775510	YN5GlcmN3Contrast	YS8Gab16H8Mag
0.725000	0.703704	0.863636	0.775510	YN6GlcmN3Contrast	YS8Gab16H8Mag
0.725000	0.703704	0.863636	0.775510	YN7GlcmN3Contrast	YS8Gab16H8Mag
0.725000	0.666667	0.900000	0.765957	YS6Gab4H2Mag	YS8HogO8b6
0.725000	0.629630	0.944444	0.755556	YD5GlcmZ2DifVarnc	YD8HistArea
0.725000	0.629630	0.944444	0.755556	YS7Gab4H2Mag	YS8HogO8b6
0.725000	0.629630	0.944444	0.755556	YD6GlcmZ2DifVarnc	YD8HistArea
0.725000	0.629630	0.944444	0.755556	YS8Gab4H2Mag	YS8HogO8b6
0.725000	0.629630	0.944444	0.755556	YD7GlcmZ2DifVarnc	YD8HistArea
0.725000	0.703704	0.863636	0.775510	YLbpCs8n15	YD8Gab16N8Mag
0.725000	0.666667	0.900000	0.765957	YN5GlcmN2DifEntrp	YS8Gab12H6Mag
0.725000	0.777778	0.807692	0.792453	YM7HogO8b5	YS8Gab12Z6Mag
0.725000	0.666667	0.900000	0.765957	YN4GlcmN2DifEntrp	YS8Gab12H6Mag
0.725000	0.666667	0.900000	0.765957	YN8HogO8b6	YS8ArmTeta1
0.725000	0.592593	1.000000	0.744186	YS7HogO8b5	YD8HistKurtosis
0.725000	0.703704	0.863636	0.775510	YS7ArmTeta1	YD8GlcmH2Correlat
0.725000	0.703704	0.863636	0.775510	YS8ArmTeta1	YD8GlcmH2Correlat
0.725000	0.777778	0.807692	0.792453	YM4HogO8b5	YS8Gab12Z6Mag
0.725000	0.666667	0.900000	0.765957	YM5GlcmN2SumEntrp	YD8HistArea
0.725000	0.740741	0.833333	0.784314	YN4Gab6V3Mag	YS8Gab16H8Mag
0.725000	0.666667	0.900000	0.765957	YM4Gab24N12Mag	YD8HistArea
0.725000	0.592593	1.000000	0.744186	YD7GlcmH2DifVarnc	YD8HistArea
0.725000	0.592593	1.000000	0.744186	YD8GlcmH2DifVarnc	YD8HistArea
0.725000	0.592593	1.000000	0.744186	YD6GlcmH2DifVarnc	YD8HistArea
0.725000	0.703704	0.863636	0.775510	YD8GlcmN3Correlat	YD8ArmTeta2
0.725000	0.703704	0.863636	0.775510	YD5GlcmN3Correlat	YD8ArmTeta2
0.725000	0.740741	0.833333	0.784314	YN8GlcmZ2InvDfMom	YD8Gab24H12Mag
0.725000	0.666667	0.900000	0.765957	YM5Gab24N12Mag	YD8HistArea
0.725000	0.666667	0.900000	0.765957	YN6GradNonZeros	YS8Gab12H6Mag
0.725000	0.703704	0.863636	0.775510	YM7Gab24N12Mag	YD8HistKurtosis
0.725000	0.703704	0.863636	0.775510	YM5Gab24N12Mag	YD8HistKurtosis
0.725000	0.740741	0.833333	0.784314	YN5HogO8b2	YS8Gab16H8Mag
0.725000	0.740741	0.833333	0.784314	YM8HistPerc99	YD8Gab16N8Mag
0.725000	0.703704	0.863636	0.775510	YM7HistPerc99	YD8Gab16N8Mag
0.725000	0.703704	0.863636	0.775510	YM4Gab8H4Mag	YM8HistPerc01
0.725000	0.666667	0.900000	0.765957	YS4GrlmZMRLNonUni	YD8HistKurtosis
0.725000	0.666667	0.900000	0.765957	YD4GlcmN1Correlat	YD8GlcmH1AngScMom
0.725000	0.703704	0.863636	0.775510	YM7GlcmN2Correlat	YM8ArmTeta2
0.725000	0.703704	0.863636	0.775510	YM8GlcmN2Correlat	YM8ArmTeta2
0.725000	0.703704	0.863636	0.775510	YM6GlcmN2Correlat	YM8ArmTeta2
0.725000	0.740741	0.833333	0.784314	YN8HogO8b2	YS8Gab16H8Mag
0.725000	0.666667	0.900000	0.765957	YD7GlcmH1AngScMom	YD8HistKurtosis
0.725000	0.592593	1.000000	0.744186	YM6GlcmZ2SumVarnc	YD8HistArea
0.725000	0.592593	1.000000	0.744186	YM5GlcmZ2SumVarnc	YD8HistArea
0.725000	0.703704	0.863636	0.775510	YS6HistPerc50	YD8Gab24H12Mag
0.725000	0.592593	1.000000	0.744186	YM8GlcmZ2SumVarnc	YD8HistArea
0.725000	0.666667	0.900000	0.765957	YS7DwtHaarS1HL	YS8ArmTeta1
0.725000	0.666667	0.900000	0.765957	YS4GrlmZShrtREmp	YD8HistKurtosis
0.725000	0.703704	0.863636	0.775510	YN7HogO8b2	YS8Gab16H8Mag
0.725000	0.666667	0.900000	0.765957	YS6DwtHaarS1HL	YS8ArmTeta1
0.725000	0.666667	0.900000	0.765957	YS5DwtHaarS1HL	YS8ArmTeta1
0.725000	0.592593	1.000000	0.744186	YD4GradVariance	YD8HistArea
0.725000	0.592593	1.000000	0.744186	YD5GradVariance	YD8HistArea
0.725000	0.592593	1.000000	0.744186	YD7GradVariance	YD8HistArea
0.725000	0.592593	1.000000	0.744186	YD8GradVariance	YD8HistArea
0.725000	0.592593	1.000000	0.744186	YD6GradVariance	YD8HistArea
0.725000	0.666667	0.900000	0.765957	YD6Gab24Z12Mag	YD8Gab24V12Mag
0.725000	0.592593	1.000000	0.744186	YM4GlcmN1SumVarnc	YD8HistArea
0.725000	0.666667	0.900000	0.765957	YD5Gab24Z12Mag	YD8Gab24V12Mag
0.725000	0.592593	1.000000	0.744186	YM5GlcmN1SumVarnc	YD8HistArea
0.725000	0.592593	1.000000	0.744186	YM6GlcmN1SumVarnc	YD8HistArea
0.725000	0.592593	1.000000	0.744186	YM7GlcmN1SumVarnc	YD8HistArea
0.725000	0.592593	1.000000	0.744186	YM8GlcmN1SumVarnc	YD8HistArea
0.725000	0.629630	0.944444	0.755556	YM4GlcmV1SumEntrp	YD8HistArea
0.725000	0.703704	0.863636	0.775510	YD6GlcmN3InvDfMom	YD8HistArea
0.725000	0.703704	0.863636	0.775510	YD4GlcmN2Correlat	YD8ArmTeta2
0.725000	0.629630	0.944444	0.755556	YM4Gab6Z3Mag	YS8GlcmH2DifEntrp
0.725000	0.666667	0.900000	0.765957	YS4DwtHaarS1HL	YS8ArmTeta1
0.725000	0.740741	0.833333	0.784314	YN7HogO8b4	YM8HistPerc01
0.725000	0.740741	0.833333	0.784314	YN5Gab6H3Mag	YN8Gab4V2Mag
0.725000	0.592593	1.000000	0.744186	YM4GlcmV1SumVarnc	YD8HistArea
0.725000	0.703704	0.863636	0.775510	YD5GlcmN3InvDfMom	YD8HistArea
0.725000	0.592593	1.000000	0.744186	YM5GlcmV1SumVarnc	YD8HistArea
0.725000	0.592593	1.000000	0.744186	YM6GlcmV1SumVarnc	YD8HistArea
0.725000	0.592593	1.000000	0.744186	YM7GlcmV1SumVarnc	YD8HistArea
0.725000	0.592593	1.000000	0.744186	YM8GlcmV1SumVarnc	YD8HistArea
0.725000	0.740741	0.833333	0.784314	YN6Gab6H3Mag	YN8Gab4V2Mag
0.725000	0.777778	0.807692	0.792453	YS5HogO8b3	YD8HistKurtosis
0.725000	0.703704	0.863636	0.775510	YN5HogO8b4	YS7GradNonZeros
0.725000	0.740741	0.833333	0.784314	YS5Gab24Z12Mag	YS8Gab12Z6Mag
0.725000	0.703704	0.863636	0.775510	YS8Gab24Z12Mag	YS8Gab12Z6Mag
0.725000	0.703704	0.863636	0.775510	YS7Gab24Z12Mag	YS8Gab12Z6Mag
0.725000	0.703704	0.863636	0.775510	YM7ArmTeta2	YD8Gab24H12Mag
0.725000	0.703704	0.863636	0.775510	YM6ArmTeta2	YD8Gab24H12Mag
0.725000	0.703704	0.863636	0.775510	YM8ArmTeta2	YD8Gab24H12Mag
0.725000	0.666667	0.900000	0.765957	YD6GlcmV2DifEntrp	YD8HistArea
0.725000	0.666667	0.900000	0.765957	YD7GlcmV2Contrast	YD8HistArea
0.725000	0.666667	0.900000	0.765957	YD8GlcmV2Contrast	YD8HistArea
0.725000	0.629630	0.944444	0.755556	YM4GlcmH1SumVarnc	YD8HistArea
0.725000	0.629630	0.944444	0.755556	YM7GlcmH1SumVarnc	YD8HistArea
0.725000	0.629630	0.944444	0.755556	YM8GlcmH1SumVarnc	YD8HistArea
0.725000	0.777778	0.807692	0.792453	YS4Gab12Z6Mag	YS8Gab12H6Mag
0.725000	0.629630	0.944444	0.755556	YD8GlcmH4SumEntrp	YD8HistKurtosis
0.725000	0.666667	0.900000	0.765957	YM5HogO8b5	YD8GradSkewness
0.725000	0.703704	0.863636	0.775510	YM4Gab4Z2Mag	YD8Gab24H12Mag
0.725000	0.666667	0.900000	0.765957	YS4GlcmH1DifEntrp	YD8HistKurtosis
0.725000	0.703704	0.863636	0.775510	YM7ArmTeta3	YD8Gab24H12Mag
0.725000	0.740741	0.833333	0.784314	YS6HistPerc10	YS8HistPerc01
0.725000	0.740741	0.833333	0.784314	YN8GlcmN3InvDfMom	YD8GradSkewness
0.725000	0.740741	0.833333	0.784314	YM8Gab8H4Mag	YS8Gab24H12Mag
0.725000	0.740741	0.833333	0.784314	YM7Gab8H4Mag	YS8Gab24H12Mag
0.725000	0.666667	0.900000	0.765957	YS8GlcmV1SumEntrp	YD8HistMean
0.725000	0.629630	0.944444	0.755556	YM4HogO8b7	YS8HistPerc10
0.725000	0.703704	0.863636	0.775510	YS4Gab16Z8Mag	YS8Gab12H6Mag
0.725000	0.703704	0.863636	0.775510	YM4GlcmV1Correlat	YD8Gab24H12Mag
0.725000	0.666667	0.900000	0.765957	YS8GlcmN1SumEntrp	YD8HistMean
0.725000	0.740741	0.833333	0.784314	YN4Gab8V4Mag	YS8Gab12V6Mag
0.725000	0.629630	0.944444	0.755556	YN8GlcmV2SumEntrp	YD8ArmTeta2
0.725000	0.666667	0.900000	0.765957	YM6GradNonZeros	YD8HistArea
0.725000	0.666667	0.900000	0.765957	YM4GlcmN3Correlat	YD8HistArea
0.725000	0.666667	0.900000	0.765957	YM6GlcmN3Correlat	YD8HistArea
0.725000	0.666667	0.900000	0.765957	YM7GlcmN3Correlat	YD8HistArea
0.725000	0.666667	0.900000	0.765957	YM8GlcmN3Correlat	YD8HistArea
0.725000	0.666667	0.900000	0.765957	YM5GlcmN3Correlat	YD8HistArea
0.725000	0.703704	0.863636	0.775510	YM5GlcmN3Correlat	YS8HistPerc01
0.725000	0.703704	0.863636	0.775510	YM8GlcmN3Correlat	YS8HistPerc01
0.725000	0.703704	0.863636	0.775510	YM6GlcmN3Correlat	YS8HistPerc01
0.725000	0.703704	0.863636	0.775510	YM7GlcmN3Correlat	YS8HistPerc01
0.725000	0.703704	0.863636	0.775510	YM4GlcmN3Correlat	YS8HistPerc01
0.725000	0.703704	0.863636	0.775510	YD4GradKurtosis	YD8HistKurtosis
0.725000	0.666667	0.900000	0.765957	YN7GrlmNMRLNonUni	YD8ArmTeta2
0.725000	0.666667	0.900000	0.765957	YN7GrlmNShrtREmp	YD8ArmTeta2
0.725000	0.629630	0.944444	0.755556	YN6Gab6Z3Mag	YM8GradSkewness
0.725000	0.629630	0.944444	0.755556	YN5Gab6Z3Mag	YM8GradSkewness
0.725000	0.666667	0.900000	0.765957	YN8Gab8N4Mag	YD8ArmTeta4
0.725000	0.666667	0.900000	0.765957	YN7Gab8N4Mag	YD8ArmTeta4
0.725000	0.703704	0.863636	0.775510	YM5GlcmZ1Contrast	YD8HistKurtosis
0.725000	0.703704	0.863636	0.775510	YM4GlcmN3Correlat	YM8HogO8b3
0.725000	0.703704	0.863636	0.775510	YM4GlcmH1DifVarnc	YD8HistKurtosis
0.725000	0.703704	0.863636	0.775510	YM5GlcmN3Correlat	YM8HogO8b3
0.725000	0.703704	0.863636	0.775510	YM6GlcmN3Correlat	YM8HogO8b3
0.725000	0.703704	0.863636	0.775510	YM7GlcmN3Correlat	YM8HogO8b3
0.725000	0.629630	0.944444	0.755556	YM8GlcmH2SumEntrp	YD8ArmTeta2
0.725000	0.777778	0.807692	0.792453	YS7Gab4H2Mag	YS8ArmTeta1
0.725000	0.740741	0.833333	0.784314	YS6Gab4H2Mag	YS8ArmTeta1
0.725000	0.629630	0.944444	0.755556	YN5GlcmN2AngScMom	YD8HistKurtosis
0.725000	0.666667	0.900000	0.765957	YD8GlcmH2Correlat	YD8HistMean
0.725000	0.703704	0.863636	0.775510	YN8Gab6H3Mag	YD8GlcmH2Correlat
0.725000	0.666667	0.900000	0.765957	YD7GlcmH2Correlat	YD8HistMean
0.725000	0.703704	0.863636	0.775510	YN7Gab6H3Mag	YD8GlcmH2Correlat
0.725000	0.777778	0.807692	0.792453	YM7GlcmH3InvDfMom	YD8GradSkewness
0.725000	0.703704	0.863636	0.775510	YN7GlcmN3DifEntrp	YS8HistPerc10
0.725000	0.703704	0.863636	0.775510	YD4Gab24H12Mag	YD8GradMean
0.725000	0.703704	0.863636	0.775510	YS7DwtHaarS1HL	YD8GlcmH2Correlat
0.725000	0.703704	0.863636	0.775510	YS8DwtHaarS1HL	YD8GlcmH2Correlat
0.725000	0.703704	0.863636	0.775510	YS5DwtHaarS1HL	YD8GlcmH2Correlat
0.725000	0.703704	0.863636	0.775510	YS6DwtHaarS1HL	YD8GlcmH2Correlat
0.725000	0.666667	0.900000	0.765957	YN6Gab6Z3Mag	YD8GlcmH2Correlat
0.700000	0.592593	0.941176	0.727273	YD7GlcmH1Contrast	YD8HistKurtosis
0.700000	0.666667	0.857143	0.750000	YD4GlcmV3DifEntrp	YD8ArmTeta2
0.700000	0.592593	0.941176	0.727273	YD6GlcmH1Contrast	YD8HistKurtosis
0.700000	0.703704	0.826087	0.760000	YN4Gab16Z8Mag	YS8HogO8b6
0.700000	0.629630	0.894737	0.739130	YN4Gab6Z3Mag	YD8Gab16V8Mag
0.700000	0.629630	0.894737	0.739130	YM8GlcmN2SumEntrp	YD8GradNonZeros
0.700000	0.703704	0.826087	0.760000	YN6Gab16Z8Mag	YD8Gab16H8Mag
0.700000	0.666667	0.857143	0.750000	YD7GlcmZ2AngScMom	YD8GradSkewness
0.700000	0.666667	0.857143	0.750000	YD8GlcmH4AngScMom	YD8GradSkewness
0.700000	0.666667	0.857143	0.750000	YS8GlcmH4AngScMom	YD8GradSkewness
0.700000	0.666667	0.857143	0.750000	YN8GlcmH4AngScMom	YD8GradSkewness
0.700000	0.666667	0.857143	0.750000	YM8GlcmH4AngScMom	YD8GradSkewness
0.700000	0.703704	0.826087	0.760000	YN5Gab16Z8Mag	YD8GradMean
0.700000	0.666667	0.857143	0.750000	YN7GlcmH4AngScMom	YD8GradSkewness
0.700000	0.740741	0.800000	0.769231	YLbpOc4n13	YD8GradNonZeros
0.700000	0.666667	0.857143	0.750000	YN5Gab4H2Mag	YS8Gab8Z4Mag
0.700000	0.666667	0.857143	0.750000	YN7GlcmZ2AngScMom	YD8GradSkewness
0.700000	0.666667	0.857143	0.750000	YS8GlcmZ2AngScMom	YD8GradSkewness
0.700000	0.666667	0.857143	0.750000	YN8GlcmZ2AngScMom	YD8GradSkewness
0.700000	0.666667	0.857143	0.750000	YM8GlcmZ2AngScMom	YD8GradSkewness
0.700000	0.666667	0.857143	0.750000	YD8GlcmZ2AngScMom	YD8GradSkewness
0.700000	0.666667	0.857143	0.750000	YM6GlcmN3Correlat	YD8Gab24N12Mag
0.700000	0.666667	0.857143	0.750000	YM8GlcmN3Correlat	YD8Gab24N12Mag
0.700000	0.666667	0.857143	0.750000	YM5GlcmN3Correlat	YD8Gab24N12Mag
0.700000	0.666667	0.857143	0.750000	YM7GlcmN3Correlat	YD8Gab24N12Mag
0.700000	0.703704	0.826087	0.760000	YM7GrlmHShrtREmp	YM8HistPerc01
0.700000	0.629630	0.894737	0.739130	YS5Gab12Z6Mag	YD8HistArea
0.700000	0.592593	0.941176	0.727273	YN4GlcmV2Contrast	YD8Gab24Z12Mag
0.700000	0.666667	0.857143	0.750000	YS6GlcmZ2AngScMom	YD8GradSkewness
0.700000	0.666667	0.857143	0.750000	YD6GlcmH2DifVarnc	YD8HistKurtosis
0.700000	0.666667	0.857143	0.750000	YD7GlcmH2DifVarnc	YD8HistKurtosis
0.700000	0.666667	0.857143	0.750000	YD8GlcmH2DifVarnc	YD8HistKurtosis
0.700000	0.629630	0.894737	0.739130	YN7Gab16N8Mag	YS8Gab12H6Mag
0.700000	0.629630	0.894737	0.739130	YN8Gab16N8Mag	YS8Gab12H6Mag
0.700000	0.592593	0.941176	0.727273	YD6HogO8b0	YD8HistKurtosis
0.700000	0.777778	0.777778	0.777778	YS4Gab12Z6Mag	YD8Gab24Z12Mag
0.700000	0.703704	0.826087	0.760000	YN8GlcmV2Contrast	YD8Gab16Z8Mag
0.700000	0.777778	0.777778	0.777778	YM5Gab16Z8Mag	YD8Gab24V12Mag
0.700000	0.666667	0.857143	0.750000	YS8GlcmV1SumEntrp	YD8GradNonZeros
0.700000	0.703704	0.826087	0.760000	YN7GlcmV2Contrast	YD8Gab16Z8Mag
0.700000	0.666667	0.857143	0.750000	YM4HogO8b2	YD8ArmTeta2
0.700000	0.592593	0.941176	0.727273	YD8HogO8b0	YD8HistKurtosis
0.700000	0.629630	0.894737	0.739130	YS6GlcmH3AngScMom	YD8GradSkewness
0.700000	0.629630	0.894737	0.739130	YN5HogO8b6	YD8ArmTeta2
0.700000	0.703704	0.826087	0.760000	YN4Gab8Z4Mag	YD8Gab24N12Mag
0.700000	0.629630	0.894737	0.739130	YM4GlcmV2DifVarnc	YS8Gab8N4Mag
0.700000	0.592593	0.941176	0.727273	YD7HogO8b0	YD8HistKurtosis
0.700000	0.629630	0.894737	0.739130	YN8HistDomn01	YS8Gab12N6Mag
0.700000	0.592593	0.941176	0.727273	YN6GlcmV2Contrast	YD8Gab24Z12Mag
0.700000	0.740741	0.800000	0.769231	YS8Gab12Z6Mag	YD8Gab24Z12Mag
0.700000	0.703704	0.826087	0.760000	YN6GlcmV2Contrast	YD8Gab16Z8Mag
0.700000	0.740741	0.800000	0.769231	YM7Gab24H12Mag	YS8Gab12Z6Mag
0.700000	0.666667	0.857143	0.750000	YM8Gab6N3Mag	YS8Gab16Z8Mag
0.700000	0.592593	0.941176	0.727273	YD4GlcmZ1SumEntrp	YD8HistArea
0.700000	0.703704	0.826087	0.760000	YN5GlcmV2Contrast	YD8Gab16Z8Mag
0.700000	0.629630	0.894737	0.739130	YS8GlcmN3DifVarnc	YD8HistArea
0.700000	0.666667	0.857143	0.750000	YN8GlcmV1InvDfMom	YD8HistMean
0.700000	0.666667	0.857143	0.750000	YS5GlcmH4AngScMom	YD8GradSkewness
0.700000	0.703704	0.826087	0.760000	YS4GlcmH4Correlat	YD8GradSkewness
0.700000	0.666667	0.857143	0.750000	YS7GlcmH3AngScMom	YD8GradSkewness
0.700000	0.777778	0.777778	0.777778	YN5Gab12H6Mag	YS8Gab4H2Mag
0.700000	0.592593	0.941176	0.727273	YM8GlcmN2InvDfMom	YS8Gab16N8Mag
0.700000	0.740741	0.800000	0.769231	YN7GlcmN3DifEntrp	YS8Gab16H8Mag
0.700000	0.666667	0.857143	0.750000	YM6GlcmH4Correlat	YD8GradSkewness
0.700000	0.629630	0.894737	0.739130	YN4GlcmZ2DifVarnc	YS4Gab8V4Mag
0.700000	0.629630	0.894737	0.739130	YD4GlcmH1DifVarnc	YD8HistKurtosis
0.700000	0.666667	0.857143	0.750000	YM7GlcmH4Correlat	YD8GradSkewness
0.700000	0.740741	0.800000	0.769231	YM5HistPerc01	YS8Gab16Z8Mag
0.700000	0.666667	0.857143	0.750000	YM8GlcmH4Correlat	YD8GradSkewness
0.700000	0.629630	0.894737	0.739130	YM7GlcmN1SumEntrp	YD8HistArea
0.700000	0.666667	0.857143	0.750000	YN7HistDomn01	YS8Gab24H12Mag
0.700000	0.703704	0.826087	0.760000	YN7GlcmV2DifVarnc	YS8Gab8N4Mag
0.700000	0.629630	0.894737	0.739130	YN5GlcmN1AngScMom	YD8Gab24N12Mag
0.700000	0.703704	0.826087	0.760000	YN5GlcmV1DifVarnc	YS8ArmTeta1
0.700000	0.629630	0.894737	0.739130	YN5GlcmN2DifEntrp	YS8Gab12N6Mag
0.700000	0.629630	0.894737	0.739130	YS4GlcmN3DifVarnc	YD8HistArea
0.700000	0.703704	0.826087	0.760000	YS6GlcmV2AngScMom	YD8GradSkewness
0.700000	0.592593	0.941176	0.727273	YM7GlcmN2Correlat	YS8Gab12N6Mag
0.700000	0.592593	0.941176	0.727273	YD5GlcmH1DifVarnc	YD8HistKurtosis
0.700000	0.666667	0.857143	0.750000	YM5Gab12V6Mag	YS8Gab8Z4Mag
0.700000	0.666667	0.857143	0.750000	YN7GlcmV2DifVarnc	YS8ArmTeta1
0.700000	0.666667	0.857143	0.750000	YM5Gab4H2Mag	YS8HistDomn01
0.700000	0.703704	0.826087	0.760000	YM8Gab24N12Mag	YS8Gab16H8Mag
0.700000	0.740741	0.800000	0.769231	YM5HogO8b2	YD8GradNonZeros
0.700000	0.703704	0.826087	0.760000	YLbpCs8n15	YM8HistPerc01
0.700000	0.629630	0.894737	0.739130	YM5GlcmV2DifVarnc	YS8Gab8N4Mag
0.700000	0.592593	0.941176	0.727273	YM7GlcmZ1SumEntrp	YD8HistArea
0.700000	0.703704	0.826087	0.760000	YM7GlcmH4DifVarnc	YS8Gab24Z12Mag
0.700000	0.703704	0.826087	0.760000	YM8GlcmH4DifVarnc	YS8Gab24Z12Mag
0.700000	0.703704	0.826087	0.760000	YM6GlcmH4DifVarnc	YS8Gab24Z12Mag
0.700000	0.592593	0.941176	0.727273	YS6Gab12N6Mag	YD8HistArea
0.700000	0.703704	0.826087	0.760000	YN7Gab8H4Mag	YD8GradMean
0.700000	0.703704	0.826087	0.760000	YM7HistPerc01	YD8Gab24Z12Mag
0.700000	0.666667	0.857143	0.750000	YS5ArmTeta3	YD8GlcmH2Correlat
0.700000	0.703704	0.826087	0.760000	YM5GlcmH4DifVarnc	YS8Gab24Z12Mag
0.700000	0.703704	0.826087	0.760000	YN6Gab8H4Mag	YD8GradMean
0.700000	0.703704	0.826087	0.760000	YN7GlcmV3DifEntrp	YS8Gab12Z6Mag
0.700000	0.629630	0.894737	0.739130	YM6GlcmV2DifVarnc	YS8Gab8N4Mag
0.700000	0.740741	0.800000	0.769231	YM8GlcmV3InvDfMom	YS8Gab12Z6Mag
0.700000	0.703704	0.826087	0.760000	YN8Gab8H4Mag	YD8GradMean
0.700000	0.629630	0.894737	0.739130	YM7GlcmV2DifVarnc	YS8Gab8N4Mag
0.700000	0.629630	0.894737	0.739130	YM8GlcmV2DifVarnc	YS8Gab8N4Mag
0.700000	0.703704	0.826087	0.760000	YS4Gab12Z6Mag	YD8GradSkewness
0.700000	0.592593	0.941176	0.727273	YS7GlcmH4InvDfMom	YD8HistArea
0.700000	0.666667	0.857143	0.750000	YN7GlcmZ2DifEntrp	YD8GradNonZeros
0.700000	0.592593	0.941176	0.727273	YS8Gab12N6Mag	YD8HistArea
0.700000	0.666667	0.857143	0.750000	YN4GradVariance	YD8GlcmH2Correlat
0.700000	0.703704	0.826087	0.760000	YS5Gab12Z6Mag	YD8GradSkewness
0.700000	0.666667	0.857143	0.750000	YM5Gab24N12Mag	YD8Gab24Z12Mag
0.700000	0.703704	0.826087	0.760000	YN8GlcmH3DifVarnc	YD8Gab24Z12Mag
0.700000	0.703704	0.826087	0.760000	YN8HistDomn01	YM8GlcmH3InvDfMom
0.700000	0.629630	0.894737	0.739130	YS5GlcmH4SumOfSqs	YD8HistArea
0.700000	0.703704	0.826087	0.760000	YS5GlcmN1Correlat	YD8GradSkewness
0.700000	0.592593	0.941176	0.727273	YN6GradNonZeros	YS7HistMaxm01
0.700000	0.629630	0.894737	0.739130	YS4Gab12Z6Mag	YD8HistArea
0.700000	0.703704	0.826087	0.760000	YN7GlcmH3DifVarnc	YD8Gab24Z12Mag
0.700000	0.666667	0.857143	0.750000	YN7HistDomn01	YS8Gab16Z8Mag
0.700000	0.740741	0.800000	0.769231	YLbpCs8n15	YS8Gab12Z6Mag
0.700000	0.666667	0.857143	0.750000	YM7HistPerc01	YS8ArmTeta1
0.700000	0.703704	0.826087	0.760000	YN5Gab8N4Mag	YD8Gab24N12Mag
0.700000	0.703704	0.826087	0.760000	YM5HistPerc99	YS8Gab24Z12Mag
0.700000	0.703704	0.826087	0.760000	YM7Gab24N12Mag	YD8GradSkewness
0.700000	0.703704	0.826087	0.760000	YS6Gab12Z6Mag	YD8GradSkewness
0.700000	0.703704	0.826087	0.760000	YN6GlcmH3DifVarnc	YD8Gab24Z12Mag
0.700000	0.703704	0.826087	0.760000	YM8Gab24N12Mag	YD8GradSkewness
0.700000	0.703704	0.826087	0.760000	YN4Gab6Z3Mag	YS8Gab24V12Mag
0.700000	0.703704	0.826087	0.760000	YN6Gab8N4Mag	YD8Gab24N12Mag
0.700000	0.703704	0.826087	0.760000	YM6Gab24N12Mag	YD8GradSkewness
0.700000	0.666667	0.857143	0.750000	YN4GlcmN2DifEntrp	YD8Gab16N8Mag
0.700000	0.703704	0.826087	0.760000	YN4HogO8b4	YS8Gab12V6Mag
0.700000	0.666667	0.857143	0.750000	YS6GlcmV3InvDfMom	YD8GradMean
0.700000	0.703704	0.826087	0.760000	YN4Gab12V6Mag	YS8Gab8N4Mag
0.700000	0.703704	0.826087	0.760000	YM4Gab24N12Mag	YD8GradSkewness
0.700000	0.703704	0.826087	0.760000	YM5HogO8b2	YS8Gab16Z8Mag
0.700000	0.740741	0.800000	0.769231	YM8HistPerc01	YS8Gab24Z12Mag
0.700000	0.703704	0.826087	0.760000	YS8Gab16V8Mag	YS8Gab12Z6Mag
0.700000	0.703704	0.826087	0.760000	YM6HistPerc99	YM8HistPerc01
0.700000	0.666667	0.857143	0.750000	YN5GlcmV1Contrast	YS8ArmTeta1
0.700000	0.740741	0.800000	0.769231	YS4ArmTeta1	YD8Gab24Z12Mag
0.700000	0.629630	0.894737	0.739130	YM4HistPerc01	YS8Gab12N6Mag
0.700000	0.703704	0.826087	0.760000	YM6GlcmH4DifEntrp	YD8Gab24V12Mag
0.700000	0.629630	0.894737	0.739130	YS8GlcmV3SumOfSqs	YD8HistArea
0.700000	0.629630	0.894737	0.739130	YS7GlcmV3SumOfSqs	YD8HistArea
0.700000	0.592593	0.941176	0.727273	YN4Gab24Z12Mag	YS8Gab12N6Mag
0.700000	0.666667	0.857143	0.750000	YN5HogO8b4	YS8Gab24Z12Mag
0.700000	0.666667	0.857143	0.750000	YM4Gab16H8Mag	YS8HogO8b6
0.700000	0.666667	0.857143	0.750000	YN4GlcmV1Entropy	YS8Gab12N6Mag
0.700000	0.629630	0.894737	0.739130	YN4HistMaxm01	YD8HistArea
0.700000	0.666667	0.857143	0.750000	YN5GlcmN2DifEntrp	YD8Gab16N8Mag
0.700000	0.740741	0.800000	0.769231	YM8GlcmH3InvDfMom	YD8Gab24N12Mag
0.700000	0.629630	0.894737	0.739130	YM7Gab6Z3Mag	YS8Gab12Z6Mag
0.700000	0.703704	0.826087	0.760000	YM4Gab24H12Mag	YS8Gab16N8Mag
0.700000	0.666667	0.857143	0.750000	YM6Gab16H8Mag	YD8Gab16V8Mag
0.700000	0.666667	0.857143	0.750000	YS8GlcmV2DifEntrp	YS8HistPerc01
0.700000	0.703704	0.826087	0.760000	YS5GlcmV2Correlat	YD8GradSkewness
0.700000	0.666667	0.857143	0.750000	YS8GlcmV3SumEntrp	YD8GradNonZeros
0.700000	0.740741	0.800000	0.769231	YM6HistPerc01	YS8Gab24Z12Mag
0.700000	0.703704	0.826087	0.760000	YM4Gab24Z12Mag	YS8Gab16Z8Mag
0.700000	0.703704	0.826087	0.760000	YM5Gab4H2Mag	YD8ArmTeta2
0.700000	0.666667	0.857143	0.750000	YD4GlcmH2Contrast	YD8HistKurtosis
0.700000	0.592593	0.941176	0.727273	YS8GlcmN3SumOfSqs	YD8HistArea
0.700000	0.592593	0.941176	0.727273	YS7GlcmN3SumOfSqs	YD8HistArea
0.700000	0.666667	0.857143	0.750000	YM5Gab24Z12Mag	YS8Gab16Z8Mag
0.700000	0.592593	0.941176	0.727273	YM7GlcmN2SumEntrp	YD8HistArea
0.700000	0.666667	0.857143	0.750000	YM7Gab24Z12Mag	YS8Gab16Z8Mag
0.700000	0.666667	0.857143	0.750000	YM8Gab24Z12Mag	YS8Gab16Z8Mag
0.700000	0.666667	0.857143	0.750000	YM6Gab24Z12Mag	YS8Gab16Z8Mag
0.700000	0.666667	0.857143	0.750000	YN4GlcmH3DifVarnc	YD8Gab24Z12Mag
0.700000	0.666667	0.857143	0.750000	YM4GradVariance	YS8Gab24Z12Mag
0.700000	0.777778	0.777778	0.777778	YM5HistPerc01	YS8Gab12Z6Mag
0.700000	0.592593	0.941176	0.727273	YD5GlcmV3AngScMom	YD8HistArea
0.700000	0.666667	0.857143	0.750000	YS5GlcmN2Correlat	YD8ArmTeta4
0.700000	0.666667	0.857143	0.750000	YS6GlcmN2Correlat	YD8ArmTeta4
0.700000	0.703704	0.826087	0.760000	YM6Gab4H2Mag	YD8ArmTeta2
0.700000	0.703704	0.826087	0.760000	YM5HistPerc01	YD8GradNonZeros
0.700000	0.703704	0.826087	0.760000	YN7GlcmN3InvDfMom	YD8Gab24V12Mag
0.700000	0.703704	0.826087	0.760000	YS4Gab16Z8Mag	YS8Gab16V8Mag
0.700000	0.703704	0.826087	0.760000	YN7GlcmZ2InvDfMom	YM8HistPerc01
0.700000	0.740741	0.800000	0.769231	YN8GlcmN3InvDfMom	YS8Gab12Z6Mag
0.700000	0.703704	0.826087	0.760000	YS5Gab24Z12Mag	YS8ArmTeta3
0.700000	0.629630	0.894737	0.739130	YM8GlcmN2InvDfMom	YS8Gab24N12Mag
0.700000	0.666667	0.857143	0.750000	YS7GlcmN2Correlat	YD8ArmTeta4
0.700000	0.666667	0.857143	0.750000	YS8Gab24Z12Mag	YS8HogO8b6
0.700000	0.703704	0.826087	0.760000	YM8Gab4H2Mag	YD8ArmTeta2
0.700000	0.703704	0.826087	0.760000	YM7Gab4H2Mag	YD8ArmTeta2
0.700000	0.666667	0.857143	0.750000	YM8GlcmN2Correlat	YD8Gab16N8Mag
0.700000	0.666667	0.857143	0.750000	YM7GlcmN2Correlat	YD8Gab16N8Mag
0.700000	0.666667	0.857143	0.750000	YS7Gab24Z12Mag	YS8HogO8b6
0.700000	0.666667	0.857143	0.750000	YS6Gab24Z12Mag	YS8HogO8b6
0.700000	0.703704	0.826087	0.760000	YM5GlcmN2Correlat	YD8Gab16N8Mag
0.700000	0.666667	0.857143	0.750000	YS8GlcmN2Correlat	YD8ArmTeta4
0.700000	0.592593	0.941176	0.727273	YD5GlcmN1DifVarnc	YD8HistKurtosis
0.700000	0.666667	0.857143	0.750000	YN4GlcmV3DifVarnc	YS8ArmTeta1
0.700000	0.629630	0.894737	0.739130	YN5Gab16N8Mag	YS8Gab16V8Mag
0.700000	0.703704	0.826087	0.760000	YM6Gab24H12Mag	YS8Gab16V8Mag
0.700000	0.666667	0.857143	0.750000	YN5GlcmN2DifEntrp	YD8ArmTeta2
0.700000	0.703704	0.826087	0.760000	YM5Gab24H12Mag	YS8Gab16V8Mag
0.700000	0.666667	0.857143	0.750000	YS8GlcmH1SumEntrp	YD8GradSkewness
0.700000	0.703704	0.826087	0.760000	YM7Gab24H12Mag	YS8Gab16V8Mag
0.700000	0.703704	0.826087	0.760000	YM8Gab24H12Mag	YS8Gab16V8Mag
0.700000	0.666667	0.857143	0.750000	YM8Gab8V4Mag	YS8Gab16Z8Mag
0.700000	0.666667	0.857143	0.750000	YN4GlcmH4AngScMom	YD8GradSkewness
0.700000	0.666667	0.857143	0.750000	YN7Gab4V2Mag	YS8Gab12Z6Mag
0.700000	0.592593	0.941176	0.727273	YD8GlcmN1DifVarnc	YD8HistKurtosis
0.700000	0.666667	0.857143	0.750000	YN4Gab4V2Mag	YS8Gab12Z6Mag
0.700000	0.740741	0.800000	0.769231	YLbpCs8n3	YS8Gab16Z8Mag
0.700000	0.666667	0.857143	0.750000	YS4Gab24Z12Mag	YS8HogO8b6
0.700000	0.592593	0.941176	0.727273	YS8GlcmV2SumOfSqs	YD8HistArea
0.700000	0.666667	0.857143	0.750000	YS8GlcmH2AngScMom	YD8GradSkewness
0.700000	0.592593	0.941176	0.727273	YS7GlcmV2SumOfSqs	YD8HistArea
0.700000	0.703704	0.826087	0.760000	YN6GlcmN3InvDfMom	YD8Gab24N12Mag
0.700000	0.629630	0.894737	0.739130	YS7GlcmV2AngScMom	YD8GradSkewness
0.700000	0.629630	0.894737	0.739130	YN7GlcmN3DifEntrp	YS8HistPerc01
0.700000	0.703704	0.826087	0.760000	YM4GradSkewness	YD8Gab24N12Mag
0.700000	0.666667	0.857143	0.750000	YS4GlcmH4AngScMom	YD8GradSkewness
0.700000	0.666667	0.857143	0.750000	YN8GlcmH2AngScMom	YD8GradSkewness
0.700000	0.629630	0.894737	0.739130	YN7Gab6Z3Mag	YD8Gab16N8Mag
0.700000	0.592593	0.941176	0.727273	YS4HistVariance	YD8HistArea
0.700000	0.703704	0.826087	0.760000	YLbpCs8n15	YD8HistKurtosis
0.700000	0.629630	0.894737	0.739130	YN8Gab6Z3Mag	YD8Gab16N8Mag
0.700000	0.740741	0.800000	0.769231	YLbpOc4n13	YS8Gab24Z12Mag
0.700000	0.666667	0.857143	0.750000	YN5Gab6Z3Mag	YD8Gab24N12Mag
0.700000	0.629630	0.894737	0.739130	YN6Gab6Z3Mag	YD8Gab16N8Mag
0.700000	0.592593	0.941176	0.727273	YM4HogO8b7	YD8GlcmH2Correlat
0.700000	0.629630	0.894737	0.739130	YN7GlcmV3DifVarnc	YS8Gab24N12Mag
0.700000	0.666667	0.857143	0.750000	YN7Gab6Z3Mag	YD8Gab24N12Mag
0.700000	0.629630	0.894737	0.739130	YN4GrlmVMRLNonUni	YD8HistKurtosis
0.700000	0.666667	0.857143	0.750000	YN8Gab6Z3Mag	YD8Gab24N12Mag
0.700000	0.592593	0.941176	0.727273	YS5GlcmZ1SumOfSqs	YD8HistArea
0.700000	0.703704	0.826087	0.760000	YS6Gab24Z12Mag	YS8Gab12N6Mag
0.700000	0.777778	0.777778	0.777778	YS5Gab24H12Mag	YS8Gab12Z6Mag
0.700000	0.777778	0.777778	0.777778	YS7Gab24H12Mag	YS8Gab12Z6Mag
0.700000	0.592593	0.941176	0.727273	YS4GlcmV1SumOfSqs	YD8HistArea
0.700000	0.703704	0.826087	0.760000	YM8GlcmN2InvDfMom	YS8Gab24Z12Mag
0.700000	0.629630	0.894737	0.739130	YN4Gab16N8Mag	YS8Gab16V8Mag
0.700000	0.777778	0.777778	0.777778	YS6Gab24H12Mag	YS8Gab12Z6Mag
0.700000	0.703704	0.826087	0.760000	YS5Gab4H2Mag	YS8ArmTeta3
0.700000	0.703704	0.826087	0.760000	YS5Gab12Z6Mag	YD8Gab4H2Mag
0.700000	0.592593	0.941176	0.727273	YS4GlcmH1SumOfSqs	YD8HistArea
0.700000	0.666667	0.857143	0.750000	YN4GlcmV1Contrast	YD8Gab16N8Mag
0.700000	0.592593	0.941176	0.727273	YS5GlcmV1SumOfSqs	YD8HistArea
0.700000	0.703704	0.826087	0.760000	YS7Gab8Z4Mag	YS8ArmTeta1
0.700000	0.592593	0.941176	0.727273	YS5GlcmH1SumOfSqs	YD8HistArea
0.700000	0.592593	0.941176	0.727273	YS6GlcmH1SumOfSqs	YD8HistArea
0.700000	0.629630	0.894737	0.739130	YS6HogO8b4	YD8GradNonZeros
0.700000	0.666667	0.857143	0.750000	YN4Gab4V2Mag	YS8Gab24Z12Mag
0.700000	0.592593	0.941176	0.727273	YS6GlcmN1SumOfSqs	YD8HistArea
0.700000	0.592593	0.941176	0.727273	YS8GlcmH1SumOfSqs	YD8HistArea
0.700000	0.592593	0.941176	0.727273	YS7GlcmH1SumOfSqs	YD8HistArea
0.700000	0.629630	0.894737	0.739130	YM8GlcmH4DifVarnc	YS8Gab12N6Mag
0.700000	0.666667	0.857143	0.750000	YM4GlcmV2DifVarnc	YS8Gab24N12Mag
0.700000	0.592593	0.941176	0.727273	YS8GlcmN1SumOfSqs	YD8HistArea
0.700000	0.592593	0.941176	0.727273	YS7GlcmN1SumOfSqs	YD8HistArea
0.700000	0.629630	0.894737	0.739130	YN4GlcmV3DifVarnc	YM8HistPerc01
0.700000	0.703704	0.826087	0.760000	YN7HistMaxm01	YM6GradNonZeros
0.700000	0.666667	0.857143	0.750000	YM6GlcmV2DifVarnc	YS8Gab24N12Mag
0.700000	0.703704	0.826087	0.760000	YS6GlcmN3DifVarnc	YD8GradNonZeros
0.700000	0.703704	0.826087	0.760000	YN4HogO8b5	YS8Gab24Z12Mag
0.700000	0.666667	0.857143	0.750000	YM5GlcmV2DifVarnc	YS8Gab24N12Mag
0.700000	0.666667	0.857143	0.750000	YM8GlcmV2DifVarnc	YS8Gab24N12Mag
0.700000	0.666667	0.857143	0.750000	YM7GlcmV2DifVarnc	YS8Gab24N12Mag
0.700000	0.666667	0.857143	0.750000	YLbpOc4n13	YN8HistDomn01
0.700000	0.629630	0.894737	0.739130	YM4GlcmV2DifVarnc	YS8Gab24Z12Mag
0.700000	0.629630	0.894737	0.739130	YM4HogO8b5	YM8HistPerc01
0.700000	0.629630	0.894737	0.739130	YN8GlcmV2Contrast	YD8Gab16N8Mag
0.700000	0.666667	0.857143	0.750000	YN7HistPerc99	YS8Gab24Z12Mag
0.700000	0.666667	0.857143	0.750000	YLbpOc4n7	YS8Gab24Z12Mag
0.700000	0.703704	0.826087	0.760000	YS4GlcmN3Correlat	YD8ArmTeta2
0.700000	0.740741	0.800000	0.769231	YN4Gab24N12Mag	YS8Gab12H6Mag
0.700000	0.592593	0.941176	0.727273	YD5GlcmN1Contrast	YD8HistKurtosis
0.700000	0.666667	0.857143	0.750000	YM8GlcmV1Correlat	YS8Gab12H6Mag
0.700000	0.666667	0.857143	0.750000	YM6GlcmV1Correlat	YS8Gab12H6Mag
0.700000	0.666667	0.857143	0.750000	YM7GlcmV1Correlat	YS8Gab12H6Mag
0.700000	0.629630	0.894737	0.739130	YD4GlcmN1Contrast	YD8HistKurtosis
0.700000	0.666667	0.857143	0.750000	YN7Gab16N8Mag	YS8ArmTeta3
0.700000	0.666667	0.857143	0.750000	YD5GlcmV2Correlat	YD8GradNonZeros
0.700000	0.666667	0.857143	0.750000	YN8Gab16N8Mag	YS8ArmTeta3
0.700000	0.740741	0.800000	0.769231	YN7GlcmV3InvDfMom	YM8HistPerc01
0.700000	0.666667	0.857143	0.750000	YM5GlcmV1Correlat	YS8Gab12H6Mag
0.700000	0.629630	0.894737	0.739130	YM4HogO8b2	YD8ArmTeta4
0.700000	0.740741	0.800000	0.769231	YM5HistPerc01	YD8ArmTeta4
0.700000	0.703704	0.826087	0.760000	YN5Gab8N4Mag	YS8HistDomn01
0.700000	0.666667	0.857143	0.750000	YN6GrlmVMRLNonUni	YD8HistKurtosis
0.700000	0.592593	0.941176	0.727273	YD8GlcmZ2SumVarnc	YD8HistArea
0.700000	0.703704	0.826087	0.760000	YN6HogO8b5	YS8Gab12Z6Mag
0.700000	0.703704	0.826087	0.760000	YS6HistMean	YD8GradSkewness
0.700000	0.666667	0.857143	0.750000	YN8HogO8b5	YD8GradNonZeros
0.700000	0.592593	0.941176	0.727273	YM7HistPerc10	YD8ArmTeta2
0.700000	0.666667	0.857143	0.750000	YN5GlcmV2DifVarnc	YD8Gab16Z8Mag
0.700000	0.703704	0.826087	0.760000	YM8HogO8b5	YM8HistPerc01
0.700000	0.703704	0.826087	0.760000	YS7HistMean	YD8GradSkewness
0.700000	0.629630	0.894737	0.739130	YM5HogO8b7	YD8GlcmH2Correlat
0.700000	0.703704	0.826087	0.760000	YS8HistMean	YD8GradSkewness
0.700000	0.592593	0.941176	0.727273	YM6GlcmV2SumEntrp	YD8HistArea
0.700000	0.740741	0.800000	0.769231	YN4Gab8N4Mag	YD8Gab16N8Mag
0.700000	0.666667	0.857143	0.750000	YN6GrlmVShrtREmp	YD8HistKurtosis
0.700000	0.666667	0.857143	0.750000	YM6Gab12H6Mag	YS8Gab4H2Mag
0.700000	0.740741	0.800000	0.769231	YS5Gab12H6Mag	YD8GradSkewness
0.700000	0.740741	0.800000	0.769231	YN5Gab8N4Mag	YD8Gab16N8Mag
0.700000	0.666667	0.857143	0.750000	YN5HogO8b5	YM8ArmTeta2
0.700000	0.629630	0.894737	0.739130	YN8HogO8b5	YM8ArmTeta2
0.700000	0.666667	0.857143	0.750000	YM4GlcmV3DifVarnc	YS8Gab24N12Mag
0.700000	0.666667	0.857143	0.750000	YM7Gab12H6Mag	YS8Gab4H2Mag
0.700000	0.666667	0.857143	0.750000	YN4GlcmZ1DifVarnc	YS8Gab24N12Mag
0.700000	0.666667	0.857143	0.750000	YM8Gab12H6Mag	YS8Gab4H2Mag
0.700000	0.666667	0.857143	0.750000	YN4GlcmV3DifVarnc	YS8DwtHaarS1HH
0.700000	0.592593	0.941176	0.727273	YS4GrlmNFraction	YD8GradNonZeros
0.700000	0.740741	0.800000	0.769231	YN4Gab8N4Mag	YD8Gab16V8Mag
0.700000	0.629630	0.894737	0.739130	YD8GlcmZ1SumVarnc	YD8HistArea
0.700000	0.592593	0.941176	0.727273	YS4HistMaxm01	YD8HistArea
0.700000	0.629630	0.894737	0.739130	YD6GlcmZ1SumVarnc	YD8HistArea
0.700000	0.629630	0.894737	0.739130	YN7GlcmV2DifEntrp	YS8Gab24Z12Mag
0.700000	0.629630	0.894737	0.739130	YD4GlcmZ1SumVarnc	YD8HistArea
0.700000	0.666667	0.857143	0.750000	YS6HistMaxm01	YS8Gab24Z12Mag
0.700000	0.703704	0.826087	0.760000	YN5HistPerc99	YS8Gab16H8Mag
0.700000	0.666667	0.857143	0.750000	YN6GlcmH4SumEntrp	YD8GradSkewness
0.700000	0.777778	0.777778	0.777778	YS4Gab12H6Mag	YD8GradSkewness
0.700000	0.703704	0.826087	0.760000	YN7HistPerc99	YS8Gab8N4Mag
0.700000	0.629630	0.894737	0.739130	YD4GlcmN1SumVarnc	YD8HistArea
0.700000	0.703704	0.826087	0.760000	YN8HistPerc99	YS8Gab8N4Mag
0.700000	0.666667	0.857143	0.750000	YN6HogO8b5	YD8GradNonZeros
0.700000	0.740741	0.800000	0.769231	YM4ArmTeta2	YS8Gab24Z12Mag
0.700000	0.592593	0.941176	0.727273	YD4GlcmH2AngScMom	YD8HistArea
0.700000	0.629630	0.894737	0.739130	YS7GlcmN3DifVarnc	YD8ArmTeta2
0.700000	0.629630	0.894737	0.739130	YS8GlcmN3DifVarnc	YD8ArmTeta2
0.700000	0.629630	0.894737	0.739130	YS6GlcmN3DifVarnc	YD8ArmTeta2
0.700000	0.703704	0.826087	0.760000	YN8HistPerc99	YS8Gab16H8Mag
0.700000	0.629630	0.894737	0.739130	YS4GlcmN3DifVarnc	YD8ArmTeta2
0.700000	0.666667	0.857143	0.750000	YS7GradNonZeros	YS8Gab24V12Mag
0.700000	0.629630	0.894737	0.739130	YM5GradNonZeros	YM8ArmTeta2
0.700000	0.629630	0.894737	0.739130	YS5GlcmN3DifVarnc	YD8ArmTeta2
0.700000	0.592593	0.941176	0.727273	YD7GlcmV1SumVarnc	YD8HistArea
0.700000	0.592593	0.941176	0.727273	YD8GlcmV1SumVarnc	YD8HistArea
0.700000	0.592593	0.941176	0.727273	YS8HistDomn01	YD8HistMean
0.700000	0.592593	0.941176	0.727273	YD6GlcmV1SumVarnc	YD8HistArea
0.700000	0.592593	0.941176	0.727273	YD5GlcmV1SumVarnc	YD8HistArea
0.700000	0.703704	0.826087	0.760000	YS5Gab24N12Mag	YS8Gab12Z6Mag
0.700000	0.666667	0.857143	0.750000	YN4GlcmZ2DifVarnc	YS8Gab16H8Mag
0.700000	0.740741	0.800000	0.769231	YM6GlcmN2Correlat	YS8Gab24V12Mag
0.700000	0.740741	0.800000	0.769231	YM5GlcmN2Correlat	YS8Gab24V12Mag
0.700000	0.666667	0.857143	0.750000	YS4GlcmZ2AngScMom	YD8GradSkewness
0.700000	0.740741	0.800000	0.769231	YN5HistPerc99	YS8Gab8N4Mag
0.700000	0.592593	0.941176	0.727273	YM6GlcmN2SumEntrp	YD8HistArea
0.700000	0.629630	0.894737	0.739130	YD7GlcmH1SumVarnc	YD8HistArea
0.700000	0.629630	0.894737	0.739130	YD8GlcmH1SumVarnc	YD8HistArea
0.700000	0.629630	0.894737	0.739130	YD4GlcmH1SumVarnc	YD8HistArea
0.700000	0.666667	0.857143	0.750000	YN4Gab6Z3Mag	YD8GradSkewness
0.700000	0.629630	0.894737	0.739130	YD6GlcmH1SumVarnc	YD8HistArea
0.700000	0.629630	0.894737	0.739130	YD5GlcmH1SumVarnc	YD8HistArea
0.700000	0.703704	0.826087	0.760000	YN6Gab24N12Mag	YD8HistKurtosis
0.700000	0.555556	1.000000	0.714286	YD7GlcmZ2SumEntrp	YD8HistArea
0.700000	0.740741	0.800000	0.769231	YS8GlcmH4InvDfMom	YD8ArmTeta4
0.700000	0.703704	0.826087	0.760000	YN7Gab24N12Mag	YD8HistKurtosis
0.700000	0.703704	0.826087	0.760000	YN8Gab24N12Mag	YD8HistKurtosis
0.700000	0.629630	0.894737	0.739130	YN8GlcmV3DifVarnc	YD8Gab16N8Mag
0.700000	0.629630	0.894737	0.739130	YN7GlcmV3DifVarnc	YD8Gab16N8Mag
0.700000	0.629630	0.894737	0.739130	YN6GlcmV3DifVarnc	YD8Gab16N8Mag
0.700000	0.740741	0.800000	0.769231	YS7Gab24Z12Mag	YS8Gab16Z8Mag
0.700000	0.740741	0.800000	0.769231	YS8Gab24Z12Mag	YS8Gab16Z8Mag
0.700000	0.666667	0.857143	0.750000	YN4GlcmZ1DifVarnc	YM8HistPerc01
0.700000	0.629630	0.894737	0.739130	YS4GlcmN3DifEntrp	YD8ArmTeta2
0.700000	0.666667	0.857143	0.750000	YN4Gab8N4Mag	YD8HistMean
0.700000	0.703704	0.826087	0.760000	YN5GlcmV2DifVarnc	YS4Gab8V4Mag
0.700000	0.703704	0.826087	0.760000	YM7Gab16Z8Mag	YD8GlcmH2Correlat
0.700000	0.703704	0.826087	0.760000	YM6Gab16Z8Mag	YD8GlcmH2Correlat
0.700000	0.703704	0.826087	0.760000	YM8Gab16Z8Mag	YD8GlcmH2Correlat
0.700000	0.740741	0.800000	0.769231	YN6Gab6H3Mag	YS8HistMean
0.700000	0.740741	0.800000	0.769231	YN7Gab6H3Mag	YS8HistMean
0.700000	0.666667	0.857143	0.750000	YS5ArmTeta1	YD8HistKurtosis
0.700000	0.629630	0.894737	0.739130	YD7GlcmZ2DifEntrp	YD8HistArea
0.700000	0.740741	0.800000	0.769231	YN8Gab6H3Mag	YS8HistMean
0.700000	0.703704	0.826087	0.760000	YM5HogO8b2	YS8Gab16V8Mag
0.700000	0.629630	0.894737	0.739130	YM4ArmTeta3	YD8Gab24N12Mag
0.700000	0.777778	0.777778	0.777778	YS4GlcmH3Correlat	YD8ArmTeta4
0.700000	0.629630	0.894737	0.739130	YM6HogO8b2	YS8Gab16V8Mag
0.700000	0.629630	0.894737	0.739130	YN6GlcmZ2DifEntrp	YD8ArmTeta2
0.700000	0.740741	0.800000	0.769231	YM8Gab8Z4Mag	YD8GradSkewness
0.700000	0.740741	0.800000	0.769231	YM6Gab6Z3Mag	YS8Gab12V6Mag
0.700000	0.666667	0.857143	0.750000	YS6ArmTeta1	YD8HistKurtosis
0.700000	0.592593	0.941176	0.727273	YM5HogO8b7	YS8HistMean
0.700000	0.666667	0.857143	0.750000	YN6GlcmV1Contrast	YD8GradNonZeros
0.700000	0.666667	0.857143	0.750000	YM8HogO8b2	YS8Gab16V8Mag
0.700000	0.740741	0.800000	0.769231	YM7Gab8Z4Mag	YD8GradSkewness
0.700000	0.666667	0.857143	0.750000	YS7ArmTeta1	YD8HistKurtosis
0.700000	0.592593	0.941176	0.727273	YN5HogO8b4	YS8Gab12N6Mag
0.700000	0.666667	0.857143	0.750000	YM6HogO8b3	YS8Gab12Z6Mag
0.700000	0.666667	0.857143	0.750000	YS8ArmTeta1	YD8HistKurtosis
0.700000	0.703704	0.826087	0.760000	YM6GradNonZeros	YS8Gab16V8Mag
0.700000	0.703704	0.826087	0.760000	YM4Gab16Z8Mag	YD8Gab16N8Mag
0.700000	0.629630	0.894737	0.739130	YN7HistMaxm01	YM8HistPerc99
0.700000	0.740741	0.800000	0.769231	YM6Gab8Z4Mag	YD8GradSkewness
0.700000	0.740741	0.800000	0.769231	YN8Gab24V12Mag	YD8Gab16V8Mag
0.700000	0.666667	0.857143	0.750000	YM7HogO8b3	YS8Gab12Z6Mag
0.700000	0.740741	0.800000	0.769231	YN8Gab12H6Mag	YS8HogO8b6
0.700000	0.703704	0.826087	0.760000	YN6GlcmH1Entropy	YD8HistKurtosis
0.700000	0.666667	0.857143	0.750000	YS7Gab16Z8Mag	YS8Gab8N4Mag
0.700000	0.666667	0.857143	0.750000	YM8HogO8b3	YS8Gab12Z6Mag
0.700000	0.703704	0.826087	0.760000	YN5Gab12H6Mag	YS8HogO8b6
0.700000	0.666667	0.857143	0.750000	YS4ArmTeta3	YS8HistPerc01
0.700000	0.666667	0.857143	0.750000	YN4Gab6Z3Mag	YS8Gab4H2Mag
0.700000	0.629630	0.894737	0.739130	YM6ArmTeta2	YM8HistPerc01
0.700000	0.740741	0.800000	0.769231	YM4HogO8b3	YS8Gab12Z6Mag
0.700000	0.592593	0.941176	0.727273	YS4GlcmV3Entropy	YD8HistArea
0.700000	0.592593	0.941176	0.727273	YS4GlcmN2Entropy	YD8HistArea
0.700000	0.666667	0.857143	0.750000	YN8GlcmZ2DifVarnc	YS8Gab12Z6Mag
0.700000	0.666667	0.857143	0.750000	YN7GlcmZ2DifVarnc	YS8Gab12Z6Mag
0.700000	0.666667	0.857143	0.750000	YN8GlcmV2InvDfMom	YS8Gab24V12Mag
0.700000	0.666667	0.857143	0.750000	YN6GlcmZ2DifVarnc	YS8Gab12Z6Mag
0.700000	0.703704	0.826087	0.760000	YM6HistPerc01	YS8Gab24V12Mag
0.700000	0.777778	0.777778	0.777778	YN8HistPerc99	YD8ArmTeta4
0.700000	0.740741	0.800000	0.769231	YN7GlcmH4Correlat	YD8ArmTeta4
0.700000	0.740741	0.800000	0.769231	YN7HistPerc99	YD8ArmTeta4
0.700000	0.703704	0.826087	0.760000	YS4Gab16Z8Mag	YS8Gab8N4Mag
0.700000	0.666667	0.857143	0.750000	YN5GlcmZ2DifVarnc	YS8Gab12Z6Mag
0.700000	0.629630	0.894737	0.739130	YN8GlcmN3Contrast	YD8Gab24V12Mag
0.700000	0.629630	0.894737	0.739130	YN7GlcmN3Contrast	YD8Gab24V12Mag
0.700000	0.592593	0.941176	0.727273	YD7GlcmH4Entropy	YD8HistKurtosis
0.700000	0.592593	0.941176	0.727273	YN7GlcmZ2DifVarnc	YM8HistPerc01
0.700000	0.666667	0.857143	0.750000	YM4HistPerc99	YD8ArmTeta4
0.700000	0.592593	0.941176	0.727273	YM6GlcmV1SumEntrp	YD8HistArea
0.700000	0.703704	0.826087	0.760000	YM7GlcmH3InvDfMom	YS8Gab16Z8Mag
0.700000	0.592593	0.941176	0.727273	YN8GlcmZ2DifVarnc	YM8HistPerc01
0.700000	0.629630	0.894737	0.739130	YN6GlcmN3Contrast	YD8Gab24V12Mag
0.700000	0.666667	0.857143	0.750000	YM8GrlmZLngREmph	YD8ArmTeta4
0.700000	0.740741	0.800000	0.769231	YN8Gab8H4Mag	YS4Gab8V4Mag
0.700000	0.629630	0.894737	0.739130	YN8GlcmV3Correlat	YD8GradNonZeros
0.700000	0.629630	0.894737	0.739130	YN7GlcmV3Correlat	YD8GradNonZeros
0.700000	0.629630	0.894737	0.739130	YN6GlcmV3Correlat	YD8GradNonZeros
0.700000	0.740741	0.800000	0.769231	YM8GlcmH4InvDfMom	YS8Gab16Z8Mag
0.700000	0.629630	0.894737	0.739130	YN4GlcmN3Contrast	YD8Gab24V12Mag
0.700000	0.666667	0.857143	0.750000	YM7GlcmH3InvDfMom	YS8Gab24N12Mag
0.700000	0.629630	0.894737	0.739130	YN5GlcmV3Correlat	YD8GradNonZeros
0.700000	0.666667	0.857143	0.750000	YD8GrlmZLngREmph	YD8ArmTeta4
0.700000	0.666667	0.857143	0.750000	YM5Gab16H8Mag	YD8GlcmH2Correlat
0.700000	0.629630	0.894737	0.739130	YS5HistPerc99	YD8HistArea
0.700000	0.629630	0.894737	0.739130	YN4HogO8b4	YS8Gab8N4Mag
0.700000	0.666667	0.857143	0.750000	YM7Gab16H8Mag	YD8GlcmH2Correlat
0.700000	0.592593	0.941176	0.727273	YM5GradSkewness	YD8ArmTeta4
0.700000	0.666667	0.857143	0.750000	YM6Gab16H8Mag	YD8GlcmH2Correlat
0.700000	0.629630	0.894737	0.739130	YS7HistPerc99	YD8HistArea
0.700000	0.703704	0.826087	0.760000	YS5HogO8b6	YD8GradNonZeros
0.700000	0.629630	0.894737	0.739130	YN4GlcmV3Correlat	YD8GradNonZeros
0.700000	0.629630	0.894737	0.739130	YS6HistPerc99	YD8HistArea
0.700000	0.666667	0.857143	0.750000	YN8GlcmV3InvDfMom	YS8Gab24N12Mag
0.700000	0.666667	0.857143	0.750000	YM4ArmTeta2	YM8HistPerc01
0.700000	0.703704	0.826087	0.760000	YM5GlcmH3DifVarnc	YS8Gab12Z6Mag
0.700000	0.629630	0.894737	0.739130	YM4Gab24N12Mag	YS8Gab12N6Mag
0.700000	0.740741	0.800000	0.769231	YM5Gab12Z6Mag	YD8ArmTeta4
0.700000	0.666667	0.857143	0.750000	YM5Gab24N12Mag	YS8Gab12N6Mag
0.700000	0.666667	0.857143	0.750000	YM8GlcmH4Correlat	YD8ArmTeta2
0.700000	0.666667	0.857143	0.750000	YM7GlcmH4Correlat	YD8ArmTeta2
0.700000	0.629630	0.894737	0.739130	YS6GrlmNShrtREmp	YD8HistKurtosis
0.700000	0.629630	0.894737	0.739130	YS7Gab24N12Mag	YD8HistArea
0.700000	0.703704	0.826087	0.760000	YD8GrlmZMRLNonUni	YD8ArmTeta4
0.700000	0.666667	0.857143	0.750000	YM6GlcmH4Correlat	YD8ArmTeta2
0.700000	0.703704	0.826087	0.760000	YN4HistPerc99	YD8ArmTeta4
0.700000	0.666667	0.857143	0.750000	YM6Gab24N12Mag	YS8Gab12N6Mag
0.700000	0.666667	0.857143	0.750000	YS7GlcmN3DifVarnc	YD8GlcmH1AngScMom
0.700000	0.666667	0.857143	0.750000	YS4GlcmV3Contrast	YD8ArmTeta2
0.700000	0.666667	0.857143	0.750000	YS8GlcmN3DifVarnc	YD8GlcmH1AngScMom
0.700000	0.629630	0.894737	0.739130	YS6GrlmNMRLNonUni	YD8HistKurtosis
0.700000	0.666667	0.857143	0.750000	YM7Gab24N12Mag	YS8Gab12N6Mag
0.700000	0.629630	0.894737	0.739130	YD6GlcmZ2DifEntrp	YD8HistArea
0.700000	0.666667	0.857143	0.750000	YM8Gab24N12Mag	YS8Gab12N6Mag
0.700000	0.592593	0.941176	0.727273	YD7GlcmN3DifEntrp	YD8HistArea
0.700000	0.666667	0.857143	0.750000	YM4GlcmH4Correlat	YD8ArmTeta2
0.700000	0.629630	0.894737	0.739130	YN7GlcmV3DifEntrp	YD8HistArea
0.700000	0.592593	0.941176	0.727273	YN5GlcmV3AngScMom	YD8GradSkewness
0.700000	0.666667	0.857143	0.750000	YS4Gab4H2Mag	YS8HogO8b6
0.700000	0.629630	0.894737	0.739130	YN5GlcmV3DifVarnc	YD8Gab24V12Mag
0.700000	0.629630	0.894737	0.739130	YM7HistPerc01	YS7GradNonZeros
0.700000	0.592593	0.941176	0.727273	YD5GlcmZ2SumVarnc	YD8ArmTeta2
0.700000	0.592593	0.941176	0.727273	YD6GlcmZ2SumVarnc	YD8ArmTeta2
0.700000	0.629630	0.894737	0.739130	YM8HistPerc01	YS7GradNonZeros
0.700000	0.666667	0.857143	0.750000	YS8Gab12V6Mag	YD8Gab24V12Mag
0.700000	0.592593	0.941176	0.727273	YD8GlcmZ2SumVarnc	YD8ArmTeta2
0.700000	0.592593	0.941176	0.727273	YD7GlcmZ2SumVarnc	YD8ArmTeta2
0.700000	0.666667	0.857143	0.750000	YN4HogO8b3	YS8Gab24Z12Mag
0.700000	0.703704	0.826087	0.760000	YS5GlcmH4Correlat	YD8ArmTeta4
0.700000	0.629630	0.894737	0.739130	YN7GlcmV3InvDfMom	YN8HistDomn01
0.700000	0.629630	0.894737	0.739130	YS5Gab4H2Mag	YS8HogO8b6
0.700000	0.629630	0.894737	0.739130	YN4GlcmV3DifVarnc	YD8Gab24V12Mag
0.700000	0.740741	0.800000	0.769231	YS8Gab12Z6Mag	YS8Gab12V6Mag
0.700000	0.629630	0.894737	0.739130	YM7HogO8b7	YD8GradNonZeros
0.700000	0.629630	0.894737	0.739130	YM6HogO8b7	YD8GradNonZeros
0.700000	0.666667	0.857143	0.750000	YM5HogO8b2	YD8Gab16V8Mag
0.700000	0.592593	0.941176	0.727273	YM5GlcmN3SumEntrp	YD8HistArea
0.700000	0.629630	0.894737	0.739130	YM8HogO8b7	YD8GradNonZeros
0.700000	0.740741	0.800000	0.769231	YM5GlcmN3Contrast	YS8Gab12Z6Mag
0.700000	0.703704	0.826087	0.760000	YD4Gab24Z12Mag	YD8ArmTeta4
0.700000	0.666667	0.857143	0.750000	YLbpOc4n13	YS8Gab4H2Mag
0.700000	0.629630	0.894737	0.739130	YD5GlcmZ2DifEntrp	YD8HistArea
0.700000	0.592593	0.941176	0.727273	YD8GlcmZ2DifVarnc	YD8HistArea
0.700000	0.629630	0.894737	0.739130	YN4HogO8b5	YS8Gab4H2Mag
0.700000	0.666667	0.857143	0.750000	YN4GlcmZ2DifVarnc	YS8HistMean
0.700000	0.703704	0.826087	0.760000	YN7HogO8b0	YD8GradSkewness
0.700000	0.666667	0.857143	0.750000	YD7GlcmH2Entropy	YD8HistKurtosis
0.700000	0.666667	0.857143	0.750000	YS4GlcmV1Correlat	YD8HistMean
0.700000	0.666667	0.857143	0.750000	YM5HogO8b2	YS7GradNonZeros
0.700000	0.629630	0.894737	0.739130	YN7HogO8b6	YS8ArmTeta1
0.700000	0.666667	0.857143	0.750000	YM5GlcmN3Correlat	YS8DwtHaarS1HH
0.700000	0.666667	0.857143	0.750000	YM6HistDomn01	YD8GradSkewness
0.700000	0.629630	0.894737	0.739130	YD7GlcmV2DifEntrp	YD8HistKurtosis
0.700000	0.666667	0.857143	0.750000	YS5GlcmV1Correlat	YD8HistMean
0.700000	0.629630	0.894737	0.739130	YD4GlcmZ2DifEntrp	YD8HistArea
0.700000	0.703704	0.826087	0.760000	YM5GlcmN3DifVarnc	YS8Gab12Z6Mag
0.700000	0.703704	0.826087	0.760000	YM6GlcmN3DifVarnc	YS8Gab12Z6Mag
0.700000	0.740741	0.800000	0.769231	YM7HogO8b2	YS8Gab16H8Mag
0.700000	0.703704	0.826087	0.760000	YM4GlcmN3DifVarnc	YS8Gab12Z6Mag
0.700000	0.740741	0.800000	0.769231	YM8HogO8b2	YS8Gab16H8Mag
0.700000	0.555556	1.000000	0.714286	YD5GlcmH2DifVarnc	YD8HistArea
0.700000	0.666667	0.857143	0.750000	YD7GlcmN3Correlat	YD8ArmTeta2
0.700000	0.703704	0.826087	0.760000	YN7Gab8Z4Mag	YS8HistPerc01
0.700000	0.592593	0.941176	0.727273	YN6Gab6Z3Mag	YD8GradMean
0.700000	0.666667	0.857143	0.750000	YN4GlcmZ2DifEntrp	YM8HistPerc01
0.700000	0.703704	0.826087	0.760000	YD4GlcmN3Correlat	YD8ArmTeta2
0.700000	0.592593	0.941176	0.727273	YN8Gab6Z3Mag	YD8GradMean
0.700000	0.629630	0.894737	0.739130	YM4GlcmV3SumEntrp	YD8HistArea
0.700000	0.703704	0.826087	0.760000	YM8GlcmZ2InvDfMom	YS8Gab12V6Mag
0.700000	0.629630	0.894737	0.739130	YD8GlcmV2DifEntrp	YD8HistArea
0.700000	0.666667	0.857143	0.750000	YM5GradKurtosis	YD8Gab16V8Mag
0.700000	0.703704	0.826087	0.760000	YM8GradKurtosis	YD8Gab16V8Mag
0.700000	0.666667	0.857143	0.750000	YM7GradKurtosis	YD8Gab16V8Mag
0.700000	0.666667	0.857143	0.750000	YD7GlcmN1Entropy	YD8HistKurtosis
0.700000	0.592593	0.941176	0.727273	YD6GlcmN2DifEntrp	YD8HistArea
0.700000	0.629630	0.894737	0.739130	YM5GradSkewness	YD8Gab16V8Mag
0.700000	0.703704	0.826087	0.760000	YN7GlcmN2InvDfMom	YS8Gab8Z4Mag
0.700000	0.703704	0.826087	0.760000	YM5Gab8H4Mag	YM8HistPerc01
0.700000	0.592593	0.941176	0.727273	YM4GlcmN3SumEntrp	YD8HistArea
0.700000	0.703704	0.826087	0.760000	YD8GlcmN1Correlat	YD8GlcmH1AngScMom
0.700000	0.666667	0.857143	0.750000	YM6Gab24N12Mag	YD8HistKurtosis
0.700000	0.703704	0.826087	0.760000	YD7GlcmN1Correlat	YD8GlcmH1AngScMom
0.700000	0.629630	0.894737	0.739130	YS6GlcmZ2InvDfMom	YD8ArmTeta2
0.700000	0.666667	0.857143	0.750000	YN6GlcmV1InvDfMom	YD8HistMean
0.700000	0.592593	0.941176	0.727273	YM4GradKurtosis	YD8GlcmH2Correlat
0.700000	0.555556	1.000000	0.714286	YM4GlcmV2SumVarnc	YD8HistArea
0.700000	0.666667	0.857143	0.750000	YM4HistPerc99	YD8Gab16N8Mag
0.700000	0.666667	0.857143	0.750000	YN5GlcmN3Correlat	YD8HistKurtosis
0.700000	0.703704	0.826087	0.760000	YN7GlcmN2InvDfMom	YM8HistPerc99
0.700000	0.666667	0.857143	0.750000	YN4HogO8b4	YS8ArmTeta1
0.700000	0.666667	0.857143	0.750000	YN7GlcmN3Correlat	YD8HistKurtosis
0.700000	0.666667	0.857143	0.750000	YN6GlcmN3Correlat	YD8HistKurtosis
0.700000	0.555556	1.000000	0.714286	YM5GlcmV2SumVarnc	YD8HistArea
0.700000	0.666667	0.857143	0.750000	YN8GlcmN3Correlat	YD8HistKurtosis
0.700000	0.555556	1.000000	0.714286	YM6GlcmV2SumVarnc	YD8HistArea
0.700000	0.555556	1.000000	0.714286	YM7GlcmV2SumVarnc	YD8HistArea
0.700000	0.555556	1.000000	0.714286	YM8GlcmV2SumVarnc	YD8HistArea
0.700000	0.666667	0.857143	0.750000	YN4GlcmN3Correlat	YD8HistKurtosis
0.700000	0.666667	0.857143	0.750000	YN6GlcmN3InvDfMom	YS8Gab16H8Mag
0.700000	0.666667	0.857143	0.750000	YM7GrlmHMRLNonUni	YM8ArmTeta2
0.700000	0.703704	0.826087	0.760000	YM6HistPerc99	YD8Gab16N8Mag
0.700000	0.592593	0.941176	0.727273	YD5GlcmN2DifEntrp	YD8HistArea
0.700000	0.740741	0.800000	0.769231	YN5GrlmZMRLNonUni	YD8HistMean
0.700000	0.666667	0.857143	0.750000	YM7GrlmHShrtREmp	YM8ArmTeta2
0.700000	0.666667	0.857143	0.750000	YN4HogO8b2	YS8Gab16H8Mag
0.700000	0.666667	0.857143	0.750000	YM7GrlmZShrtREmp	YS8Gab24N12Mag
0.700000	0.555556	1.000000	0.714286	YM4GlcmZ2SumVarnc	YD8HistArea
0.700000	0.555556	1.000000	0.714286	YM7GlcmZ2SumVarnc	YD8HistArea
0.700000	0.629630	0.894737	0.739130	YM4GlcmH3SumEntrp	YD8HistArea
0.700000	0.666667	0.857143	0.750000	YD4Gab8N4Mag	YD8ArmTeta2
0.700000	0.703704	0.826087	0.760000	YN5GlcmN3InvDfMom	YS8Gab16H8Mag
0.700000	0.629630	0.894737	0.739130	YN5Gab12N6Mag	YD8GlcmH2Correlat
0.700000	0.629630	0.894737	0.739130	YM4GlcmN1SumEntrp	YD8HistArea
0.700000	0.592593	0.941176	0.727273	YM4GlcmH2SumVarnc	YD8HistArea
0.700000	0.629630	0.894737	0.739130	YN4Gab6Z3Mag	YM8ArmTeta2
0.700000	0.666667	0.857143	0.750000	YN6GlcmZ2DifEntrp	YM8HistPerc01
0.700000	0.592593	0.941176	0.727273	YM6GlcmH2SumVarnc	YD8HistArea
0.700000	0.592593	0.941176	0.727273	YM5GlcmH2SumVarnc	YD8HistArea
0.700000	0.592593	0.941176	0.727273	YM7GlcmH2SumVarnc	YD8HistArea
0.700000	0.592593	0.941176	0.727273	YM8GlcmH2SumVarnc	YD8HistArea
0.700000	0.666667	0.857143	0.750000	YD4Gab24Z12Mag	YD8Gab24V12Mag
0.700000	0.666667	0.857143	0.750000	YN8HogO8b7	YD8GradSkewness
0.700000	0.666667	0.857143	0.750000	YD8Gab24N12Mag	YD8Gab24V12Mag
0.700000	0.666667	0.857143	0.750000	YD4Gab24N12Mag	YD8Gab24V12Mag
0.700000	0.666667	0.857143	0.750000	YN7GlcmH4InvDfMom	YD8HistKurtosis
0.700000	0.592593	0.941176	0.727273	YD4GlcmZ1DifVarnc	YD8HistArea
0.700000	0.629630	0.894737	0.739130	YD8Gab24Z12Mag	YD8Gab24V12Mag
0.700000	0.629630	0.894737	0.739130	YD7Gab24Z12Mag	YD8Gab24V12Mag
0.700000	0.592593	0.941176	0.727273	YD5GlcmH3InvDfMom	YD8HistKurtosis
0.700000	0.592593	0.941176	0.727273	YN7GlcmV3InvDfMom	YS8Gab8N4Mag
0.700000	0.666667	0.857143	0.750000	YN7GlcmZ2InvDfMom	YS8Gab12N6Mag
0.700000	0.777778	0.777778	0.777778	YN5GradNonZeros	YD8GradNonZeros
0.700000	0.629630	0.894737	0.739130	YD6GlcmH3InvDfMom	YD8HistKurtosis
0.700000	0.666667	0.857143	0.750000	YD7GlcmH3InvDfMom	YD8ArmTeta4
0.700000	0.666667	0.857143	0.750000	YN5ArmTeta3	YD8GradMean
0.700000	0.629630	0.894737	0.739130	YN4HogO8b2	YS8Gab12N6Mag
0.700000	0.703704	0.826087	0.760000	YN4HogO8b4	YM8HistPerc01
0.700000	0.666667	0.857143	0.750000	YN4Gab4V2Mag	YM8GlcmH3InvDfMom
0.700000	0.629630	0.894737	0.739130	YD7GlcmV2DifEntrp	YD8HistArea
0.700000	0.703704	0.826087	0.760000	YN6GlcmN3DifEntrp	YM6GradNonZeros
0.700000	0.592593	0.941176	0.727273	YD7GlcmV3InvDfMom	YD8HistArea
0.700000	0.629630	0.894737	0.739130	YM4GlcmH1DifVarnc	YD8Gab24H12Mag
0.700000	0.666667	0.857143	0.750000	YN6ArmTeta3	YD8GradMean
0.700000	0.666667	0.857143	0.750000	YS4GrlmHMGLevNonUn	YD8Gab24V12Mag
0.700000	0.629630	0.894737	0.739130	YD6GlcmV3InvDfMom	YD8HistArea
0.700000	0.592593	0.941176	0.727273	YM5GradSkewness	YD8HistArea
0.700000	0.555556	1.000000	0.714286	YD8Gab12H6Mag	YD8HistArea
0.700000	0.555556	1.000000	0.714286	YD7Gab12H6Mag	YD8HistArea
0.700000	0.666667	0.857143	0.750000	YN8ArmTeta3	YD8GradMean
0.700000	0.666667	0.857143	0.750000	YN7ArmTeta3	YD8GradMean
0.700000	0.555556	1.000000	0.714286	YD6Gab12H6Mag	YD8HistArea
0.700000	0.629630	0.894737	0.739130	YD4GlcmV2DifVarnc	YD8HistArea
0.700000	0.629630	0.894737	0.739130	YD7GlcmV2DifVarnc	YD8HistArea
0.700000	0.703704	0.826087	0.760000	YM4ArmTeta2	YD8Gab24H12Mag
0.700000	0.629630	0.894737	0.739130	YD8GlcmV2DifVarnc	YD8HistArea
0.700000	0.666667	0.857143	0.750000	YD4GlcmH3InvDfMom	YD8ArmTeta4
0.700000	0.703704	0.826087	0.760000	YM4Gab24V12Mag	YD8HistKurtosis
0.700000	0.740741	0.800000	0.769231	YN4HogO8b2	YM6GradNonZeros
0.700000	0.555556	1.000000	0.714286	YD5Gab12H6Mag	YD8HistArea
0.700000	0.629630	0.894737	0.739130	YM5GlcmN3Correlat	YD8Gab24H12Mag
0.700000	0.703704	0.826087	0.760000	YN8HogO8b5	YS4Gab8V4Mag
0.700000	0.629630	0.894737	0.739130	YM8GlcmN3Correlat	YD8Gab24H12Mag
0.700000	0.629630	0.894737	0.739130	YM7GlcmN3Correlat	YD8Gab24H12Mag
0.700000	0.629630	0.894737	0.739130	YM6GlcmN3Correlat	YD8Gab24H12Mag
0.700000	0.666667	0.857143	0.750000	YN4HistPerc99	YM8HistPerc01
0.700000	0.629630	0.894737	0.739130	YD5GlcmV2Contrast	YD8HistArea
0.700000	0.629630	0.894737	0.739130	YD6GlcmV2Contrast	YD8HistArea
0.700000	0.703704	0.826087	0.760000	YN4Gab6Z3Mag	YS7GradNonZeros
0.700000	0.629630	0.894737	0.739130	YS6GlcmH1InvDfMom	YD8HistKurtosis
0.700000	0.629630	0.894737	0.739130	YD4GlcmV2DifEntrp	YD8HistArea
0.700000	0.703704	0.826087	0.760000	YN5GlcmN3DifEntrp	YM6GradNonZeros
0.700000	0.666667	0.857143	0.750000	YN4Gab4V2Mag	YS8Gab12V6Mag
0.700000	0.629630	0.894737	0.739130	YD5GlcmV1Contrast	YD8HistArea
0.700000	0.629630	0.894737	0.739130	YD4GlcmV1Contrast	YD8HistArea
0.700000	0.629630	0.894737	0.739130	YN8GlcmV3Contrast	YD8GradMean
0.700000	0.629630	0.894737	0.739130	YN8GlcmV2Contrast	YD8GradMean
0.700000	0.703704	0.826087	0.760000	YD8GlcmN2InvDfMom	YD8ArmTeta4
0.700000	0.629630	0.894737	0.739130	YN7GlcmV3Contrast	YD8GradMean
0.700000	0.629630	0.894737	0.739130	YS4GlcmV1DifEntrp	YD8HistMean
0.700000	0.629630	0.894737	0.739130	YN7GlcmV2Contrast	YD8GradMean
0.700000	0.629630	0.894737	0.739130	YN6GlcmV3Contrast	YD8GradMean
0.700000	0.629630	0.894737	0.739130	YN6GlcmV2Contrast	YD8GradMean
0.700000	0.629630	0.894737	0.739130	YN5GlcmV3Contrast	YD8GradMean
0.700000	0.629630	0.894737	0.739130	YN4GlcmV3Contrast	YD8GradMean
0.700000	0.666667	0.857143	0.750000	YM5GlcmN3Correlat	YS8ArmTeta3
0.700000	0.666667	0.857143	0.750000	YM6GlcmN3Correlat	YS8ArmTeta3
0.700000	0.666667	0.857143	0.750000	YM8GlcmN3Correlat	YS8ArmTeta3
0.700000	0.666667	0.857143	0.750000	YM7GlcmN3Correlat	YS8ArmTeta3
0.700000	0.666667	0.857143	0.750000	YM4GlcmN3Correlat	YS8ArmTeta3
0.700000	0.666667	0.857143	0.750000	YS6HogO8b5	YD8ArmTeta4
0.700000	0.629630	0.894737	0.739130	YS5GlcmN2Entropy	YD8HistArea
0.700000	0.592593	0.941176	0.727273	YN8GlcmN2SumEntrp	YD8ArmTeta2
0.700000	0.703704	0.826087	0.760000	YM6Gab8H4Mag	YS8Gab24H12Mag
0.700000	0.629630	0.894737	0.739130	YM5Gab16N8Mag	YS8Gab8N4Mag
0.700000	0.629630	0.894737	0.739130	YD4GlcmV1InvDfMom	YD8HistArea
0.700000	0.629630	0.894737	0.739130	YS8GlcmZ1SumEntrp	YD8HistMean
0.700000	0.703704	0.826087	0.760000	YN7HogO8b7	YS8ArmTeta3
0.700000	0.666667	0.857143	0.750000	YS6GlcmH1DifEntrp	YD8HistKurtosis
0.700000	0.666667	0.857143	0.750000	YN8GlcmN2SumEntrp	YD8HistKurtosis
0.700000	0.592593	0.941176	0.727273	YN8GlcmV3SumEntrp	YD8ArmTeta2
0.700000	0.629630	0.894737	0.739130	YN4Gab8Z4Mag	YD8GlcmH2Correlat
0.700000	0.629630	0.894737	0.739130	YD4GlcmV1Entropy	YD8HistKurtosis
0.700000	0.703704	0.826087	0.760000	YN7HogO8b6	YS8ArmTeta3
0.700000	0.555556	1.000000	0.714286	YS8GlcmZ1SumEntrp	YD8ArmTeta2
0.700000	0.666667	0.857143	0.750000	YS8GlcmV2SumEntrp	YD8ArmTeta4
0.700000	0.592593	0.941176	0.727273	YD5GlcmH2Correlat	YD8GlcmH1AngScMom
0.700000	0.592593	0.941176	0.727273	YD6GlcmH2Correlat	YD8GlcmH1AngScMom
0.700000	0.592593	0.941176	0.727273	YD4GlcmH2Correlat	YD8GlcmH1AngScMom
0.700000	0.555556	1.000000	0.714286	YN8GlcmH3SumEntrp	YD8ArmTeta2
0.700000	0.592593	0.941176	0.727273	YD7GlcmH2Correlat	YD8GlcmH1AngScMom
0.700000	0.592593	0.941176	0.727273	YD8GlcmH2Correlat	YD8GlcmH1AngScMom
0.700000	0.629630	0.894737	0.739130	YN5Gab6Z3Mag	YN8Gab4V2Mag
0.700000	0.666667	0.857143	0.750000	YN4Gab6Z3Mag	YN8Gab4V2Mag
0.700000	0.592593	0.941176	0.727273	YN8GlcmZ2SumEntrp	YD8ArmTeta2
0.700000	0.703704	0.826087	0.760000	YN5Gab8V4Mag	YS8Gab12V6Mag
0.700000	0.666667	0.857143	0.750000	YS8GlcmV3Contrast	YD8GlcmH1AngScMom
0.700000	0.629630	0.894737	0.739130	YN7GlcmN3InvDfMom	YD8GlcmH2Correlat
0.700000	0.666667	0.857143	0.750000	YM8HogO8b7	YD8HistKurtosis
0.700000	0.703704	0.826087	0.760000	YN5Gab8N4Mag	YD8GlcmH2Correlat
0.700000	0.666667	0.857143	0.750000	YM7HogO8b2	YD8HistArea
0.700000	0.666667	0.857143	0.750000	YM6HogO8b2	YD8HistArea
0.700000	0.666667	0.857143	0.750000	YM8HogO8b2	YD8HistArea
0.700000	0.629630	0.894737	0.739130	YM4HogO8b0	YD8HistArea
0.700000	0.703704	0.826087	0.760000	YS4Gab16N8Mag	YS8Gab8N4Mag
0.700000	0.666667	0.857143	0.750000	YN8GlcmV3InvDfMom	YD8GradSkewness
0.700000	0.629630	0.894737	0.739130	YS5GrlmZMGLevNonUn	YD8GlcmH2Correlat
0.700000	0.592593	0.941176	0.727273	YN8Gab6Z3Mag	YM8GradSkewness
0.700000	0.666667	0.857143	0.750000	YN6Gab8N4Mag	YD8ArmTeta4
0.700000	0.666667	0.857143	0.750000	YN4Gab8N4Mag	YD8ArmTeta4
0.700000	0.666667	0.857143	0.750000	YN5Gab8N4Mag	YD8ArmTeta4
0.700000	0.666667	0.857143	0.750000	YM6GlcmZ1Contrast	YD8HistKurtosis
0.700000	0.666667	0.857143	0.750000	YM4GlcmZ1Contrast	YD8HistKurtosis
0.700000	0.592593	0.941176	0.727273	YM4GlcmH1Contrast	YD8HistArea
0.700000	0.666667	0.857143	0.750000	YS7GlcmV1Contrast	YD8ArmTeta2
0.700000	0.629630	0.894737	0.739130	YD8GlcmN1Correlat	YD8HistMean
0.700000	0.629630	0.894737	0.739130	YD7GlcmN1Correlat	YD8HistMean
0.700000	0.592593	0.941176	0.727273	YN4DwtHaarS1LH	YM8HogO8b5
0.700000	0.666667	0.857143	0.750000	YM6GlcmH1DifVarnc	YD8HistKurtosis
0.700000	0.666667	0.857143	0.750000	YM8GlcmN3Correlat	YM8HogO8b3
0.700000	0.666667	0.857143	0.750000	YM8GlcmH1DifVarnc	YD8HistKurtosis
0.700000	0.629630	0.894737	0.739130	YD6GlcmN1Correlat	YD8HistMean
0.700000	0.666667	0.857143	0.750000	YM7GlcmH1DifVarnc	YD8HistKurtosis
0.700000	0.666667	0.857143	0.750000	YM5GlcmH1DifVarnc	YD8HistKurtosis
0.700000	0.629630	0.894737	0.739130	YM8GlcmZ2InvDfMom	YD8HistArea
0.700000	0.629630	0.894737	0.739130	YN4GlcmN2Contrast	YD8HistKurtosis
0.700000	0.740741	0.800000	0.769231	YS8Gab4H2Mag	YS8ArmTeta1
0.700000	0.592593	0.941176	0.727273	YN5GlcmV2Contrast	YD8HistArea
0.700000	0.592593	0.941176	0.727273	YN6GlcmV2Contrast	YD8HistArea
0.700000	0.592593	0.941176	0.727273	YN7GlcmV2Contrast	YD8HistArea
0.700000	0.666667	0.857143	0.750000	YN6Gab6H3Mag	YD8GlcmH2Correlat
0.700000	0.666667	0.857143	0.750000	YN5Gab6H3Mag	YD8GlcmH2Correlat
0.700000	0.666667	0.857143	0.750000	YM8GlcmV3InvDfMom	YD8GradSkewness
0.700000	0.629630	0.894737	0.739130	YD4GlcmN1Correlat	YD8HistMean
0.700000	0.666667	0.857143	0.750000	YM4GlcmN1Contrast	YD8HistArea
0.700000	0.629630	0.894737	0.739130	YS4Gab6N3Mag	YD8ArmTeta2
0.700000	0.629630	0.894737	0.739130	YM7GlcmH3SumEntrp	YD8HistKurtosis
0.700000	0.629630	0.894737	0.739130	YS6Gab6V3Mag	YD8GlcmH2Correlat
0.700000	0.592593	0.941176	0.727273	YN4GlcmV2Contrast	YS8HogO8b6
0.700000	0.629630	0.894737	0.739130	YS8Gab6N3Mag	YD8ArmTeta2
0.675000	0.666667	0.818182	0.734694	YN6GlcmV2DifEntrp	YD8Gab16N8Mag
0.675000	0.555556	0.937500	0.697674	YD4GlcmV2SumEntrp	YD8HistArea
0.675000	0.555556	0.937500	0.697674	YD8GlcmH1Contrast	YD8HistKurtosis
0.675000	0.740741	0.769231	0.754717	YN8GlcmV3InvDfMom	YS8Gab12Z6Mag
0.675000	0.666667	0.818182	0.734694	YS6HogO8b6	YD8HistKurtosis
0.675000	0.703704	0.791667	0.745098	YN5Gab16Z8Mag	YD8Gab16H8Mag
0.675000	0.555556	0.937500	0.697674	YD5GlcmH1Contrast	YD8HistKurtosis
0.675000	0.592593	0.888889	0.711111	YN8GlcmV2DifEntrp	YD8ArmTeta2
0.675000	0.666667	0.818182	0.734694	YN8HistDomn01	YD8Gab16V8Mag
0.675000	0.592593	0.888889	0.711111	YN6GlcmV3AngScMom	YD8GradSkewness
0.675000	0.703704	0.791667	0.745098	YN7Gab16Z8Mag	YD8Gab16H8Mag
0.675000	0.703704	0.791667	0.745098	YM6Gab24V12Mag	YS8Gab12Z6Mag
0.675000	0.703704	0.791667	0.745098	YN8Gab16Z8Mag	YD8Gab16H8Mag
0.675000	0.629630	0.850000	0.723404	YM7GrlmHFraction	YM8HistPerc01
0.675000	0.703704	0.791667	0.745098	YM4Gab24V12Mag	YS8Gab12Z6Mag
0.675000	0.703704	0.791667	0.745098	YM5Gab24V12Mag	YS8Gab12Z6Mag
0.675000	0.629630	0.850000	0.723404	YS8GlcmV2DifEntrp	YD8ArmTeta2
0.675000	0.555556	0.937500	0.697674	YD5GlcmH3SumEntrp	YD8HistArea
0.675000	0.666667	0.818182	0.734694	YN4Gab16Z8Mag	YD8GradMean
0.675000	0.555556	0.937500	0.697674	YD5GlcmZ1SumEntrp	YD8HistArea
0.675000	0.592593	0.888889	0.711111	YM8GlcmV2SumEntrp	YD8GradNonZeros
0.675000	0.666667	0.818182	0.734694	YS4Gab8H4Mag	YD8GradMean
0.675000	0.555556	0.937500	0.697674	YM4Gab12H6Mag	YS8Gab8N4Mag
0.675000	0.629630	0.850000	0.723404	YN8Gab16N8Mag	YD8GradMean
0.675000	0.592593	0.888889	0.711111	YD6GlcmH1SumEntrp	YD8HistArea
0.675000	0.629630	0.850000	0.723404	YN7Gab16N8Mag	YD8GradMean
0.675000	0.592593	0.888889	0.711111	YD5GlcmN3Entropy	YD8HistArea
0.675000	0.666667	0.818182	0.734694	YM5Gab16V8Mag	YS8Gab8N4Mag
0.675000	0.592593	0.888889	0.711111	YN4HogO8b6	YD8GlcmH2Correlat
0.675000	0.592593	0.888889	0.711111	YD5GlcmH2SumEntrp	YD8HistArea
0.675000	0.666667	0.818182	0.734694	YM4Gab16N8Mag	YS8Gab16V8Mag
0.675000	0.703704	0.791667	0.745098	YD8Gab8H4Mag	YD8HistKurtosis
0.675000	0.592593	0.888889	0.711111	YN7HogO8b6	YD8ArmTeta2
0.675000	0.629630	0.850000	0.723404	YN6Gab16N8Mag	YD8GradMean
0.675000	0.629630	0.850000	0.723404	YM5HistPerc99	YD8GlcmH2Correlat
0.675000	0.740741	0.769231	0.754717	YM5GlcmN1Correlat	YS8Gab12Z6Mag
0.675000	0.592593	0.888889	0.711111	YN8HogO8b6	YD8ArmTeta2
0.675000	0.777778	0.750000	0.763636	YM8GlcmN1Correlat	YS8Gab12Z6Mag
0.675000	0.777778	0.750000	0.763636	YM7GlcmN1Correlat	YS8Gab12Z6Mag
0.675000	0.666667	0.818182	0.734694	YN5GlcmH3DifVarnc	YS8Gab16Z8Mag
0.675000	0.740741	0.769231	0.754717	YN8GlcmZ2InvDfMom	YS8Gab16Z8Mag
0.675000	0.592593	0.888889	0.711111	YM7HistPerc99	YD8GlcmH2Correlat
0.675000	0.592593	0.888889	0.711111	YS7Gab12Z6Mag	YD8HistArea
0.675000	0.592593	0.888889	0.711111	YN4Gab16N8Mag	YS8Gab12H6Mag
0.675000	0.629630	0.850000	0.723404	YN6Gab8V4Mag	YS8Gab12N6Mag
0.675000	0.592593	0.888889	0.711111	YM8HistPerc99	YD8GlcmH2Correlat
0.675000	0.666667	0.818182	0.734694	YM4Gab16V8Mag	YS8Gab8N4Mag
0.675000	0.740741	0.769231	0.754717	YS6Gab12Z6Mag	YD8Gab24Z12Mag
0.675000	0.666667	0.818182	0.734694	YD6Gab8H4Mag	YD8HistKurtosis
0.675000	0.592593	0.888889	0.711111	YN5GlcmV2Contrast	YD8Gab24Z12Mag
0.675000	0.666667	0.818182	0.734694	YM7GrlmHMRLNonUni	YM8HistPerc01
0.675000	0.592593	0.888889	0.711111	YS8Gab12Z6Mag	YD8HistArea
0.675000	0.703704	0.791667	0.745098	YM8HogO8b4	YD8GradNonZeros
0.675000	0.666667	0.818182	0.734694	YN6GlcmH3DifVarnc	YS8Gab16Z8Mag
0.675000	0.629630	0.850000	0.723404	YS5GlcmH1AngScMom	YD8ArmTeta4
0.675000	0.703704	0.791667	0.745098	YN8GlcmN2InvDfMom	YS8Gab12Z6Mag
0.675000	0.666667	0.818182	0.734694	YN4GlcmV1DifVarnc	YS8ArmTeta1
0.675000	0.740741	0.769231	0.754717	YS7Gab12Z6Mag	YD8Gab24Z12Mag
0.675000	0.555556	0.937500	0.697674	YM5GlcmN3Correlat	YS8Gab12N6Mag
0.675000	0.703704	0.791667	0.745098	YN7GlcmZ2InvDfMom	YS8Gab12Z6Mag
0.675000	0.703704	0.791667	0.745098	YM8Gab24H12Mag	YS8Gab12Z6Mag
0.675000	0.703704	0.791667	0.745098	YM6Gab24H12Mag	YS8Gab12Z6Mag
0.675000	0.629630	0.850000	0.723404	YM7Gab24H12Mag	YS8Gab8N4Mag
0.675000	0.666667	0.818182	0.734694	YD6GlcmZ2AngScMom	YD8GradSkewness
0.675000	0.666667	0.818182	0.734694	YS4Gab24V12Mag	YD8HistKurtosis
0.675000	0.629630	0.850000	0.723404	YM8Gab24H12Mag	YS8Gab8N4Mag
0.675000	0.703704	0.791667	0.745098	YN5GlcmH4DifVarnc	YD8GradNonZeros
0.675000	0.629630	0.850000	0.723404	YM6Gab24H12Mag	YS8Gab8N4Mag
0.675000	0.666667	0.818182	0.734694	YS7Gab12H6Mag	YD8GradNonZeros
0.675000	0.592593	0.888889	0.711111	YN5Gab24N12Mag	YD8Gab24Z12Mag
0.675000	0.666667	0.818182	0.734694	YS8Gab12H6Mag	YD8GradNonZeros
0.675000	0.740741	0.769231	0.754717	YM5Gab24H12Mag	YS8Gab12Z6Mag
0.675000	0.703704	0.791667	0.745098	YM6Gab24N12Mag	YS8Gab12Z6Mag
0.675000	0.740741	0.769231	0.754717	YM5HistPerc10	YS8Gab12Z6Mag
0.675000	0.703704	0.791667	0.745098	YM8Gab24N12Mag	YS8Gab12Z6Mag
0.675000	0.703704	0.791667	0.745098	YM7Gab24N12Mag	YS8Gab12Z6Mag
0.675000	0.703704	0.791667	0.745098	YM5Gab24N12Mag	YS8Gab12Z6Mag
0.675000	0.666667	0.818182	0.734694	YM5Gab16N8Mag	YS8Gab16V8Mag
0.675000	0.592593	0.888889	0.711111	YD4GlcmN1SumEntrp	YD8HistArea
0.675000	0.592593	0.888889	0.711111	YS7GlcmN3DifVarnc	YD8HistArea
0.675000	0.666667	0.818182	0.734694	YS4Gab6Z3Mag	YD8GradSkewness
0.675000	0.629630	0.850000	0.723404	YM8GradVariance	YS8Gab8N4Mag
0.675000	0.629630	0.850000	0.723404	YM5GlcmH4Correlat	YD8GradSkewness
0.675000	0.629630	0.850000	0.723404	YM8GradNonZeros	YD8ArmTeta4
0.675000	0.629630	0.850000	0.723404	YM6Gab16Z8Mag	YS8Gab12N6Mag
0.675000	0.629630	0.850000	0.723404	YM8ArmTeta2	YD8GlcmH2Correlat
0.675000	0.666667	0.818182	0.734694	YN7HogO8b2	YS8Gab24Z12Mag
0.675000	0.629630	0.850000	0.723404	YS5DwtHaarS1HH	YD8Gab24V12Mag
0.675000	0.592593	0.888889	0.711111	YS6GlcmN3DifVarnc	YD8HistArea
0.675000	0.629630	0.850000	0.723404	YM7Gab16Z8Mag	YS8Gab12N6Mag
0.675000	0.629630	0.850000	0.723404	YM8Gab16Z8Mag	YS8Gab12N6Mag
0.675000	0.666667	0.818182	0.734694	YS5GlcmV2DifVarnc	YD8GradNonZeros
0.675000	0.666667	0.818182	0.734694	YM6Gab16N8Mag	YS8Gab16V8Mag
0.675000	0.629630	0.850000	0.723404	YM7ArmTeta2	YD8GlcmH2Correlat
0.675000	0.666667	0.818182	0.734694	YS8GlcmV2DifVarnc	YD8GradNonZeros
0.675000	0.703704	0.791667	0.745098	YM6HistPerc01	YD8Gab24Z12Mag
0.675000	0.703704	0.791667	0.745098	YN4DwtHaarS1LH	YS8Gab12Z6Mag
0.675000	0.666667	0.818182	0.734694	YM5HogO8b2	YM8HistPerc01
0.675000	0.740741	0.769231	0.754717	YN5GlcmV1AngScMom	YS8Gab24V12Mag
0.675000	0.592593	0.888889	0.711111	YM7Gab4H2Mag	YS8HistDomn01
0.675000	0.629630	0.850000	0.723404	YN6GlcmN2DifEntrp	YD8ArmTeta2
0.675000	0.666667	0.818182	0.734694	YN8GlcmV2DifVarnc	YS8Gab8N4Mag
0.675000	0.592593	0.888889	0.711111	YM8Gab4H2Mag	YS8HistDomn01
0.675000	0.666667	0.818182	0.734694	YM7Gab16N8Mag	YS8Gab16V8Mag
0.675000	0.629630	0.850000	0.723404	YM8GlcmN2InvDfMom	YS8HistDomn01
0.675000	0.666667	0.818182	0.734694	YM8Gab16N8Mag	YS8Gab16V8Mag
0.675000	0.703704	0.791667	0.745098	YS4DwtHaarS1HH	YD8Gab24V12Mag
0.675000	0.629630	0.850000	0.723404	YN6GradVariance	YD8GlcmH2Correlat
0.675000	0.555556	0.937500	0.697674	YM8GlcmN2Correlat	YS8Gab12N6Mag
0.675000	0.592593	0.888889	0.711111	YN5GlcmZ2DifVarnc	YS4Gab8V4Mag
0.675000	0.666667	0.818182	0.734694	YS6HistMaxm01	YS8Gab24V12Mag
0.675000	0.629630	0.850000	0.723404	YM6Gab12V6Mag	YS8Gab8Z4Mag
0.675000	0.629630	0.850000	0.723404	YM7HogO8b2	YD8GradNonZeros
0.675000	0.629630	0.850000	0.723404	YN8GlcmV2DifVarnc	YS8ArmTeta1
0.675000	0.629630	0.850000	0.723404	YM6HistDomn01	YD8GlcmH2Correlat
0.675000	0.629630	0.850000	0.723404	YN5GlcmN2Contrast	YD8ArmTeta2
0.675000	0.629630	0.850000	0.723404	YM8Gab12V6Mag	YS8Gab8Z4Mag
0.675000	0.629630	0.850000	0.723404	YM7Gab12V6Mag	YS8Gab8Z4Mag
0.675000	0.629630	0.850000	0.723404	YN6GlcmV2DifVarnc	YS8ArmTeta1
0.675000	0.592593	0.888889	0.711111	YN7GlcmV3DifVarnc	YD8GlcmH2Correlat
0.675000	0.592593	0.888889	0.711111	YS6GlcmV1Entropy	YD8Gab24Z12Mag
0.675000	0.592593	0.888889	0.711111	YN5GlcmZ1AngScMom	YD8GradNonZeros
0.675000	0.666667	0.818182	0.734694	YM8HogO8b2	YD8GradNonZeros
0.675000	0.703704	0.791667	0.745098	YM4GlcmN3Correlat	YS8Gab12Z6Mag
0.675000	0.666667	0.818182	0.734694	YM8Gab16Z8Mag	YD8GradSkewness
0.675000	0.629630	0.850000	0.723404	YD8GradNonZeros	YD8ArmTeta4
0.675000	0.629630	0.850000	0.723404	YLbpCs8n15	YS8Gab16Z8Mag
0.675000	0.703704	0.791667	0.745098	YS8Gab12N6Mag	YD8Gab24V12Mag
0.675000	0.629630	0.850000	0.723404	YN4Gab4H2Mag	YS8Gab12Z6Mag
0.675000	0.629630	0.850000	0.723404	YM7Gab16Z8Mag	YD8GradSkewness
0.675000	0.629630	0.850000	0.723404	YN4GlcmN2Contrast	YD8ArmTeta2
0.675000	0.666667	0.818182	0.734694	YN6Gab6Z3Mag	YD8Gab16Z8Mag
0.675000	0.703704	0.791667	0.745098	YS7Gab12N6Mag	YD8Gab24V12Mag
0.675000	0.555556	0.937500	0.697674	YM4GradKurtosis	YS8DwtHaarS1HH
0.675000	0.666667	0.818182	0.734694	YN8Gab6Z3Mag	YD8Gab16Z8Mag
0.675000	0.629630	0.850000	0.723404	YN5GradVariance	YD8GlcmH2Correlat
0.675000	0.555556	0.937500	0.697674	YN6GlcmZ1AngScMom	YD8GradSkewness
0.675000	0.666667	0.818182	0.734694	YS7Gab6Z3Mag	YD8GradSkewness
0.675000	0.666667	0.818182	0.734694	YN7Gab6Z3Mag	YD8Gab16Z8Mag
0.675000	0.666667	0.818182	0.734694	YS8Gab6Z3Mag	YD8GradSkewness
0.675000	0.703704	0.791667	0.745098	YN8Gab6V3Mag	YS8Gab12Z6Mag
0.675000	0.592593	0.888889	0.711111	YN6GlcmZ2DifVarnc	YS4Gab8V4Mag
0.675000	0.666667	0.818182	0.734694	YS4DwtHaarS1HH	YD8Gab16H8Mag
0.675000	0.703704	0.791667	0.745098	YN4Gab6Z3Mag	YD8Gab16Z8Mag
0.675000	0.703704	0.791667	0.745098	YN7Gab6V3Mag	YS8Gab12Z6Mag
0.675000	0.592593	0.888889	0.711111	YS4Gab6Z3Mag	YD8GradMean
0.675000	0.740741	0.769231	0.754717	YN7Gab24H12Mag	YS8Gab16N8Mag
0.675000	0.592593	0.888889	0.711111	YN7GlcmZ2DifVarnc	YS4Gab8V4Mag
0.675000	0.629630	0.850000	0.723404	YM6ArmTeta2	YS8Gab24N12Mag
0.675000	0.666667	0.818182	0.734694	YN5Gab6Z3Mag	YD8Gab16Z8Mag
0.675000	0.555556	0.937500	0.697674	YS7Gab12N6Mag	YD8HistArea
0.675000	0.629630	0.850000	0.723404	YD5GlcmV3DifEntrp	YD8ArmTeta2
0.675000	0.592593	0.888889	0.711111	YS6ArmTeta2	YD8HistKurtosis
0.675000	0.703704	0.791667	0.745098	YM5HistPerc10	YD8Gab16Z8Mag
0.675000	0.666667	0.818182	0.734694	YN8GlcmH1Contrast	YD8Gab16N8Mag
0.675000	0.592593	0.888889	0.711111	YN6HogO8b6	YD8GlcmH2Correlat
0.675000	0.555556	0.937500	0.697674	YD7GlcmZ1DifVarnc	YD8HistKurtosis
0.675000	0.666667	0.818182	0.734694	YN7GlcmH1Contrast	YD8Gab16N8Mag
0.675000	0.555556	0.937500	0.697674	YD8GlcmH3DifEntrp	YD8HistArea
0.675000	0.629630	0.850000	0.723404	YM4HistPerc01	YS8Gab8N4Mag
0.675000	0.666667	0.818182	0.734694	YM4GlcmH4DifVarnc	YS8Gab24Z12Mag
0.675000	0.555556	0.937500	0.697674	YS5GlcmN2SumAverg	YD8HistArea
0.675000	0.703704	0.791667	0.745098	YM7GlcmV3InvDfMom	YS8Gab12Z6Mag
0.675000	0.629630	0.850000	0.723404	YN6Gab6Z3Mag	YD8HistKurtosis
0.675000	0.592593	0.888889	0.711111	YS7ArmTeta2	YD8HistKurtosis
0.675000	0.629630	0.850000	0.723404	YLbpCs8n14	YD8GradMean
0.675000	0.666667	0.818182	0.734694	YS5ArmTeta1	YD8Gab24Z12Mag
0.675000	0.666667	0.818182	0.734694	YN6GlcmH1Contrast	YD8Gab16N8Mag
0.675000	0.629630	0.850000	0.723404	YS7GlcmV1DifVarnc	YD8GradNonZeros
0.675000	0.666667	0.818182	0.734694	YS6GlcmN1Correlat	YD8GradSkewness
0.675000	0.703704	0.791667	0.745098	YN4Gab6V3Mag	YS8Gab12Z6Mag
0.675000	0.592593	0.888889	0.711111	YD4GlcmV1SumEntrp	YD8HistArea
0.675000	0.555556	0.937500	0.697674	YS4GlcmN2SumAverg	YD8HistArea
0.675000	0.666667	0.818182	0.734694	YS7GlcmN1Correlat	YD8GradSkewness
0.675000	0.666667	0.818182	0.734694	YN5GlcmH1InvDfMom	YD8HistKurtosis
0.675000	0.666667	0.818182	0.734694	YS8GlcmN1Correlat	YD8GradSkewness
0.675000	0.629630	0.850000	0.723404	YN7HistDomn01	YS8Gab24Z12Mag
0.675000	0.592593	0.888889	0.711111	YS8ArmTeta2	YD8HistKurtosis
0.675000	0.555556	0.937500	0.697674	YD5GlcmN3AngScMom	YD8HistArea
0.675000	0.666667	0.818182	0.734694	YN5GlcmH1Contrast	YD8Gab16N8Mag
0.675000	0.666667	0.818182	0.734694	YM5HistPerc99	YM8HistPerc01
0.675000	0.629630	0.850000	0.723404	YN7Gab8N4Mag	YD8HistKurtosis
0.675000	0.555556	0.937500	0.697674	YS8GlcmV2SumAverg	YD8HistArea
0.675000	0.666667	0.818182	0.734694	YM7HistPerc99	YS8Gab24Z12Mag
0.675000	0.629630	0.850000	0.723404	YN7Gab6Z3Mag	YD8HistKurtosis
0.675000	0.666667	0.818182	0.734694	YM8HistPerc99	YS8Gab24Z12Mag
0.675000	0.555556	0.937500	0.697674	YS5GlcmV2SumAverg	YD8HistArea
0.675000	0.629630	0.850000	0.723404	YM7GrlmVMRLNonUni	YD8Gab24N12Mag
0.675000	0.555556	0.937500	0.697674	YS7GlcmV2SumAverg	YD8HistArea
0.675000	0.629630	0.850000	0.723404	YN8Gab6Z3Mag	YD8HistKurtosis
0.675000	0.703704	0.791667	0.745098	YS4Gab24Z12Mag	YS8Gab8N4Mag
0.675000	0.629630	0.850000	0.723404	YS7Gab4Z2Mag	YD8GradSkewness
0.675000	0.703704	0.791667	0.745098	YM6HistPerc99	YS8Gab24Z12Mag
0.675000	0.555556	0.937500	0.697674	YS6GlcmV2SumAverg	YD8HistArea
0.675000	0.629630	0.850000	0.723404	YS8Gab4Z2Mag	YD8GradSkewness
0.675000	0.592593	0.888889	0.711111	YN8HogO8b6	YD8Gab16Z8Mag
0.675000	0.703704	0.791667	0.745098	YS5Gab24Z12Mag	YS8Gab8N4Mag
0.675000	0.629630	0.850000	0.723404	YS5GlcmH3SumEntrp	YD8ArmTeta4
0.675000	0.666667	0.818182	0.734694	YN4GlcmV1Contrast	YS8ArmTeta1
0.675000	0.592593	0.888889	0.711111	YN5Gab24Z12Mag	YS8Gab12N6Mag
0.675000	0.666667	0.818182	0.734694	YS7Gab12Z6Mag	YD8GradSkewness
0.675000	0.592593	0.888889	0.711111	YD4GradVariance	YD8HistKurtosis
0.675000	0.592593	0.888889	0.711111	YS8GlcmN2SumEntrp	YD8GradNonZeros
0.675000	0.629630	0.850000	0.723404	YS6Gab4Z2Mag	YD8GradSkewness
0.675000	0.666667	0.818182	0.734694	YS8Gab12Z6Mag	YD8GradSkewness
0.675000	0.592593	0.888889	0.711111	YM6GlcmN3Correlat	YD8Gab4H2Mag
0.675000	0.592593	0.888889	0.711111	YM5GlcmN3Correlat	YD8Gab4H2Mag
0.675000	0.592593	0.888889	0.711111	YM8GlcmN3Correlat	YD8Gab4H2Mag
0.675000	0.629630	0.850000	0.723404	YN4GlcmN3Contrast	YD8ArmTeta2
0.675000	0.592593	0.888889	0.711111	YM7GlcmN3Correlat	YD8Gab4H2Mag
0.675000	0.629630	0.850000	0.723404	YM4Gab24V12Mag	YS8Gab16N8Mag
0.675000	0.703704	0.791667	0.745098	YN4Gab8V4Mag	YS8Gab24Z12Mag
0.675000	0.592593	0.888889	0.711111	YM4GlcmN3Correlat	YD8Gab4H2Mag
0.675000	0.629630	0.850000	0.723404	YN8GlcmN3Contrast	YD8ArmTeta2
0.675000	0.629630	0.850000	0.723404	YN7GlcmN3Contrast	YD8ArmTeta2
0.675000	0.740741	0.769231	0.754717	YN4DwtHaarS1HH	YM8HistPerc01
0.675000	0.703704	0.791667	0.745098	YM5HistPerc01	YS8Gab16N8Mag
0.675000	0.629630	0.850000	0.723404	YN6GlcmN3Contrast	YD8ArmTeta2
0.675000	0.629630	0.850000	0.723404	YM4Gab24N12Mag	YD8Gab24Z12Mag
0.675000	0.777778	0.750000	0.763636	YN7GlcmN3DifEntrp	YS8Gab12Z6Mag
0.675000	0.629630	0.850000	0.723404	YN5GlcmH3DifVarnc	YD8Gab24Z12Mag
0.675000	0.703704	0.791667	0.745098	YS7Gab16V8Mag	YS8Gab12Z6Mag
0.675000	0.703704	0.791667	0.745098	YS6Gab16V8Mag	YS8Gab12Z6Mag
0.675000	0.592593	0.888889	0.711111	YN7Gab6V3Mag	YS8HistPerc10
0.675000	0.666667	0.818182	0.734694	YN6GlcmV1Contrast	YS8ArmTeta1
0.675000	0.629630	0.850000	0.723404	YD5GlcmN1Correlat	YD8GradNonZeros
0.675000	0.629630	0.850000	0.723404	YM4Gab16H8Mag	YD8Gab16V8Mag
0.675000	0.703704	0.791667	0.745098	YS8Gab24Z12Mag	YD8GradSkewness
0.675000	0.703704	0.791667	0.745098	YS7Gab24Z12Mag	YD8GradSkewness
0.675000	0.703704	0.791667	0.745098	YS6Gab24Z12Mag	YD8GradSkewness
0.675000	0.703704	0.791667	0.745098	YM4Gab12Z6Mag	YD8Gab24H12Mag
0.675000	0.592593	0.888889	0.711111	YN4Gab6V3Mag	YS8HistPerc10
0.675000	0.666667	0.818182	0.734694	YN7GlcmV1Contrast	YS8ArmTeta1
0.675000	0.592593	0.888889	0.711111	YN4GlcmZ1Contrast	YD8HistMean
0.675000	0.666667	0.818182	0.734694	YN8GlcmV1Contrast	YS8ArmTeta1
0.675000	0.703704	0.791667	0.745098	YS6Gab24Z12Mag	YD8GradNonZeros
0.675000	0.666667	0.818182	0.734694	YN5HogO8b4	YS8Gab12V6Mag
0.675000	0.703704	0.791667	0.745098	YN4Gab24N12Mag	YS8Gab12Z6Mag
0.675000	0.703704	0.791667	0.745098	YS5Gab24Z12Mag	YD8GradSkewness
0.675000	0.629630	0.850000	0.723404	YN8GlcmV3InvDfMom	YS8ArmTeta1
0.675000	0.666667	0.818182	0.734694	YM5Gab6H3Mag	YD8GradNonZeros
0.675000	0.592593	0.888889	0.711111	YM6Gab6Z3Mag	YS8Gab12Z6Mag
0.675000	0.666667	0.818182	0.734694	YN6HogO8b4	YS8Gab12V6Mag
0.675000	0.555556	0.937500	0.697674	YS6GlcmN3SumOfSqs	YD8HistArea
0.675000	0.666667	0.818182	0.734694	YM7Gab16H8Mag	YD8Gab16V8Mag
0.675000	0.703704	0.791667	0.745098	YS8GlcmV2Correlat	YD8GradSkewness
0.675000	0.703704	0.791667	0.745098	YS6GlcmV2Correlat	YD8GradSkewness
0.675000	0.666667	0.818182	0.734694	YM8Gab16H8Mag	YD8Gab16V8Mag
0.675000	0.703704	0.791667	0.745098	YS7GlcmV2Correlat	YD8GradSkewness
0.675000	0.629630	0.850000	0.723404	YS4HistPerc90	YD8HistArea
0.675000	0.740741	0.769231	0.754717	YS6GrlmNLngREmph	YD8ArmTeta4
0.675000	0.666667	0.818182	0.734694	YM5GlcmN3Correlat	YS8Gab24N12Mag
0.675000	0.629630	0.850000	0.723404	YN8Gab6Z3Mag	YS8Gab12N6Mag
0.675000	0.703704	0.791667	0.745098	YS4GlcmV2Correlat	YD8GradSkewness
0.675000	0.592593	0.888889	0.711111	YN6Gab6Z3Mag	YS8Gab12N6Mag
0.675000	0.629630	0.850000	0.723404	YN5HogO8b6	YD8Gab16N8Mag
0.675000	0.703704	0.791667	0.745098	YLbpCs8n0	YS8Gab12Z6Mag
0.675000	0.592593	0.888889	0.711111	YN5GlcmZ1Contrast	YD8HistMean
0.675000	0.629630	0.850000	0.723404	YN7Gab6Z3Mag	YS8Gab12N6Mag
0.675000	0.666667	0.818182	0.734694	YM5Gab16H8Mag	YD8Gab16V8Mag
0.675000	0.703704	0.791667	0.745098	YM4HistPerc01	YD8GradSkewness
0.675000	0.666667	0.818182	0.734694	YM6GlcmN3Correlat	YS8Gab24N12Mag
0.675000	0.629630	0.850000	0.723404	YD6GlcmV3DifEntrp	YD8ArmTeta2
0.675000	0.629630	0.850000	0.723404	YM7GlcmN3Correlat	YS8Gab16N8Mag
0.675000	0.629630	0.850000	0.723404	YM8GlcmN3Correlat	YS8Gab16N8Mag
0.675000	0.666667	0.818182	0.734694	YM5HistPerc01	YS8Gab12N6Mag
0.675000	0.629630	0.850000	0.723404	YN6HogO8b6	YD8Gab16N8Mag
0.675000	0.629630	0.850000	0.723404	YD5GlcmH2Contrast	YD8HistKurtosis
0.675000	0.629630	0.850000	0.723404	YN5Gab6Z3Mag	YS8Gab12V6Mag
0.675000	0.703704	0.791667	0.745098	YS8Gab24Z12Mag	YS8ArmTeta3
0.675000	0.666667	0.818182	0.734694	YS4GlcmN2Correlat	YD8ArmTeta4
0.675000	0.592593	0.888889	0.711111	YN5GlcmN3DifEntrp	YD8ArmTeta2
0.675000	0.592593	0.888889	0.711111	YN6GlcmZ1Contrast	YD8HistMean
0.675000	0.666667	0.818182	0.734694	YN5GlcmV2Contrast	YS8ArmTeta1
0.675000	0.666667	0.818182	0.734694	YD4Gab6N3Mag	YD8HistKurtosis
0.675000	0.666667	0.818182	0.734694	YM5GlcmH4DifEntrp	YD8Gab24V12Mag
0.675000	0.703704	0.791667	0.745098	YS7Gab24Z12Mag	YS8ArmTeta3
0.675000	0.666667	0.818182	0.734694	YN8GlcmV2Contrast	YS8ArmTeta1
0.675000	0.666667	0.818182	0.734694	YN6GlcmV2Contrast	YS8ArmTeta1
0.675000	0.666667	0.818182	0.734694	YN7GlcmV2Contrast	YS8ArmTeta1
0.675000	0.703704	0.791667	0.745098	YS6Gab24Z12Mag	YS8ArmTeta3
0.675000	0.703704	0.791667	0.745098	YN4HogO8b7	YD8Gab24N12Mag
0.675000	0.592593	0.888889	0.711111	YN4GlcmN3Contrast	YD8Gab16N8Mag
0.675000	0.555556	0.937500	0.697674	YM8GlcmV3InvDfMom	YD8ArmTeta2
0.675000	0.592593	0.888889	0.711111	YN6Gab16N8Mag	YS8Gab16V8Mag
0.675000	0.666667	0.818182	0.734694	YN5Gab12H6Mag	YD8GradNonZeros
0.675000	0.592593	0.888889	0.711111	YN7GlcmV3AngScMom	YD8GradSkewness
0.675000	0.592593	0.888889	0.711111	YS6HogO8b4	YD8GlcmH1AngScMom
0.675000	0.629630	0.850000	0.723404	YN6Gab6Z3Mag	YS8Gab12V6Mag
0.675000	0.629630	0.850000	0.723404	YN7Gab6Z3Mag	YS8Gab12V6Mag
0.675000	0.592593	0.888889	0.711111	YD4GlcmH1SumEntrp	YD8HistArea
0.675000	0.629630	0.850000	0.723404	YN4GlcmZ2DifEntrp	YD8ArmTeta2
0.675000	0.629630	0.850000	0.723404	YN8Gab6Z3Mag	YS8Gab12V6Mag
0.675000	0.592593	0.888889	0.711111	YN5GlcmN3Contrast	YD8Gab16N8Mag
0.675000	0.666667	0.818182	0.734694	YM6HistPerc01	YS8ArmTeta3
0.675000	0.518519	1.000000	0.682927	YD6GlcmV3SumEntrp	YD8HistArea
0.675000	0.666667	0.818182	0.734694	YM4GlcmH4DifEntrp	YD8Gab24V12Mag
0.675000	0.592593	0.888889	0.711111	YN8GlcmV3AngScMom	YD8GradSkewness
0.675000	0.666667	0.818182	0.734694	YS8Gab12Z6Mag	YD8Gab4H2Mag
0.675000	0.592593	0.888889	0.711111	YM8GlcmV3AngScMom	YD8GradSkewness
0.675000	0.629630	0.850000	0.723404	YM4HistPerc99	YD8ArmTeta2
0.675000	0.629630	0.850000	0.723404	YM4Gab16Z8Mag	YD8Gab24H12Mag
0.675000	0.666667	0.818182	0.734694	YM4Gab24H12Mag	YS8Gab16V8Mag
0.675000	0.666667	0.818182	0.734694	YM4GlcmN2Correlat	YD8Gab16N8Mag
0.675000	0.666667	0.818182	0.734694	YM7Gab8V4Mag	YS8Gab16Z8Mag
0.675000	0.629630	0.850000	0.723404	YM6Gab8V4Mag	YS8Gab16Z8Mag
0.675000	0.703704	0.791667	0.745098	YS5Gab16Z8Mag	YS8Gab16V8Mag
0.675000	0.592593	0.888889	0.711111	YN4HogO8b6	YD8Gab16N8Mag
0.675000	0.592593	0.888889	0.711111	YS6GlcmV2SumOfSqs	YD8HistArea
0.675000	0.592593	0.888889	0.711111	YN8GlcmN2SumEntrp	YD8GradNonZeros
0.675000	0.629630	0.850000	0.723404	YD5Gab8N4Mag	YD8HistArea
0.675000	0.666667	0.818182	0.734694	YN4Gab12H6Mag	YD8GradNonZeros
0.675000	0.629630	0.850000	0.723404	YD8GlcmZ2DifEntrp	YD8HistArea
0.675000	0.666667	0.818182	0.734694	YM8Gab24N12Mag	YS8Gab16Z8Mag
0.675000	0.629630	0.850000	0.723404	YN8Gab24Z12Mag	YS8Gab24V12Mag
0.675000	0.666667	0.818182	0.734694	YM7Gab24N12Mag	YS8Gab16Z8Mag
0.675000	0.666667	0.818182	0.734694	YM6Gab24N12Mag	YS8Gab16Z8Mag
0.675000	0.629630	0.850000	0.723404	YN7Gab24Z12Mag	YS8Gab24V12Mag
0.675000	0.666667	0.818182	0.734694	YS6Gab12Z6Mag	YD8Gab4H2Mag
0.675000	0.629630	0.850000	0.723404	YN6Gab24Z12Mag	YS8Gab24V12Mag
0.675000	0.629630	0.850000	0.723404	YN4Gab12H6Mag	YD8Gab24Z12Mag
0.675000	0.666667	0.818182	0.734694	YS6Gab12Z6Mag	YD8GradNonZeros
0.675000	0.629630	0.850000	0.723404	YS7HogO8b4	YD8GradNonZeros
0.675000	0.629630	0.850000	0.723404	YM8GlcmH2AngScMom	YD8GradSkewness
0.675000	0.592593	0.888889	0.711111	YD6GrlmVMGLevNonUn	YD8HistArea
0.675000	0.666667	0.818182	0.734694	YS8GlcmV1InvDfMom	YD8HistKurtosis
0.675000	0.592593	0.888889	0.711111	YD6GrlmZMGLevNonUn	YD8HistArea
0.675000	0.629630	0.850000	0.723404	YD8GlcmH2AngScMom	YD8GradSkewness
0.675000	0.629630	0.850000	0.723404	YN7GlcmZ1AngScMom	YD8GradSkewness
0.675000	0.592593	0.888889	0.711111	YN5Gab4V2Mag	YS8Gab12Z6Mag
0.675000	0.629630	0.850000	0.723404	YN7GlcmV1Contrast	YD8Gab16N8Mag
0.675000	0.629630	0.850000	0.723404	YN5Gab8N4Mag	YD8GradMean
0.675000	0.629630	0.850000	0.723404	YM6GlcmH3AngScMom	YD8GradSkewness
0.675000	0.629630	0.850000	0.723404	YN7GlcmN3DifEntrp	YS8Gab16V8Mag
0.675000	0.629630	0.850000	0.723404	YN6GlcmV1Contrast	YD8Gab16N8Mag
0.675000	0.629630	0.850000	0.723404	YN7Gab8N4Mag	YD8GradMean
0.675000	0.629630	0.850000	0.723404	YN8Gab8N4Mag	YD8GradMean
0.675000	0.629630	0.850000	0.723404	YN6Gab8N4Mag	YD8GradMean
0.675000	0.666667	0.818182	0.734694	YN5GlcmN1AngScMom	YD8Gab24H12Mag
0.675000	0.629630	0.850000	0.723404	YM6GlcmN3Correlat	YM8HistPerc99
0.675000	0.629630	0.850000	0.723404	YM7GlcmN3Correlat	YM8HistPerc99
0.675000	0.629630	0.850000	0.723404	YM8GlcmN3Correlat	YM8HistPerc99
0.675000	0.703704	0.791667	0.745098	YM5ArmTeta2	YS8DwtHaarS1HH
0.675000	0.629630	0.850000	0.723404	YM5GlcmN3Correlat	YM8HistPerc99
0.675000	0.629630	0.850000	0.723404	YN5GlcmV1Contrast	YD8Gab16N8Mag
0.675000	0.703704	0.791667	0.745098	YN8Gab24N12Mag	YS8Gab16Z8Mag
0.675000	0.703704	0.791667	0.745098	YM5GlcmN3Correlat	YS8HistMean
0.675000	0.592593	0.888889	0.711111	YD4GlcmH3Entropy	YD8HistArea
0.675000	0.666667	0.818182	0.734694	YS5Gab12Z6Mag	YD8GradNonZeros
0.675000	0.703704	0.791667	0.745098	YM6ArmTeta2	YS8DwtHaarS1HH
0.675000	0.629630	0.850000	0.723404	YN4HistPerc10	YD8ArmTeta2
0.675000	0.666667	0.818182	0.734694	YN4Gab8N4Mag	YD8Gab24H12Mag
0.675000	0.629630	0.850000	0.723404	YN4Gab6Z3Mag	YD8Gab24N12Mag
0.675000	0.592593	0.888889	0.711111	YS4GlcmZ1SumOfSqs	YD8HistArea
0.675000	0.666667	0.818182	0.734694	YS7GrlmZMRLNonUni	YD8HistKurtosis
0.675000	0.592593	0.888889	0.711111	YM8GradKurtosis	YS8Gab24Z12Mag
0.675000	0.703704	0.791667	0.745098	YN8GlcmN3InvDfMom	YS8Gab4H2Mag
0.675000	0.703704	0.791667	0.745098	YM6GlcmN3Correlat	YS8HistMean
0.675000	0.592593	0.888889	0.711111	YM6GradKurtosis	YS8Gab24Z12Mag
0.675000	0.592593	0.888889	0.711111	YM7GradKurtosis	YS8Gab24Z12Mag
0.675000	0.703704	0.791667	0.745098	YM8GlcmN3Correlat	YS8HistMean
0.675000	0.703704	0.791667	0.745098	YM7GlcmN3Correlat	YS8HistMean
0.675000	0.777778	0.750000	0.763636	YS8Gab24H12Mag	YS8Gab12Z6Mag
0.675000	0.518519	1.000000	0.682927	YS4GlcmN1InvDfMom	YD8GradNonZeros
0.675000	0.666667	0.818182	0.734694	YM7Gab16N8Mag	YD8HistMean
0.675000	0.666667	0.818182	0.734694	YM8Gab16N8Mag	YD8HistMean
0.675000	0.666667	0.818182	0.734694	YM6Gab16N8Mag	YD8HistMean
0.675000	0.666667	0.818182	0.734694	YS5Gab12V6Mag	YS8Gab8N4Mag
0.675000	0.703704	0.791667	0.745098	YN4HogO8b4	YS8Gab16V8Mag
0.675000	0.666667	0.818182	0.734694	YS4Gab12Z6Mag	YD8Gab16H8Mag
0.675000	0.592593	0.888889	0.711111	YN6GlcmV1Entropy	YD8ArmTeta2
0.675000	0.592593	0.888889	0.711111	YM5GradKurtosis	YS8Gab24Z12Mag
0.675000	0.629630	0.850000	0.723404	YM4GlcmN3Correlat	YM8HistPerc99
0.675000	0.555556	0.937500	0.697674	YS5GlcmN1SumOfSqs	YD8HistArea
0.675000	0.703704	0.791667	0.745098	YN8GlcmH3InvDfMom	YM8HistPerc01
0.675000	0.629630	0.850000	0.723404	YS4GlcmN3DifVarnc	YD8GradNonZeros
0.675000	0.629630	0.850000	0.723404	YS7HistDomn01	YD8GradSkewness
0.675000	0.666667	0.818182	0.734694	YN8GlcmH4InvDfMom	YS8Gab24V12Mag
0.675000	0.555556	0.937500	0.697674	YD8HistMaxm10	YD8HistArea
0.675000	0.666667	0.818182	0.734694	YM5GlcmH3InvDfMom	YM8HistPerc01
0.675000	0.592593	0.888889	0.711111	YM7GlcmH4DifVarnc	YS8Gab12N6Mag
0.675000	0.666667	0.818182	0.734694	YS5GlcmN3DifVarnc	YD8GradNonZeros
0.675000	0.592593	0.888889	0.711111	YM6GlcmH4DifVarnc	YS8Gab12N6Mag
0.675000	0.629630	0.850000	0.723404	YN6Gab16Z8Mag	YS8Gab16N8Mag
0.675000	0.666667	0.818182	0.734694	YN7GlcmV2AngScMom	YD8GradSkewness
0.675000	0.592593	0.888889	0.711111	YM4GlcmH3InvDfMom	YM8HistPerc01
0.675000	0.629630	0.850000	0.723404	YN8Gab16Z8Mag	YS8Gab16N8Mag
0.675000	0.629630	0.850000	0.723404	YN7Gab16Z8Mag	YS8Gab16N8Mag
0.675000	0.666667	0.818182	0.734694	YS7GlcmN3DifVarnc	YD8GradNonZeros
0.675000	0.666667	0.818182	0.734694	YS8GlcmN3DifVarnc	YD8GradNonZeros
0.675000	0.666667	0.818182	0.734694	YM4GlcmV3DifVarnc	YS8Gab24Z12Mag
0.675000	0.703704	0.791667	0.745098	YS4Gab12Z6Mag	YD8Gab4H2Mag
0.675000	0.555556	0.937500	0.697674	YN5Gab4V2Mag	YS8Gab24N12Mag
0.675000	0.666667	0.818182	0.734694	YS8GlcmN3Correlat	YD8ArmTeta2
0.675000	0.666667	0.818182	0.734694	YS7GlcmN3Correlat	YD8ArmTeta2
0.675000	0.666667	0.818182	0.734694	YM4Gab12H6Mag	YS8Gab4H2Mag
0.675000	0.555556	0.937500	0.697674	YN4Gab4V2Mag	YS8Gab24N12Mag
0.675000	0.740741	0.769231	0.754717	YM4ArmTeta2	YS8DwtHaarS1HH
0.675000	0.629630	0.850000	0.723404	YM5HistPerc10	YD8ArmTeta2
0.675000	0.666667	0.818182	0.734694	YS6GlcmN3Correlat	YD8ArmTeta2
0.675000	0.703704	0.791667	0.745098	YN6GlcmN3Contrast	YS8Gab12H6Mag
0.675000	0.592593	0.888889	0.711111	YM5GlcmV2DifVarnc	YS8Gab24Z12Mag
0.675000	0.703704	0.791667	0.745098	YN8GlcmN3Contrast	YS8Gab12H6Mag
0.675000	0.666667	0.818182	0.734694	YS5GlcmN3Correlat	YD8ArmTeta2
0.675000	0.703704	0.791667	0.745098	YM5GlcmV3DifVarnc	YS8Gab24Z12Mag
0.675000	0.629630	0.850000	0.723404	YN8HistPerc99	YS8Gab24Z12Mag
0.675000	0.629630	0.850000	0.723404	YS4Gab4H2Mag	YS8ArmTeta3
0.675000	0.629630	0.850000	0.723404	YM5GradNonZeros	YS8Gab24N12Mag
0.675000	0.592593	0.888889	0.711111	YD4GlcmN3AngScMom	YD8HistArea
0.675000	0.703704	0.791667	0.745098	YM6GlcmV3DifVarnc	YS8Gab24Z12Mag
0.675000	0.703704	0.791667	0.745098	YM8GlcmV3DifVarnc	YS8Gab24Z12Mag
0.675000	0.592593	0.888889	0.711111	YD6GlcmN1Contrast	YD8HistKurtosis
0.675000	0.555556	0.937500	0.697674	YD4GlcmV3SumVarnc	YD8HistArea
0.675000	0.666667	0.818182	0.734694	YS4HistMean	YD8GradSkewness
0.675000	0.592593	0.888889	0.711111	YD8GlcmN1Contrast	YD8HistKurtosis
0.675000	0.777778	0.750000	0.763636	YM8HogO8b0	YM8HistPerc01
0.675000	0.592593	0.888889	0.711111	YD7GlcmN1Contrast	YD8HistKurtosis
0.675000	0.592593	0.888889	0.711111	YM7GlcmV1Correlat	YS8Gab12N6Mag
0.675000	0.592593	0.888889	0.711111	YM4GlcmV1Correlat	YS8Gab12N6Mag
0.675000	0.592593	0.888889	0.711111	YM8GlcmV1Correlat	YS8Gab12N6Mag
0.675000	0.592593	0.888889	0.711111	YM6GlcmV1Correlat	YS8Gab12N6Mag
0.675000	0.592593	0.888889	0.711111	YM5GlcmV1Correlat	YS8Gab12N6Mag
0.675000	0.555556	0.937500	0.697674	YLbpOc4n13	YN8GlcmV3InvDfMom
0.675000	0.703704	0.791667	0.745098	YN7Gab8N4Mag	YS8HistDomn01
0.675000	0.703704	0.791667	0.745098	YN8Gab8N4Mag	YS8HistDomn01
0.675000	0.666667	0.818182	0.734694	YM4GlcmV1Correlat	YS8Gab12H6Mag
0.675000	0.555556	0.937500	0.697674	YD7GlcmZ2SumVarnc	YD8HistArea
0.675000	0.666667	0.818182	0.734694	YM7HogO8b5	YM8HistPerc01
0.675000	0.666667	0.818182	0.734694	YS5HistMean	YD8GradSkewness
0.675000	0.555556	0.937500	0.697674	YD6GlcmZ2SumVarnc	YD8HistArea
0.675000	0.703704	0.791667	0.745098	YN6Gab8N4Mag	YS8HistDomn01
0.675000	0.629630	0.850000	0.723404	YN8Gab6Z3Mag	YS8HistDomn01
0.675000	0.555556	0.937500	0.697674	YM6GlcmN3SumEntrp	YD8HistArea
0.675000	0.555556	0.937500	0.697674	YN4GlcmN2Contrast	YD8Gab24Z12Mag
0.675000	0.629630	0.850000	0.723404	YM7GlcmH3DifEntrp	YS8Gab24N12Mag
0.675000	0.666667	0.818182	0.734694	YN5Gab16N8Mag	YS8ArmTeta3
0.675000	0.592593	0.888889	0.711111	YD5GlcmV2AngScMom	YD8HistArea
0.675000	0.592593	0.888889	0.711111	YD5GlcmZ1Entropy	YD8HistArea
0.675000	0.555556	0.937500	0.697674	YS6GlcmN3DifEntrp	YD8ArmTeta2
0.675000	0.518519	1.000000	0.682927	YD7GlcmH3SumEntrp	YD8HistArea
0.675000	0.592593	0.888889	0.711111	YN5DwtHaarS1HL	YM8HogO8b3
0.675000	0.703704	0.791667	0.745098	YS8Gab12H6Mag	YD8GradSkewness
0.675000	0.666667	0.818182	0.734694	YN5Gab6Z3Mag	YD8GradNonZeros
0.675000	0.703704	0.791667	0.745098	YS7Gab12H6Mag	YD8GradSkewness
0.675000	0.703704	0.791667	0.745098	YS6Gab12H6Mag	YD8GradSkewness
0.675000	0.703704	0.791667	0.745098	YN8HogO8b5	YS8Gab12Z6Mag
0.675000	0.666667	0.818182	0.734694	YM5GlcmV3DifVarnc	YS8Gab24N12Mag
0.675000	0.629630	0.850000	0.723404	YN5GlcmV3DifVarnc	YS8DwtHaarS1HH
0.675000	0.555556	0.937500	0.697674	YD7GlcmH3DifEntrp	YD8HistArea
0.675000	0.666667	0.818182	0.734694	YM5HogO8b5	YM8HistPerc01
0.675000	0.555556	0.937500	0.697674	YM6HistPerc10	YD8ArmTeta2
0.675000	0.592593	0.888889	0.711111	YM4HogO8b3	YD8Gab24Z12Mag
0.675000	0.555556	0.937500	0.697674	YD7GlcmH2SumVarnc	YD8HistArea
0.675000	0.555556	0.937500	0.697674	YD8GlcmH2SumVarnc	YD8HistArea
0.675000	0.555556	0.937500	0.697674	YD6GlcmH2SumVarnc	YD8HistArea
0.675000	0.592593	0.888889	0.711111	YS6HistMaxm01	YD8GlcmH2Correlat
0.675000	0.555556	0.937500	0.697674	YD4GlcmH2SumVarnc	YD8HistArea
0.675000	0.555556	0.937500	0.697674	YD5GlcmH2SumVarnc	YD8HistArea
0.675000	0.592593	0.888889	0.711111	YD8GlcmN3DifEntrp	YD8HistArea
0.675000	0.666667	0.818182	0.734694	YN6GlcmN3DifEntrp	YD8ArmTeta2
0.675000	0.666667	0.818182	0.734694	YN5HogO8b4	YS8Gab16N8Mag
0.675000	0.629630	0.850000	0.723404	YN4DwtHaarS1HL	YM8HistPerc99
[truncated: 50,485 more rows]

## Sheet: G1&2-MIL-SVM_results
Accuracy	Precision	Recall	F1-score	Feature1	Feature2
0.878049	0.928571	0.896552	0.912281	YN6Gab16H8Mag	YM8HistPerc01
0.878049	0.928571	0.896552	0.912281	YN5Gab16H8Mag	YM8HistPerc01
0.878049	0.928571	0.896552	0.912281	YN8Gab16H8Mag	YM8HistPerc01
0.878049	0.928571	0.896552	0.912281	YN7Gab16H8Mag	YM8HistPerc01
0.878049	0.928571	0.896552	0.912281	YN4Gab16H8Mag	YM8HistPerc01
0.878049	0.892857	0.925926	0.909091	YN6Gab8N4Mag	YS8Gab24N12Mag
0.878049	0.892857	0.925926	0.909091	YS4ArmTeta2	YD8Gab24N12Mag
0.853659	0.857143	0.923077	0.888889	YLbpCs8n15	YM8HistPerc01
0.853659	0.892857	0.892857	0.892857	YM8HistPerc01	YS8Gab12Z6Mag
0.853659	0.892857	0.892857	0.892857	YN5ArmTeta4	YD8GradSkewness
0.853659	0.892857	0.892857	0.892857	YN7ArmTeta4	YD8GradSkewness
0.853659	0.892857	0.892857	0.892857	YN8ArmTeta4	YD8GradSkewness
0.853659	0.928571	0.866667	0.896552	YM4DwtHaarS2HL	YS8HistKurtosis
0.853659	0.857143	0.923077	0.888889	YN5Gab8N4Mag	YS8Gab24N12Mag
0.853659	0.892857	0.892857	0.892857	YS8GlcmZ4SumEntrp	YD8GradSkewness
0.853659	0.892857	0.892857	0.892857	YN8Gab8N4Mag	YS8Gab24N12Mag
0.853659	0.892857	0.892857	0.892857	YN7Gab8N4Mag	YS8Gab24N12Mag
0.853659	0.821429	0.958333	0.884615	YS8ArmTeta2	YD8Gab24N12Mag
0.853659	0.857143	0.923077	0.888889	YS6ArmTeta2	YD8Gab24N12Mag
0.853659	0.857143	0.923077	0.888889	YS5ArmTeta2	YD8Gab24N12Mag
0.853659	0.857143	0.923077	0.888889	YN6Gab8N4Mag	YM8HistPerc01
0.853659	0.857143	0.923077	0.888889	YN7Gab8N4Mag	YM8HistPerc01
0.853659	0.892857	0.892857	0.892857	YN8Gab8N4Mag	YM8HistPerc01
0.829268	0.821429	0.920000	0.867925	YN5HogO8b6	YD8Gab16H8Mag
0.829268	0.857143	0.888889	0.872727	YN5DwtHaarS2HL	YM8HistPerc01
0.829268	0.857143	0.888889	0.872727	YM8GlcmN5InvDfMom	YS8Gab24N12Mag
0.829268	0.857143	0.888889	0.872727	YS4Gab24N12Mag	YD8Gab16H8Mag
0.829268	0.857143	0.888889	0.872727	YS5Gab24N12Mag	YD8Gab16H8Mag
0.829268	0.892857	0.862069	0.877193	YM6HistPerc01	YD8Gab24N12Mag
0.829268	0.821429	0.920000	0.867925	YM8GlcmV4InvDfMom	YS8Gab24N12Mag
0.829268	0.892857	0.862069	0.877193	YN6ArmTeta4	YD8GradSkewness
0.829268	0.892857	0.862069	0.877193	YN5DwtHaarS2HL	YS8Gab16Z8Mag
0.829268	0.857143	0.888889	0.872727	YN4Gab8N4Mag	YS8Gab24N12Mag
0.829268	0.857143	0.888889	0.872727	YS8GlcmV5SumEntrp	YD8GradSkewness
0.829268	0.821429	0.920000	0.867925	YS8GlcmZ3SumEntrp	YD8GradSkewness
0.829268	0.821429	0.920000	0.867925	YS7ArmTeta2	YD8Gab24N12Mag
0.829268	0.857143	0.888889	0.872727	YN4Gab8N4Mag	YM8HistPerc01
0.829268	0.857143	0.888889	0.872727	YN7Gab8V4Mag	YD8Gab24Z12Mag
0.829268	0.821429	0.920000	0.867925	YN5Gab8V4Mag	YD8Gab24Z12Mag
0.829268	0.857143	0.888889	0.872727	YM8GlcmV5InvDfMom	YD8Gab16H8Mag
0.829268	0.785714	0.956522	0.862745	YM5GlcmH5DifEntrp	YS8HistKurtosis
0.829268	0.821429	0.920000	0.867925	YM4DwtHaarS2HL	YS8Gab12N6Mag
0.829268	0.821429	0.920000	0.867925	YM5DwtHaarS2HL	YS8Gab12N6Mag
0.829268	0.821429	0.920000	0.867925	YM8DwtHaarS2HL	YS8Gab12N6Mag
0.829268	0.821429	0.920000	0.867925	YM6DwtHaarS2HL	YS8Gab12N6Mag
0.829268	0.821429	0.920000	0.867925	YM7DwtHaarS2HL	YS8Gab12N6Mag
0.829268	0.821429	0.920000	0.867925	YS4Gab16H8Mag	YD8HistArea
0.804878	0.857143	0.857143	0.857143	YM6GlcmV4Entropy	YD8Gab24H12Mag
0.804878	0.857143	0.857143	0.857143	YM6GlcmZ2Entropy	YD8Gab24H12Mag
0.804878	0.857143	0.857143	0.857143	YN7DwtHaarS2HL	YM8HistPerc01
0.804878	0.821429	0.884615	0.851852	YN4HogO8b6	YD8Gab16H8Mag
0.804878	0.857143	0.857143	0.857143	YN8DwtHaarS2HL	YM8HistPerc01
0.804878	0.857143	0.857143	0.857143	YM6GlcmN3Entropy	YD8Gab24H12Mag
0.804878	0.857143	0.857143	0.857143	YN6DwtHaarS2HL	YM8HistPerc01
0.804878	0.785714	0.916667	0.846154	YM4Gab16H8Mag	YS8Gab24Z12Mag
0.804878	0.821429	0.884615	0.851852	YN4DwtHaarS2HL	YM8HistPerc01
0.804878	0.857143	0.857143	0.857143	YS8Gab24N12Mag	YD8Gab16H8Mag
0.804878	0.857143	0.857143	0.857143	YS7Gab24N12Mag	YD8Gab16H8Mag
0.804878	0.857143	0.857143	0.857143	YS6Gab24N12Mag	YD8Gab16H8Mag
0.804878	0.785714	0.916667	0.846154	YM6GlcmH4AngScMom	YD8HistArea
0.804878	0.857143	0.857143	0.857143	YM7HistPerc01	YS8Gab12Z6Mag
0.804878	0.750000	0.954545	0.840000	YM7DwtHaarS2HL	YS8GlcmV3Correlat
0.804878	0.750000	0.954545	0.840000	YM8DwtHaarS2HL	YS8GlcmV3Correlat
0.804878	0.857143	0.857143	0.857143	YN4DwtHaarS2HL	YS8Gab16Z8Mag
0.804878	0.750000	0.954545	0.840000	YM6DwtHaarS2HL	YS8GlcmV3Correlat
0.804878	0.892857	0.833333	0.862069	YN6DwtHaarS2HL	YS8Gab16Z8Mag
0.804878	0.892857	0.833333	0.862069	YN7DwtHaarS2HL	YS8Gab16Z8Mag
0.804878	0.892857	0.833333	0.862069	YN8DwtHaarS2HL	YS8Gab16Z8Mag
0.804878	0.821429	0.884615	0.851852	YN4DwtHaarS2HL	YD8Gab24V12Mag
0.804878	0.857143	0.857143	0.857143	YM7HistPerc01	YS8Gab24H12Mag
0.804878	0.821429	0.884615	0.851852	YM6GlcmZ2AngScMom	YS8Gab24Z12Mag
0.804878	0.785714	0.916667	0.846154	YN7GradVariance	YD8GradSkewness
0.804878	0.750000	0.954545	0.840000	YM4Gab16Z8Mag	YD8GradSkewness
0.804878	0.750000	0.954545	0.840000	YN5Gab8N4Mag	YD8HistArea
0.804878	0.750000	0.954545	0.840000	YN6Gab8N4Mag	YD8HistArea
0.804878	0.750000	0.954545	0.840000	YN7Gab8N4Mag	YD8HistArea
0.804878	0.750000	0.954545	0.840000	YN8Gab8N4Mag	YD8HistArea
0.804878	0.785714	0.916667	0.846154	YN8GlcmV5InvDfMom	YM4Gab12H6Mag
0.804878	0.821429	0.884615	0.851852	YN8Gab8V4Mag	YD8Gab24Z12Mag
0.804878	0.750000	0.954545	0.840000	YM4Gab4Z2Mag	YD8GradSkewness
0.804878	0.785714	0.916667	0.846154	YN6GlcmV5DifVarnc	YD8GradSkewness
0.804878	0.821429	0.884615	0.851852	YM4DwtHaarS2HL	YS8Gab24Z12Mag
0.804878	0.785714	0.916667	0.846154	YM5DwtHaarS2HL	YS8Gab24Z12Mag
0.804878	0.785714	0.916667	0.846154	YN7GlcmV5DifVarnc	YD8GradSkewness
0.804878	0.785714	0.916667	0.846154	YN8GlcmV5DifVarnc	YD8GradSkewness
0.804878	0.750000	0.954545	0.840000	YM8HistPerc01	YD8ArmTeta1
0.804878	0.750000	0.954545	0.840000	YM7HistPerc01	YD8ArmTeta1
0.804878	0.821429	0.884615	0.851852	YN7GlcmV5DifVarnc	YM8HistPerc01
0.804878	0.821429	0.884615	0.851852	YN8GlcmV5DifVarnc	YM8HistPerc01
0.804878	0.821429	0.884615	0.851852	YM6Gab16H8Mag	YD8GradSkewness
0.804878	0.857143	0.857143	0.857143	YN6Gab8N4Mag	YM8HogO8b1
0.780488	0.821429	0.851852	0.836364	YM6GlcmZ3Entropy	YD8Gab24H12Mag
0.780488	0.857143	0.827586	0.842105	YM6GlcmH4Entropy	YD8Gab24H12Mag
0.780488	0.785714	0.880000	0.830189	YM5HistPerc01	YS8Gab24Z12Mag
0.780488	0.857143	0.827586	0.842105	YM6GlcmH3Entropy	YD8Gab24H12Mag
0.780488	0.785714	0.880000	0.830189	YM7HistPerc01	YS8Gab24N12Mag
0.780488	0.750000	0.913043	0.823529	YN6HogO8b6	YD8Gab16H8Mag
0.780488	0.785714	0.880000	0.830189	YN8GlcmZ5InvDfMom	YS8Gab16N8Mag
0.780488	0.785714	0.880000	0.830189	YN5Gab16H8Mag	YS8Gab24Z12Mag
0.780488	0.785714	0.880000	0.830189	YN4DwtHaarS2HL	YS8Gab24N12Mag
0.780488	0.785714	0.880000	0.830189	YN5DwtHaarS2HL	YS8Gab24N12Mag
0.780488	0.785714	0.880000	0.830189	YN7DwtHaarS2HL	YS8Gab24N12Mag
0.780488	0.785714	0.880000	0.830189	YN6DwtHaarS2HL	YS8Gab24N12Mag
0.780488	0.785714	0.880000	0.830189	YN8DwtHaarS2HL	YS8Gab24N12Mag
0.780488	0.785714	0.880000	0.830189	YM6GlcmH5AngScMom	YD8HistArea
0.780488	0.750000	0.913043	0.823529	YM7GlcmN5InvDfMom	YS8ArmTeta2
0.780488	0.857143	0.827586	0.842105	YM6GlcmH5AngScMom	YD8Gab24H12Mag
0.780488	0.785714	0.880000	0.830189	YS8GlcmV5DifVarnc	YD8GradSkewness
0.780488	0.857143	0.827586	0.842105	YM5DwtHaarS2HL	YS8HistKurtosis
0.780488	0.785714	0.880000	0.830189	YS7GlcmV5DifVarnc	YD8GradSkewness
0.780488	0.785714	0.880000	0.830189	YS6GlcmV5DifVarnc	YD8GradSkewness
0.780488	0.785714	0.880000	0.830189	YS5GlcmV5DifVarnc	YD8GradSkewness
0.780488	0.821429	0.851852	0.836364	YN4DwtHaarS2HL	YS8Gab12N6Mag
0.780488	0.785714	0.880000	0.830189	YM4GlcmN4Entropy	YS8Gab12N6Mag
0.780488	0.821429	0.851852	0.836364	YN8DwtHaarS2HL	YD8GradNonZeros
0.780488	0.821429	0.851852	0.836364	YN7DwtHaarS2HL	YD8GradNonZeros
0.780488	0.821429	0.851852	0.836364	YN6DwtHaarS2HL	YD8GradNonZeros
0.780488	0.821429	0.851852	0.836364	YN5DwtHaarS2LH	YM8HistPerc01
0.780488	0.821429	0.851852	0.836364	YN4DwtHaarS2LH	YM8HistPerc01
0.780488	0.714286	0.952381	0.816327	YM4DwtHaarS2HL	YS8GlcmV3Correlat
0.780488	0.821429	0.851852	0.836364	YN7DwtHaarS2LH	YM8HistPerc01
0.780488	0.821429	0.851852	0.836364	YN6DwtHaarS2LH	YM8HistPerc01
0.780488	0.785714	0.880000	0.830189	YN5DwtHaarS2HL	YD8Gab24V12Mag
0.780488	0.785714	0.880000	0.830189	YN8DwtHaarS2HL	YD8Gab24V12Mag
0.780488	0.785714	0.880000	0.830189	YN7DwtHaarS2HL	YD8Gab24V12Mag
0.780488	0.785714	0.880000	0.830189	YN6DwtHaarS2HL	YD8Gab24V12Mag
0.780488	0.750000	0.913043	0.823529	YM4ArmTeta2	YD8GradSkewness
0.780488	0.750000	0.913043	0.823529	YM7GlcmZ5SumEntrp	YS8Gab12N6Mag
0.780488	0.857143	0.827586	0.842105	YN4DwtHaarS2HL	YS8Gab12V6Mag
0.780488	0.785714	0.880000	0.830189	YS8GlcmZ2SumEntrp	YD8GradSkewness
0.780488	0.785714	0.880000	0.830189	YN5Gab24H12Mag	YS8Gab16Z8Mag
0.780488	0.821429	0.851852	0.836364	YM6HistPerc01	YD8Gab16H8Mag
0.780488	0.821429	0.851852	0.836364	YS8GlcmZ5SumEntrp	YD8GradSkewness
0.780488	0.785714	0.880000	0.830189	YN7Gab8Z4Mag	YM8HistPerc01
0.780488	0.785714	0.880000	0.830189	YN6Gab8Z4Mag	YM8HistPerc01
0.780488	0.857143	0.827586	0.842105	YM4Gab8N4Mag	YM8HistPerc01
0.780488	0.785714	0.880000	0.830189	YN6GradVariance	YD8GradSkewness
0.780488	0.785714	0.880000	0.830189	YS6GlcmN3DifEntrp	YD8GradSkewness
0.780488	0.821429	0.851852	0.836364	YN8Gab8N4Mag	YS8Gab16Z8Mag
0.780488	0.714286	0.952381	0.816327	YS5GlcmH4DifEntrp	YD8GradSkewness
0.780488	0.750000	0.913043	0.823529	YN5Gab8N4Mag	YM8HistPerc01
0.780488	0.750000	0.913043	0.823529	YS8GlcmZ5DifEntrp	YD8GradNonZeros
0.780488	0.785714	0.880000	0.830189	YS5HogO8b3	YD8GradSkewness
0.780488	0.785714	0.880000	0.830189	YS7HogO8b3	YD8GradSkewness
0.780488	0.785714	0.880000	0.830189	YN6Gab8V4Mag	YD8Gab24Z12Mag
0.780488	0.785714	0.880000	0.830189	YN4DwtHaarS2HH	YS8Gab12Z6Mag
0.780488	0.785714	0.880000	0.830189	YN4GlcmV5DifVarnc	YD8GradSkewness
0.780488	0.785714	0.880000	0.830189	YM8DwtHaarS2HL	YS8Gab24Z12Mag
0.780488	0.785714	0.880000	0.830189	YM7DwtHaarS2HL	YS8Gab24Z12Mag
0.780488	0.785714	0.880000	0.830189	YN5GlcmV5DifVarnc	YD8GradSkewness
0.780488	0.785714	0.880000	0.830189	YM6DwtHaarS2HL	YS8Gab24Z12Mag
0.780488	0.750000	0.913043	0.823529	YN4GlcmN3DifVarnc	YS8Gab16V8Mag
0.780488	0.714286	0.952381	0.816327	YN5GlcmN3DifVarnc	YS8Gab16V8Mag
0.780488	0.750000	0.913043	0.823529	YM6GlcmH5DifEntrp	YS8HistKurtosis
0.780488	0.750000	0.913043	0.823529	YM6HistPerc01	YD8ArmTeta1
0.780488	0.750000	0.913043	0.823529	YM6HistPerc01	YM8HistVariance
0.780488	0.785714	0.880000	0.830189	YS4GlcmN4InvDfMom	YD8GradSkewness
0.780488	0.750000	0.913043	0.823529	YM7DwtHaarS2HL	YS8Gab16Z8Mag
0.780488	0.750000	0.913043	0.823529	YM8DwtHaarS2HL	YS8Gab16Z8Mag
0.780488	0.750000	0.913043	0.823529	YM6DwtHaarS2HL	YS8Gab16Z8Mag
0.780488	0.750000	0.913043	0.823529	YM5DwtHaarS2HL	YS8Gab16Z8Mag
0.780488	0.785714	0.880000	0.830189	YN6GlcmZ4DifVarnc	YD8GradSkewness
0.780488	0.785714	0.880000	0.830189	YN5GlcmZ4DifVarnc	YD8GradSkewness
0.780488	0.785714	0.880000	0.830189	YN4GlcmZ4DifVarnc	YD8GradSkewness
0.780488	0.785714	0.880000	0.830189	YN7GlcmZ4DifVarnc	YD8GradSkewness
0.780488	0.785714	0.880000	0.830189	YN8GlcmZ4DifVarnc	YD8GradSkewness
0.780488	0.821429	0.851852	0.836364	YN8GlcmV3DifVarnc	YM8HistPerc01
0.780488	0.785714	0.880000	0.830189	YN8HogO8b6	YM8HistPerc01
0.780488	0.785714	0.880000	0.830189	YN4GlcmZ2DifVarnc	YD8GradSkewness
0.780488	0.821429	0.851852	0.836364	YM8GlcmV4DifVarnc	YS8Gab12Z6Mag
0.780488	0.785714	0.880000	0.830189	YD4Gab8N4Mag	YD8ArmTeta3
0.780488	0.821429	0.851852	0.836364	YN5Gab16H8Mag	YM4Gab4H2Mag
0.780488	0.785714	0.880000	0.830189	YN8Gab16H8Mag	YM4Gab4H2Mag
0.780488	0.785714	0.880000	0.830189	YN6GlcmV5DifVarnc	YM8HistPerc01
0.780488	0.821429	0.851852	0.836364	YM7Gab16H8Mag	YD8GradSkewness
0.780488	0.785714	0.880000	0.830189	YM4DwtHaarS2HL	YS8Gab24H12Mag
0.780488	0.785714	0.880000	0.830189	YM4DwtHaarS1LH	YD8GradSkewness
0.780488	0.821429	0.851852	0.836364	YM8DwtHaarS2HL	YS8Gab24H12Mag
0.780488	0.714286	0.952381	0.816327	YN4ArmTeta4	YD8HistMean
0.780488	0.750000	0.913043	0.823529	YM4GlcmV4Contrast	YD8GradSkewness
0.780488	0.785714	0.880000	0.830189	YS5Gab16H8Mag	YD8HistArea
0.780488	0.785714	0.880000	0.830189	YS6Gab16H8Mag	YD8HistArea
0.780488	0.785714	0.880000	0.830189	YS7Gab16H8Mag	YD8HistArea
0.780488	0.714286	0.952381	0.816327	YN8GlcmZ3InvDfMom	YS8GlcmH4DifEntrp
0.780488	0.750000	0.913043	0.823529	YM6GlcmV5InvDfMom	YD8GradSkewness
0.756098	0.750000	0.875000	0.807692	YM8GlcmH2SumEntrp	YD8GradSkewness
0.756098	0.714286	0.909091	0.800000	YM4GlcmN5Entropy	YD8Gab24H12Mag
0.756098	0.785714	0.846154	0.814815	YM6GlcmV3Entropy	YD8Gab24H12Mag
0.756098	0.785714	0.846154	0.814815	YM6HistPerc01	YS8Gab24Z12Mag
0.756098	0.750000	0.875000	0.807692	YM8HistPerc01	YS8Gab24N12Mag
0.756098	0.821429	0.821429	0.821429	YM6HistPerc01	YD8Gab24Z12Mag
0.756098	0.750000	0.875000	0.807692	YN7Gab12Z6Mag	YD8Gab24H12Mag
0.756098	0.750000	0.875000	0.807692	YN5Gab12Z6Mag	YD8Gab24H12Mag
0.756098	0.750000	0.875000	0.807692	YN8Gab12Z6Mag	YD8Gab24H12Mag
0.756098	0.750000	0.875000	0.807692	YM8GlcmH3InvDfMom	YM8HistPerc01
0.756098	0.750000	0.875000	0.807692	YN6Gab12Z6Mag	YD8Gab24H12Mag
0.756098	0.714286	0.909091	0.800000	YM6GlcmH2SumEntrp	YS8Gab12N6Mag
0.756098	0.785714	0.846154	0.814815	YM6GlcmV2Entropy	YD8Gab24H12Mag
0.756098	0.714286	0.909091	0.800000	YM6GlcmZ3AngScMom	YD8HistArea
0.756098	0.785714	0.846154	0.814815	YN5ArmTeta4	YD8Gab24N12Mag
0.756098	0.857143	0.800000	0.827586	YM5HistPerc01	YS8Gab12Z6Mag
0.756098	0.821429	0.821429	0.821429	YM7HistPerc01	YD8Gab24N12Mag
0.756098	0.750000	0.875000	0.807692	YM5HistPerc01	YD8Gab24N12Mag
0.756098	0.821429	0.821429	0.821429	YM5HistPerc01	YS8Gab12N6Mag
0.756098	0.714286	0.909091	0.800000	YM7GlcmH1SumEntrp	YS8Gab12N6Mag
0.756098	0.750000	0.875000	0.807692	YS8HistMaxm01	YD8GradSkewness
0.756098	0.750000	0.875000	0.807692	YS7GlcmZ2Correlat	YD8GradSkewness
0.756098	0.750000	0.875000	0.807692	YS8GlcmZ2Correlat	YD8GradSkewness
0.756098	0.750000	0.875000	0.807692	YM4GlcmH4SumEntrp	YD8Gab16H8Mag
0.756098	0.714286	0.909091	0.800000	YM7GlcmN5DifEntrp	YS8Gab12N6Mag
0.756098	0.678571	0.950000	0.791667	YN7Gab12Z6Mag	YD8ArmTeta3
0.756098	0.678571	0.950000	0.791667	YN8Gab12Z6Mag	YD8ArmTeta3
0.756098	0.678571	0.950000	0.791667	YS5Gab16V8Mag	YD8GradSkewness
0.756098	0.678571	0.950000	0.791667	YS7Gab16V8Mag	YD8GradSkewness
0.756098	0.678571	0.950000	0.791667	YS8Gab16V8Mag	YD8GradSkewness
0.756098	0.678571	0.950000	0.791667	YS6Gab16V8Mag	YD8GradSkewness
0.756098	0.750000	0.875000	0.807692	YS4GlcmV5DifVarnc	YD8GradSkewness
0.756098	0.785714	0.846154	0.814815	YN8GlcmZ4InvDfMom	YS8Gab12Z6Mag
0.756098	0.750000	0.875000	0.807692	YM4GlcmN5Entropy	YS8Gab12N6Mag
0.756098	0.714286	0.909091	0.800000	YN8HistDomn01	YS8Gab24V12Mag
0.756098	0.714286	0.909091	0.800000	YS7HogO8b7	YD8GradSkewness
0.756098	0.714286	0.909091	0.800000	YM5DwtHaarS2HL	YS8Gab24N12Mag
0.756098	0.750000	0.875000	0.807692	YM6GlcmN2AngScMom	YD8Gab16H8Mag
0.756098	0.750000	0.875000	0.807692	YS7HistPerc50	YD8GradSkewness
0.756098	0.785714	0.846154	0.814815	YM4GlcmH5DifVarnc	YS8Gab24N12Mag
0.756098	0.750000	0.875000	0.807692	YD7Gab16H8Mag	YD8GradSkewness
0.756098	0.750000	0.875000	0.807692	YD8Gab16H8Mag	YD8GradSkewness
0.756098	0.714286	0.909091	0.800000	YM6DwtHaarS2HL	YS8Gab24N12Mag
0.756098	0.714286	0.909091	0.800000	YM8DwtHaarS2HL	YS8Gab24N12Mag
0.756098	0.750000	0.875000	0.807692	YS6HogO8b7	YD8GradSkewness
0.756098	0.714286	0.909091	0.800000	YS8HogO8b7	YD8GradSkewness
0.756098	0.678571	0.950000	0.791667	YM5DwtHaarS2HL	YS8GlcmV3Correlat
0.756098	0.785714	0.846154	0.814815	YN5DwtHaarS2HL	YD8GradNonZeros
0.756098	0.714286	0.909091	0.800000	YM6GlcmN2AngScMom	YD8HistArea
0.756098	0.750000	0.875000	0.807692	YM4GlcmV5Entropy	YS8Gab12N6Mag
0.756098	0.714286	0.909091	0.800000	YS5GlcmZ2DifVarnc	YD8GradSkewness
0.756098	0.785714	0.846154	0.814815	YN5Gab12H6Mag	YS8Gab24Z12Mag
0.756098	0.785714	0.846154	0.814815	YN4Gab12H6Mag	YS8Gab24Z12Mag
0.756098	0.785714	0.846154	0.814815	YN8DwtHaarS2LH	YM8HistPerc01
0.756098	0.785714	0.846154	0.814815	YN6Gab12H6Mag	YS8Gab24Z12Mag
0.756098	0.785714	0.846154	0.814815	YN7Gab12H6Mag	YS8Gab24Z12Mag
0.756098	0.785714	0.846154	0.814815	YN8Gab12H6Mag	YS8Gab24Z12Mag
0.756098	0.750000	0.875000	0.807692	YM4GlcmN3Entropy	YS8Gab12N6Mag
0.756098	0.785714	0.846154	0.814815	YM5HistPerc01	YS8HistDomn01
0.756098	0.714286	0.909091	0.800000	YM6GlcmN5DifEntrp	YS8Gab12N6Mag
0.756098	0.678571	0.950000	0.791667	YS4Gab24V12Mag	YD8GradSkewness
0.756098	0.785714	0.846154	0.814815	YM6HistPerc01	YS8HistDomn01
0.756098	0.785714	0.846154	0.814815	YM6HistPerc01	YS8Gab24H12Mag
0.756098	0.785714	0.846154	0.814815	YS8GlcmV4SumEntrp	YD8GradSkewness
0.756098	0.750000	0.875000	0.807692	YS4DwtHaarS2HL	YD8GradSkewness
0.756098	0.821429	0.821429	0.821429	YN8DwtHaarS2HL	YS8Gab12V6Mag
0.756098	0.714286	0.909091	0.800000	YM4Gab16Z8Mag	YD8Gab16H8Mag
0.756098	0.678571	0.950000	0.791667	YM7GlcmN5InvDfMom	YD8GradMean
0.756098	0.821429	0.821429	0.821429	YS4Gab16Z8Mag	YD8Gab24N12Mag
0.756098	0.821429	0.821429	0.821429	YN7Gab24H12Mag	YS8Gab16Z8Mag
0.756098	0.714286	0.909091	0.800000	YS4GlcmN1Entropy	YD8GradSkewness
0.756098	0.714286	0.909091	0.800000	YM4GlcmN5DifEntrp	YS8Gab12N6Mag
0.756098	0.678571	0.950000	0.791667	YN6GlcmV2AngScMom	YD8GradSkewness
0.756098	0.750000	0.875000	0.807692	YS8GlcmH5SumEntrp	YD8GradSkewness
0.756098	0.785714	0.846154	0.814815	YN8Gab8Z4Mag	YM8HistPerc01
0.756098	0.785714	0.846154	0.814815	YN4GradVariance	YD8GradSkewness
0.756098	0.714286	0.909091	0.800000	YN7GlcmV5DifEntrp	YD8GradSkewness
0.756098	0.750000	0.875000	0.807692	YN4Gab8N4Mag	YD8HistArea
0.756098	0.714286	0.909091	0.800000	YS4GlcmV4Entropy	YD8GradSkewness
0.756098	0.785714	0.846154	0.814815	YN4Gab16H8Mag	YS8Gab8V4Mag
0.756098	0.785714	0.846154	0.814815	YN5GradVariance	YD8GradSkewness
0.756098	0.785714	0.846154	0.814815	YN8GradVariance	YD8GradSkewness
0.756098	0.785714	0.846154	0.814815	YN6Gab16H8Mag	YS8Gab8V4Mag
0.756098	0.785714	0.846154	0.814815	YN7Gab16H8Mag	YS8Gab8V4Mag
0.756098	0.785714	0.846154	0.814815	YN8Gab16H8Mag	YS8Gab8V4Mag
0.756098	0.785714	0.846154	0.814815	YN5Gab16H8Mag	YS8Gab8V4Mag
0.756098	0.785714	0.846154	0.814815	YN8Gab16V8Mag	YD8GradNonZeros
0.756098	0.678571	0.950000	0.791667	YS4GlcmH4DifEntrp	YD8GradSkewness
0.756098	0.750000	0.875000	0.807692	YS5GlcmN3DifEntrp	YD8GradSkewness
0.756098	0.785714	0.846154	0.814815	YN7Gab8N4Mag	YS8Gab16Z8Mag
0.756098	0.750000	0.875000	0.807692	YM6GlcmZ3DifEntrp	YS8Gab24Z12Mag
0.756098	0.714286	0.909091	0.800000	YS5GlcmN4DifEntrp	YD8GradSkewness
0.756098	0.750000	0.875000	0.807692	YM5Gab4H2Mag	YD8Gab24H12Mag
0.756098	0.750000	0.875000	0.807692	YM6GlcmH5DifEntrp	YS8Gab24Z12Mag
0.756098	0.750000	0.875000	0.807692	YN4Gab12H6Mag	YS8Gab24V12Mag
0.756098	0.714286	0.909091	0.800000	YS6Gab24H12Mag	YD8GradSkewness
0.756098	0.714286	0.909091	0.800000	YS4Gab24H12Mag	YD8GradSkewness
0.756098	0.714286	0.909091	0.800000	YS8HogO8b3	YD8GradSkewness
0.756098	0.785714	0.846154	0.814815	YM8GlcmV5InvDfMom	YS8GlcmH4DifEntrp
0.756098	0.750000	0.875000	0.807692	YS5Gab24N12Mag	YD8GlcmH3Correlat
0.756098	0.785714	0.846154	0.814815	YS4Gab24N12Mag	YS8Gab16Z8Mag
0.756098	0.821429	0.821429	0.821429	YN8GlcmN5InvDfMom	YM8HistPerc01
0.756098	0.785714	0.846154	0.814815	YS6Gab24N12Mag	YS8Gab16Z8Mag
0.756098	0.785714	0.846154	0.814815	YS7Gab24N12Mag	YS8Gab16Z8Mag
0.756098	0.785714	0.846154	0.814815	YS8Gab24N12Mag	YS8Gab16Z8Mag
0.756098	0.714286	0.909091	0.800000	YN6GlcmN3DifVarnc	YS8Gab16V8Mag
0.756098	0.714286	0.909091	0.800000	YN7GlcmN3DifVarnc	YS8Gab16V8Mag
0.756098	0.750000	0.875000	0.807692	YM4GlcmN5Entropy	YS8Gab16V8Mag
0.756098	0.750000	0.875000	0.807692	YN4GlcmV4DifVarnc	YD8GradSkewness
0.756098	0.714286	0.909091	0.800000	YN4Gab12H6Mag	YS8Gab12V6Mag
0.756098	0.750000	0.875000	0.807692	YM4DwtHaarS2HL	YS8Gab16Z8Mag
0.756098	0.785714	0.846154	0.814815	YN7GlcmZ5DifVarnc	YD8GradSkewness
0.756098	0.821429	0.821429	0.821429	YN7DwtHaarS2HL	YN8Gab16H8Mag
0.756098	0.750000	0.875000	0.807692	YS4GlcmN5InvDfMom	YD8GradSkewness
0.756098	0.785714	0.846154	0.814815	YN5GlcmZ4DifVarnc	YM8HistPerc01
0.756098	0.750000	0.875000	0.807692	YN5GlcmN4DifVarnc	YM8HistPerc01
0.756098	0.785714	0.846154	0.814815	YN5GlcmV3DifVarnc	YM8HistPerc01
0.756098	0.785714	0.846154	0.814815	YN7GlcmZ4DifVarnc	YM8HistPerc01
0.756098	0.785714	0.846154	0.814815	YN6GlcmZ4DifVarnc	YM8HistPerc01
0.756098	0.785714	0.846154	0.814815	YN6GlcmV3DifVarnc	YM8HistPerc01
0.756098	0.785714	0.846154	0.814815	YN7GlcmV3DifVarnc	YM8HistPerc01
0.756098	0.750000	0.875000	0.807692	YN5GlcmV2DifVarnc	YM8HistPerc01
0.756098	0.750000	0.875000	0.807692	YN4GlcmV4DifVarnc	YM8HistPerc01
0.756098	0.785714	0.846154	0.814815	YM5GlcmV4DifVarnc	YS8Gab12Z6Mag
0.756098	0.785714	0.846154	0.814815	YM6GlcmV4DifVarnc	YS8Gab12Z6Mag
0.756098	0.785714	0.846154	0.814815	YM7GlcmV4DifVarnc	YS8Gab12Z6Mag
0.756098	0.785714	0.846154	0.814815	YN5GlcmZ5DifVarnc	YM8HistPerc01
0.756098	0.785714	0.846154	0.814815	YM8DwtHaarS2HL	YS8Gab12Z6Mag
0.756098	0.821429	0.821429	0.821429	YN6GlcmZ5DifVarnc	YM8HistPerc01
0.756098	0.750000	0.875000	0.807692	YN5GlcmV4DifVarnc	YM8HistPerc01
0.756098	0.821429	0.821429	0.821429	YN7GlcmZ5DifVarnc	YM8HistPerc01
0.756098	0.678571	0.950000	0.791667	YM8GlcmH3InvDfMom	YS8Gab8V4Mag
0.756098	0.821429	0.821429	0.821429	YN8GlcmZ5DifVarnc	YM8HistPerc01
0.756098	0.750000	0.875000	0.807692	YN4GlcmV5DifVarnc	YM8HistPerc01
0.756098	0.750000	0.875000	0.807692	YN6GlcmV4DifVarnc	YM8HistPerc01
0.756098	0.714286	0.909091	0.800000	YM6DwtHaarS2HH	YS8Gab16Z8Mag
0.756098	0.821429	0.821429	0.821429	YM7GlcmV4InvDfMom	YS8Gab16Z8Mag
0.756098	0.785714	0.846154	0.814815	YN5GlcmV5DifVarnc	YM8HistPerc01
0.756098	0.714286	0.909091	0.800000	YS5GlcmN1DifVarnc	YD8HistArea
0.756098	0.714286	0.909091	0.800000	YS8GlcmN1DifVarnc	YD8HistArea
0.756098	0.714286	0.909091	0.800000	YS7GlcmN1DifVarnc	YD8HistArea
0.756098	0.714286	0.909091	0.800000	YS6GlcmN1DifVarnc	YD8HistArea
0.756098	0.785714	0.846154	0.814815	YN8GlcmZ5InvDfMom	YM8GradSkewness
0.756098	0.821429	0.821429	0.821429	YM8Gab16H8Mag	YD8GradSkewness
0.756098	0.821429	0.821429	0.821429	YN4Gab12H6Mag	YM8HogO8b1
0.756098	0.785714	0.846154	0.814815	YN8Gab12H6Mag	YM8HogO8b1
0.756098	0.750000	0.875000	0.807692	YM5GlcmN1Contrast	YD8GradSkewness
0.756098	0.750000	0.875000	0.807692	YM8GlcmN1Contrast	YD8GradSkewness
0.756098	0.785714	0.846154	0.814815	YN4GlcmV2InvDfMom	YD8GradSkewness
0.756098	0.750000	0.875000	0.807692	YM6GlcmN1Contrast	YD8GradSkewness
0.756098	0.750000	0.875000	0.807692	YM7GlcmN1Contrast	YD8GradSkewness
0.756098	0.750000	0.875000	0.807692	YM4GlcmN1Contrast	YD8GradSkewness
0.756098	0.785714	0.846154	0.814815	YM5DwtHaarS2HL	YS8Gab24H12Mag
0.756098	0.785714	0.846154	0.814815	YN7Gab8N4Mag	YM8HogO8b1
0.756098	0.750000	0.875000	0.807692	YM8DwtHaarS1LH	YD8GradSkewness
0.756098	0.785714	0.846154	0.814815	YM6DwtHaarS2HL	YS8Gab24H12Mag
0.756098	0.785714	0.846154	0.814815	YN8Gab8N4Mag	YM8HogO8b1
0.756098	0.785714	0.846154	0.814815	YM7DwtHaarS2HL	YS8Gab24H12Mag
0.756098	0.750000	0.875000	0.807692	YM5DwtHaarS1LH	YD8GradSkewness
0.756098	0.821429	0.821429	0.821429	YN7GlcmZ4DifEntrp	YM8HistPerc01
0.756098	0.750000	0.875000	0.807692	YM6HistPerc01	YD8HistSkewness
0.756098	0.678571	0.950000	0.791667	YN8ArmTeta4	YD8HistMean
0.756098	0.678571	0.950000	0.791667	YN7ArmTeta4	YD8HistMean
0.756098	0.678571	0.950000	0.791667	YN6ArmTeta4	YD8HistMean
0.756098	0.750000	0.875000	0.807692	YN7GlcmZ5DifEntrp	YM8HistPerc01
0.756098	0.678571	0.950000	0.791667	YN5ArmTeta4	YD8HistMean
0.756098	0.714286	0.909091	0.800000	YM8GlcmV4Contrast	YD8GradSkewness
0.756098	0.714286	0.909091	0.800000	YM7GlcmV4Contrast	YD8GradSkewness
0.756098	0.714286	0.909091	0.800000	YM6GlcmV4Contrast	YD8GradSkewness
0.756098	0.714286	0.909091	0.800000	YM5GlcmV4Contrast	YD8GradSkewness
0.756098	0.750000	0.875000	0.807692	YM8GlcmV5InvDfMom	YD8GradSkewness
0.756098	0.714286	0.909091	0.800000	YD5Gab4N2Mag	YD8HistArea
0.756098	0.785714	0.846154	0.814815	YN5Gab24V12Mag	YD8Gab24V12Mag
0.756098	0.714286	0.909091	0.800000	YM7GlcmV3DifEntrp	YD8GradSkewness
0.756098	0.714286	0.909091	0.800000	YS6HistMaxm10	YD8GradMean
0.756098	0.714286	0.909091	0.800000	YM7DwtHaarS2HL	YD8HistArea
0.756098	0.714286	0.909091	0.800000	YM8DwtHaarS2HL	YD8HistArea
0.756098	0.750000	0.875000	0.807692	YM4GlcmV3InvDfMom	YD8GradSkewness
0.731707	0.821429	0.793103	0.807018	YM7HistPerc01	YD8Gab24Z12Mag
0.731707	0.714286	0.869565	0.784314	YM8GlcmV4SumEntrp	YD8GradSkewness
0.731707	0.714286	0.869565	0.784314	YM8GlcmH3InvDfMom	YS8ArmTeta2
0.731707	0.785714	0.814815	0.800000	YM5HistPerc01	YS8Gab24N12Mag
0.731707	0.821429	0.793103	0.807018	YM6GlcmN2Entropy	YD8Gab24H12Mag
0.731707	0.750000	0.840000	0.792453	YM8GlcmN3SumEntrp	YD8GradSkewness
0.731707	0.678571	0.904762	0.775510	YM6GlcmN1SumEntrp	YS8Gab12N6Mag
0.731707	0.750000	0.840000	0.792453	YM8GlcmZ3SumEntrp	YD8GradSkewness
0.731707	0.714286	0.869565	0.784314	YN4GlcmV5DifVarnc	YS8Gab24N12Mag
0.731707	0.750000	0.840000	0.792453	YM8GlcmN2SumEntrp	YD8GradSkewness
0.731707	0.714286	0.869565	0.784314	YM7GlcmZ5SumOfSqs	YD8Gab16H8Mag
0.731707	0.714286	0.869565	0.784314	YM5GlcmZ5SumOfSqs	YD8Gab16H8Mag
0.731707	0.714286	0.869565	0.784314	YM8GlcmZ5SumOfSqs	YD8Gab16H8Mag
0.731707	0.714286	0.869565	0.784314	YM6GlcmZ5SumOfSqs	YD8Gab16H8Mag
0.731707	0.785714	0.814815	0.800000	YM6GlcmV5Entropy	YD8Gab24H12Mag
0.731707	0.714286	0.869565	0.784314	YM4GlcmV4SumEntrp	YS8Gab12N6Mag
0.731707	0.714286	0.869565	0.784314	YM7GlcmN5SumOfSqs	YD8Gab16H8Mag
0.731707	0.750000	0.840000	0.792453	YN4Gab12Z6Mag	YD8Gab24H12Mag
0.731707	0.714286	0.869565	0.784314	YM5GlcmN5SumOfSqs	YD8Gab16H8Mag
0.731707	0.714286	0.869565	0.784314	YM8GlcmN5SumOfSqs	YD8Gab16H8Mag
0.731707	0.714286	0.869565	0.784314	YM6GlcmN5SumOfSqs	YD8Gab16H8Mag
0.731707	0.785714	0.814815	0.800000	YM7HistPerc01	YS8Gab24Z12Mag
0.731707	0.714286	0.869565	0.784314	YM4GlcmN5SumOfSqs	YD8Gab16H8Mag
0.731707	0.714286	0.869565	0.784314	YM8GlcmH1SumEntrp	YD8GradSkewness
0.731707	0.750000	0.840000	0.792453	YN6GlcmV5DifVarnc	YS8Gab24N12Mag
0.731707	0.642857	0.947368	0.765957	YS5DwtHaarS1LH	YD8GradMean
0.731707	0.750000	0.840000	0.792453	YN8Gab16H8Mag	YS8Gab24Z12Mag
0.731707	0.750000	0.840000	0.792453	YN7Gab16H8Mag	YS8Gab24Z12Mag
0.731707	0.750000	0.840000	0.792453	YN7GlcmV5DifVarnc	YS8Gab24N12Mag
0.731707	0.642857	0.947368	0.765957	YM6GlcmN2SumEntrp	YS8Gab12N6Mag
0.731707	0.750000	0.840000	0.792453	YN8GlcmV5DifVarnc	YS8Gab24N12Mag
0.731707	0.750000	0.840000	0.792453	YN6Gab16H8Mag	YS8Gab24Z12Mag
0.731707	0.678571	0.904762	0.775510	YLbpCs8n14	YD8Gab16H8Mag
0.731707	0.714286	0.869565	0.784314	YM4GlcmH5Entropy	YD8Gab24H12Mag
0.731707	0.678571	0.904762	0.775510	YM5GlcmN4AngScMom	YS8Gab12N6Mag
0.731707	0.714286	0.869565	0.784314	YM4GrlmVMGLevNonUn	YS8Gab12N6Mag
0.731707	0.750000	0.840000	0.792453	YN6Gab24V12Mag	YD8Gab16H8Mag
0.731707	0.750000	0.840000	0.792453	YN5DwtHaarS2HL	YS8Gab8V4Mag
0.731707	0.750000	0.840000	0.792453	YN8GlcmZ5InvDfMom	YS8Gab16Z8Mag
0.731707	0.750000	0.840000	0.792453	YM6HistPerc01	YD8GradMean
0.731707	0.642857	0.947368	0.765957	YS4DwtHaarS1LH	YD8GradMean
0.731707	0.785714	0.814815	0.800000	YM5HistPerc01	YD8GradMean
0.731707	0.678571	0.904762	0.775510	YM5GlcmH4SumVarnc	YS8Gab24N12Mag
0.731707	0.678571	0.904762	0.775510	YM8GlcmH4SumVarnc	YS8Gab24N12Mag
0.731707	0.678571	0.904762	0.775510	YM6GlcmH4SumVarnc	YS8Gab24N12Mag
0.731707	0.678571	0.904762	0.775510	YM7GlcmH4SumVarnc	YS8Gab24N12Mag
0.731707	0.750000	0.840000	0.792453	YN8ArmTeta4	YD8Gab24N12Mag
0.731707	0.750000	0.840000	0.792453	YN7ArmTeta4	YD8Gab24N12Mag
0.731707	0.750000	0.840000	0.792453	YN6ArmTeta4	YD8Gab24N12Mag
0.731707	0.714286	0.869565	0.784314	YS8Gab24V12Mag	YD8Gab16H8Mag
0.731707	0.642857	0.947368	0.765957	YM8GlcmV2SumVarnc	YS8Gab24N12Mag
0.731707	0.642857	0.947368	0.765957	YM6GlcmV2SumVarnc	YS8Gab24N12Mag
0.731707	0.678571	0.904762	0.775510	YM5GlcmV1SumEntrp	YS8Gab12N6Mag
0.731707	0.714286	0.869565	0.784314	YN7DwtHaarS2HL	YS8GlcmV3Correlat
0.731707	0.678571	0.904762	0.775510	YM5GlcmV1SumVarnc	YS8Gab24N12Mag
0.731707	0.714286	0.869565	0.784314	YN8DwtHaarS2HL	YS8GlcmV3Correlat
0.731707	0.714286	0.869565	0.784314	YN6DwtHaarS2HL	YS8GlcmV3Correlat
0.731707	0.714286	0.869565	0.784314	YM8GlcmN5InvDfMom	YS8ArmTeta2
0.731707	0.714286	0.869565	0.784314	YM5Gab16Z8Mag	YD8GradNonZeros
0.731707	0.678571	0.904762	0.775510	YM8GlcmV1SumVarnc	YS8Gab24N12Mag
0.731707	0.750000	0.840000	0.792453	YM7GlcmN5InvDfMom	YS8Gab24N12Mag
0.731707	0.678571	0.904762	0.775510	YM7GlcmV1SumVarnc	YS8Gab24N12Mag
0.731707	0.714286	0.869565	0.784314	YM5GlcmH1SumVarnc	YS8Gab24N12Mag
0.731707	0.678571	0.904762	0.775510	YM6GlcmV1SumVarnc	YS8Gab24N12Mag
0.731707	0.678571	0.904762	0.775510	YM4GlcmV1SumVarnc	YS8Gab24N12Mag
0.731707	0.678571	0.904762	0.775510	YM5GlcmN2SumVarnc	YS8Gab24N12Mag
0.731707	0.714286	0.869565	0.784314	YM4GlcmH1SumVarnc	YS8Gab24N12Mag
0.731707	0.678571	0.904762	0.775510	YM8GlcmN2SumVarnc	YS8Gab24N12Mag
0.731707	0.678571	0.904762	0.775510	YM7GlcmN2SumVarnc	YS8Gab24N12Mag
0.731707	0.678571	0.904762	0.775510	YM4GlcmN2SumVarnc	YS8Gab24N12Mag
0.731707	0.714286	0.869565	0.784314	YN8GlcmZ3InvDfMom	YS8HistDomn01
0.731707	0.678571	0.904762	0.775510	YS4GlcmZ2Correlat	YD8GradSkewness
0.731707	0.714286	0.869565	0.784314	YS6GlcmZ2Correlat	YD8GradSkewness
0.731707	0.678571	0.904762	0.775510	YM4GlcmV1SumEntrp	YS8Gab12N6Mag
0.731707	0.785714	0.814815	0.800000	YM8HistPerc01	YD8Gab24N12Mag
0.731707	0.750000	0.840000	0.792453	YM6Gab24N12Mag	YD8Gab16H8Mag
0.731707	0.785714	0.814815	0.800000	YN8Gab24V12Mag	YD8Gab24H12Mag
0.731707	0.785714	0.814815	0.800000	YN7Gab24V12Mag	YD8Gab24H12Mag
0.731707	0.714286	0.869565	0.784314	YS5HistPerc50	YD8GradSkewness
0.731707	0.785714	0.814815	0.800000	YN5Gab24V12Mag	YD8Gab24H12Mag
0.731707	0.785714	0.814815	0.800000	YN6Gab24V12Mag	YD8Gab24H12Mag
0.731707	0.750000	0.840000	0.792453	YN4HogO8b2	YS8Gab24N12Mag
0.731707	0.785714	0.814815	0.800000	YLbpOc4n1	YS8Gab12Z6Mag
0.731707	0.785714	0.814815	0.800000	YN7Gab8N4Mag	YD8Gab24H12Mag
0.731707	0.642857	0.947368	0.765957	YN6Gab12Z6Mag	YD8ArmTeta3
0.731707	0.750000	0.840000	0.792453	YM6HistPerc01	YS8Gab12N6Mag
0.731707	0.642857	0.947368	0.765957	YN5Gab12Z6Mag	YD8ArmTeta3
0.731707	0.678571	0.904762	0.775510	YM4GlcmH5AngScMom	YS8GlcmH4DifEntrp
0.731707	0.785714	0.814815	0.800000	YM6DwtHaarS2HL	YS8HistKurtosis
0.731707	0.678571	0.904762	0.775510	YM5GlcmH1SumEntrp	YS8Gab12N6Mag
0.731707	0.642857	0.947368	0.765957	YM4GlcmH4AngScMom	YS8GlcmH4DifEntrp
0.731707	0.714286	0.869565	0.784314	YS4GlcmZ1DifVarnc	YD8GradSkewness
0.731707	0.678571	0.904762	0.775510	YS6GlcmZ5SumAverg	YD8GradSkewness
0.731707	0.678571	0.904762	0.775510	YM4DwtHaarS1HL	YS8Gab24N12Mag
0.731707	0.785714	0.814815	0.800000	YM4Gab16H8Mag	YM8HistPerc01
0.731707	0.750000	0.840000	0.792453	YS4Gab16H8Mag	YD8GradNonZeros
0.731707	0.714286	0.869565	0.784314	YS4HogO8b7	YD8GradSkewness
0.731707	0.750000	0.840000	0.792453	YM5DwtHaarS2HL	YD8Gab24N12Mag
0.731707	0.750000	0.840000	0.792453	YM6DwtHaarS2HL	YD8Gab24N12Mag
0.731707	0.750000	0.840000	0.792453	YM8GlcmV5InvDfMom	YS8Gab16N8Mag
0.731707	0.785714	0.814815	0.800000	YM7DwtHaarS2HL	YD8Gab24N12Mag
0.731707	0.785714	0.814815	0.800000	YM8DwtHaarS2HL	YD8Gab24N12Mag
0.731707	0.714286	0.869565	0.784314	YM8GlcmZ4DifEntrp	YM8HistPerc01
0.731707	0.678571	0.904762	0.775510	YM4GlcmH1SumEntrp	YS8Gab12N6Mag
0.731707	0.785714	0.814815	0.800000	YM4DwtHaarS2HL	YD8Gab24N12Mag
0.731707	0.714286	0.869565	0.784314	YM4DwtHaarS2HL	YS8Gab24N12Mag
0.731707	0.750000	0.840000	0.792453	YM8GlcmZ2InvDfMom	YM8HistPerc01
0.731707	0.714286	0.869565	0.784314	YM7DwtHaarS2HL	YS8Gab24N12Mag
0.731707	0.750000	0.840000	0.792453	YD6Gab16H8Mag	YD8GradSkewness
0.731707	0.714286	0.869565	0.784314	YS8GlcmN3SumAverg	YD8GradSkewness
0.731707	0.714286	0.869565	0.784314	YS7GlcmN3SumAverg	YD8GradSkewness
0.731707	0.714286	0.869565	0.784314	YS6GlcmN3SumAverg	YD8GradSkewness
0.731707	0.750000	0.840000	0.792453	YN4DwtHaarS2HL	YD8GradNonZeros
0.731707	0.750000	0.840000	0.792453	YM4Gab12Z6Mag	YD8Gab24Z12Mag
0.731707	0.714286	0.869565	0.784314	YS8GlcmZ2DifVarnc	YD8GradSkewness
0.731707	0.714286	0.869565	0.784314	YS7GlcmZ2DifVarnc	YD8GradSkewness
0.731707	0.678571	0.904762	0.775510	YM6GlcmH3AngScMom	YD8HistArea
0.731707	0.714286	0.869565	0.784314	YS6GlcmZ2DifVarnc	YD8GradSkewness
0.731707	0.714286	0.869565	0.784314	YS8GlcmZ2SumAverg	YD8GradSkewness
0.731707	0.714286	0.869565	0.784314	YS7GlcmZ2SumAverg	YD8GradSkewness
0.731707	0.714286	0.869565	0.784314	YS8HistPerc50	YD8GradSkewness
0.731707	0.750000	0.840000	0.792453	YM4GlcmN4SumEntrp	YD8Gab16H8Mag
0.731707	0.714286	0.869565	0.784314	YS4GlcmH3SumAverg	YD8GradSkewness
0.731707	0.714286	0.869565	0.784314	YS8GlcmH3DifVarnc	YD8GradSkewness
0.731707	0.714286	0.869565	0.784314	YS7GlcmH3DifVarnc	YD8GradSkewness
0.731707	0.714286	0.869565	0.784314	YS6GlcmH3DifVarnc	YD8GradSkewness
0.731707	0.714286	0.869565	0.784314	YS4GlcmZ2DifVarnc	YD8GradSkewness
0.731707	0.714286	0.869565	0.784314	YS8GlcmN2DifVarnc	YD8GradSkewness
0.731707	0.678571	0.904762	0.775510	YM6GlcmH5DifVarnc	YS8HistKurtosis
0.731707	0.714286	0.869565	0.784314	YS5GlcmH3DifVarnc	YD8GradSkewness
0.731707	0.714286	0.869565	0.784314	YS7GlcmN2DifVarnc	YD8GradSkewness
0.731707	0.678571	0.904762	0.775510	YM7GlcmH5DifVarnc	YS8HistKurtosis
0.731707	0.678571	0.904762	0.775510	YM8GlcmH5DifVarnc	YS8HistKurtosis
0.731707	0.714286	0.869565	0.784314	YS6GlcmN2DifVarnc	YD8GradSkewness
0.731707	0.642857	0.947368	0.765957	YM4GlcmH5DifVarnc	YS8HistKurtosis
0.731707	0.714286	0.869565	0.784314	YM7GlcmZ2SumEntrp	YS8Gab12N6Mag
0.731707	0.714286	0.869565	0.784314	YS5GlcmN2DifVarnc	YD8GradSkewness
0.731707	0.714286	0.869565	0.784314	YS4GlcmH3DifVarnc	YD8GradSkewness
0.731707	0.714286	0.869565	0.784314	YM4GlcmV4Entropy	YS8Gab12N6Mag
0.731707	0.785714	0.814815	0.800000	YM8HistPerc01	YS8Gab24H12Mag
0.731707	0.642857	0.947368	0.765957	YM6GlcmN5AngScMom	YD8GradMean
0.731707	0.678571	0.904762	0.775510	YN6GlcmV3AngScMom	YD8GradSkewness
0.731707	0.714286	0.869565	0.784314	YS4GlcmN2DifVarnc	YD8GradSkewness
0.731707	0.678571	0.904762	0.775510	YD4HistMaxm01	YD8HistArea
0.731707	0.714286	0.869565	0.784314	YS5DwtHaarS2HL	YD8GradSkewness
0.731707	0.750000	0.840000	0.792453	YS8GlcmH2SumEntrp	YD8GradSkewness
0.731707	0.714286	0.869565	0.784314	YS8GlcmV2SumEntrp	YD8GradSkewness
0.731707	0.714286	0.869565	0.784314	YM6GlcmZ1Entropy	YD8Gab24H12Mag
0.731707	0.678571	0.904762	0.775510	YD4GlcmZ4InvDfMom	YD8HistArea
0.731707	0.678571	0.904762	0.775510	YS8GlcmN3DifVarnc	YD8GradSkewness
0.731707	0.785714	0.814815	0.800000	YN4Gab24H12Mag	YS8Gab16Z8Mag
0.731707	0.678571	0.904762	0.775510	YS7GlcmN3DifVarnc	YD8GradSkewness
0.731707	0.678571	0.904762	0.775510	YS6GlcmN3DifVarnc	YD8GradSkewness
0.731707	0.678571	0.904762	0.775510	YM4Gab24N12Mag	YD8GradSkewness
0.731707	0.750000	0.840000	0.792453	YN5DwtHaarS2HL	YD8Gab16H8Mag
0.731707	0.678571	0.904762	0.775510	YM6GlcmH4AngScMom	YD8GradMean
0.731707	0.678571	0.904762	0.775510	YS5GlcmN3DifVarnc	YD8GradSkewness
0.731707	0.750000	0.840000	0.792453	YM7HistPerc01	YD8Gab16H8Mag
0.731707	0.750000	0.840000	0.792453	YS8GlcmV3SumEntrp	YD8GradSkewness
0.731707	0.785714	0.814815	0.800000	YN7DwtHaarS2HL	YS8Gab12V6Mag
0.731707	0.678571	0.904762	0.775510	YM8Gab24N12Mag	YD8GradSkewness
0.731707	0.642857	0.947368	0.765957	YD8GlcmZ4InvDfMom	YD8HistArea
0.731707	0.678571	0.904762	0.775510	YM5GlcmN5DifEntrp	YS8Gab12N6Mag
0.731707	0.714286	0.869565	0.784314	YN8ArmTeta4	YD8Gab24Z12Mag
0.731707	0.714286	0.869565	0.784314	YN7ArmTeta4	YD8Gab24Z12Mag
0.731707	0.714286	0.869565	0.784314	YN6ArmTeta4	YD8Gab24Z12Mag
0.731707	0.785714	0.814815	0.800000	YN8Gab24H12Mag	YS8Gab16Z8Mag
0.731707	0.714286	0.869565	0.784314	YN5ArmTeta4	YD8Gab24Z12Mag
0.731707	0.750000	0.840000	0.792453	YS8GlcmH3SumEntrp	YD8GradSkewness
0.731707	0.714286	0.869565	0.784314	YM6GlcmN3AngScMom	YS8Gab24Z12Mag
0.731707	0.750000	0.840000	0.792453	YM6GlcmH4AngScMom	YS8Gab24Z12Mag
0.731707	0.678571	0.904762	0.775510	YS4DwtHaarS1LH	YD8GradNonZeros
0.731707	0.821429	0.793103	0.807018	YM6Gab8N4Mag	YM8HistPerc01
0.731707	0.785714	0.814815	0.800000	YS5Gab16Z8Mag	YD8Gab24N12Mag
0.731707	0.750000	0.840000	0.792453	YM7GlcmZ1AngScMom	YD8GradSkewness
0.731707	0.750000	0.840000	0.792453	YM6GlcmN2AngScMom	YS8Gab24Z12Mag
0.731707	0.750000	0.840000	0.792453	YN4Gab8Z4Mag	YM8HistPerc01
0.731707	0.714286	0.869565	0.784314	YS4GlcmH1DifVarnc	YD8GradMean
0.731707	0.714286	0.869565	0.784314	YM5Gab12N6Mag	YD8HistSkewness
0.731707	0.785714	0.814815	0.800000	YM8GlcmH3InvDfMom	YD8Gab24H12Mag
0.731707	0.678571	0.904762	0.775510	YS4GlcmH2Entropy	YD8GradSkewness
0.731707	0.750000	0.840000	0.792453	YM4GlcmZ5AngScMom	YS8Gab16Z8Mag
0.731707	0.750000	0.840000	0.792453	YN7GlcmV5InvDfMom	YS8Gab12Z6Mag
0.731707	0.750000	0.840000	0.792453	YM4GlcmN5AngScMom	YS8Gab16Z8Mag
0.731707	0.750000	0.840000	0.792453	YN6Gab8H4Mag	YD8Gab24H12Mag
0.731707	0.750000	0.840000	0.792453	YN7Gab8H4Mag	YD8Gab24H12Mag
0.731707	0.750000	0.840000	0.792453	YN8Gab8H4Mag	YD8Gab24H12Mag
0.731707	0.678571	0.904762	0.775510	YS6Gab12N6Mag	YD8HistArea
0.731707	0.750000	0.840000	0.792453	YN5Gab8H4Mag	YD8Gab24H12Mag
0.731707	0.714286	0.869565	0.784314	YS4GlcmN3Entropy	YD8GradSkewness
0.731707	0.678571	0.904762	0.775510	YM8DwtHaarS2HH	YD8Gab16H8Mag
0.731707	0.678571	0.904762	0.775510	YM6DwtHaarS2HH	YD8Gab16H8Mag
0.731707	0.678571	0.904762	0.775510	YM7DwtHaarS2HH	YD8Gab16H8Mag
0.731707	0.678571	0.904762	0.775510	YM5DwtHaarS2HH	YD8Gab16H8Mag
0.731707	0.678571	0.904762	0.775510	YS7Gab12N6Mag	YD8HistArea
0.731707	0.821429	0.793103	0.807018	YLbpCs8n1	YM8HistPerc01
0.731707	0.678571	0.904762	0.775510	YN5GradVariance	YS8Gab16V8Mag
0.731707	0.678571	0.904762	0.775510	YS8Gab12N6Mag	YD8HistArea
0.731707	0.714286	0.869565	0.784314	YM6HistPerc01	YS8Gab16V8Mag
0.731707	0.750000	0.840000	0.792453	YN7Gab16V8Mag	YD8GradNonZeros
0.731707	0.750000	0.840000	0.792453	YN6Gab16V8Mag	YD8GradNonZeros
0.731707	0.750000	0.840000	0.792453	YN5Gab16V8Mag	YD8GradNonZeros
0.731707	0.714286	0.869565	0.784314	YS4GlcmN3DifEntrp	YD8GradSkewness
0.731707	0.678571	0.904762	0.775510	YS6GlcmH4DifEntrp	YD8GradSkewness
0.731707	0.714286	0.869565	0.784314	YS4GlcmH3DifEntrp	YD8GradSkewness
0.731707	0.750000	0.840000	0.792453	YM4GlcmH5AngScMom	YS8Gab16Z8Mag
0.731707	0.785714	0.814815	0.800000	YN6HogO8b2	YM8HistPerc01
0.731707	0.785714	0.814815	0.800000	YN6Gab8N4Mag	YS8Gab16Z8Mag
0.731707	0.750000	0.840000	0.792453	YM4GlcmH3Entropy	YS8Gab24Z12Mag
0.731707	0.714286	0.869565	0.784314	YM5Gab16Z8Mag	YD8GradSkewness
0.731707	0.750000	0.840000	0.792453	YM6GlcmH1Entropy	YD8Gab24H12Mag
0.731707	0.678571	0.904762	0.775510	YS5GlcmH3DifEntrp	YD8GradSkewness
0.731707	0.678571	0.904762	0.775510	YS6GlcmH3DifEntrp	YD8GradSkewness
0.731707	0.678571	0.904762	0.775510	YS4GrlmZMGLevNonUn	YD8GradSkewness
0.731707	0.714286	0.869565	0.784314	YM8GlcmH5InvDfMom	YS8Gab12N6Mag
0.731707	0.750000	0.840000	0.792453	YN5DwtHaarS2HL	YS8Gab24H12Mag
0.731707	0.750000	0.840000	0.792453	YM5GlcmH5DifEntrp	YS8Gab24Z12Mag
0.731707	0.750000	0.840000	0.792453	YN6DwtHaarS2HL	YS8Gab24H12Mag
0.731707	0.785714	0.814815	0.800000	YN7GlcmZ4InvDfMom	YS8Gab12Z6Mag
0.731707	0.714286	0.869565	0.784314	YN8GlcmZ2InvDfMom	YS8Gab16V8Mag
0.731707	0.750000	0.840000	0.792453	YN8DwtHaarS2HL	YS8Gab24H12Mag
0.731707	0.750000	0.840000	0.792453	YN7DwtHaarS2HL	YS8Gab24H12Mag
0.731707	0.714286	0.869565	0.784314	YS8GlcmN2Contrast	YD8GradSkewness
0.731707	0.714286	0.869565	0.784314	YM7GlcmH5InvDfMom	YS8Gab16N8Mag
0.731707	0.714286	0.869565	0.784314	YS7GlcmN2Contrast	YD8GradSkewness
0.731707	0.714286	0.869565	0.784314	YS6GlcmN2Contrast	YD8GradSkewness
0.731707	0.750000	0.840000	0.792453	YN4DwtHaarS2HL	YS8Gab24H12Mag
0.731707	0.750000	0.840000	0.792453	YN4DwtHaarS1HH	YD8Gab16H8Mag
0.731707	0.678571	0.904762	0.775510	YS8Gab24H12Mag	YD8GradSkewness
0.731707	0.678571	0.904762	0.775510	YS7Gab24H12Mag	YD8GradSkewness
0.731707	0.714286	0.869565	0.784314	YS5GlcmN2Contrast	YD8GradSkewness
0.731707	0.678571	0.904762	0.775510	YS5Gab24H12Mag	YD8GradSkewness
0.731707	0.642857	0.947368	0.765957	YN8DwtHaarS2LH	YM8GradSkewness
0.731707	0.678571	0.904762	0.775510	YN7Gab12H6Mag	YD8Gab24N12Mag
0.731707	0.714286	0.869565	0.784314	YS4GlcmN2Contrast	YD8GradSkewness
0.731707	0.750000	0.840000	0.792453	YS4HogO8b3	YD8GradSkewness
0.731707	0.642857	0.947368	0.765957	YN5DwtHaarS2LH	YM8GradSkewness
0.731707	0.678571	0.904762	0.775510	YS8GlcmH3Contrast	YD8GradSkewness
0.731707	0.714286	0.869565	0.784314	YS4HistKurtosis	YD8GradSkewness
0.731707	0.678571	0.904762	0.775510	YS5GlcmH3Contrast	YD8GradSkewness
0.731707	0.642857	0.947368	0.765957	YN4DwtHaarS2LH	YM8GradSkewness
0.731707	0.714286	0.869565	0.784314	YS5GlcmN3Contrast	YD8GradSkewness
0.731707	0.714286	0.869565	0.784314	YS4GlcmH3Contrast	YD8GradSkewness
0.731707	0.678571	0.904762	0.775510	YM4GlcmH5DifEntrp	YS8HistKurtosis
0.731707	0.714286	0.869565	0.784314	YM4GlcmH4DifEntrp	YS8HistKurtosis
0.731707	0.714286	0.869565	0.784314	YS7Gab24N12Mag	YD8GlcmH3Correlat
0.731707	0.714286	0.869565	0.784314	YS6Gab24N12Mag	YD8GlcmH3Correlat
0.731707	0.678571	0.904762	0.775510	YS8GlcmN4Contrast	YD8GradSkewness
0.731707	0.678571	0.904762	0.775510	YS7GlcmN4Contrast	YD8GradSkewness
0.731707	0.714286	0.869565	0.784314	YM5HistPerc99	YS8Gab16V8Mag
0.731707	0.678571	0.904762	0.775510	YS6GlcmN4Contrast	YD8GradSkewness
0.731707	0.678571	0.904762	0.775510	YS5GlcmN4Contrast	YD8GradSkewness
0.731707	0.750000	0.840000	0.792453	YM7GlcmZ2InvDfMom	YS8Gab16N8Mag
0.731707	0.714286	0.869565	0.784314	YM6HistPerc99	YS8Gab16V8Mag
0.731707	0.714286	0.869565	0.784314	YM5GlcmH1DifVarnc	YS8HistDomn01
0.731707	0.714286	0.869565	0.784314	YN4HogO8b3	YD8GradSkewness
0.731707	0.714286	0.869565	0.784314	YM7GlcmV3InvDfMom	YS8Gab16N8Mag
0.731707	0.714286	0.869565	0.784314	YN5GlcmZ3DifVarnc	YS8Gab16V8Mag
0.731707	0.750000	0.840000	0.792453	YN5GlcmN5DifVarnc	YM8HistPerc01
0.731707	0.714286	0.869565	0.784314	YM6GlcmH4DifEntrp	YS8HistKurtosis
0.731707	0.678571	0.904762	0.775510	YS4GlcmN1DifVarnc	YD8GradMean
0.731707	0.678571	0.904762	0.775510	YN8HogO8b6	YS8Gab16V8Mag
0.731707	0.714286	0.869565	0.784314	YM4DwtHaarS2HL	YD8GradSkewness
0.731707	0.678571	0.904762	0.775510	YD6GlcmH5Entropy	YD8HistArea
0.731707	0.750000	0.840000	0.792453	YS8DwtHaarS2HL	YD8Gab24H12Mag
0.731707	0.714286	0.869565	0.784314	YN4GlcmZ4DifVarnc	YM8HistPerc01
0.731707	0.750000	0.840000	0.792453	YM5HistPerc01	YM8HistVariance
0.731707	0.714286	0.869565	0.784314	YN6GlcmV4DifVarnc	YD8GradSkewness
0.731707	0.714286	0.869565	0.784314	YN5GlcmV4DifVarnc	YD8GradSkewness
0.731707	0.785714	0.814815	0.800000	YN6DwtHaarS2HL	YN8Gab16H8Mag
0.731707	0.750000	0.840000	0.792453	YS7DwtHaarS2HL	YD8Gab24H12Mag
0.731707	0.714286	0.869565	0.784314	YS8GlcmH4DifEntrp	YD8GradNonZeros
0.731707	0.750000	0.840000	0.792453	YN6GlcmZ5DifVarnc	YD8GradSkewness
0.731707	0.678571	0.904762	0.775510	YD6GlcmH4Entropy	YD8HistArea
0.731707	0.785714	0.814815	0.800000	YN8DwtHaarS2HL	YN8Gab16H8Mag
0.731707	0.678571	0.904762	0.775510	YD6GlcmN3Entropy	YD8HistArea
0.731707	0.750000	0.840000	0.792453	YN8GlcmZ5DifVarnc	YD8GradSkewness
0.731707	0.750000	0.840000	0.792453	YN5GlcmZ5DifVarnc	YD8GradSkewness
0.731707	0.714286	0.869565	0.784314	YN8GlcmV4DifVarnc	YD8GradSkewness
0.731707	0.714286	0.869565	0.784314	YN7GlcmV4DifVarnc	YD8GradSkewness
0.731707	0.750000	0.840000	0.792453	YN4GlcmZ5DifVarnc	YD8GradSkewness
0.731707	0.750000	0.840000	0.792453	YN5GradVariance	YM8HistPerc01
0.731707	0.785714	0.814815	0.800000	YN4GlcmV3DifVarnc	YM8HistPerc01
0.731707	0.642857	0.947368	0.765957	YS5GlcmN1DifVarnc	YD8GradMean
0.731707	0.678571	0.904762	0.775510	YM5GradSkewness	YD8GradSkewness
0.731707	0.678571	0.904762	0.775510	YM8GradSkewness	YD8GradSkewness
0.731707	0.714286	0.869565	0.784314	YS5GlcmN5InvDfMom	YD8GradSkewness
0.731707	0.678571	0.904762	0.775510	YM6GradSkewness	YD8GradSkewness
0.731707	0.714286	0.869565	0.784314	YM4HistPerc99	YS8Gab12N6Mag
0.731707	0.678571	0.904762	0.775510	YM7GradSkewness	YD8GradSkewness
0.731707	0.714286	0.869565	0.784314	YS5GlcmV2InvDfMom	YD8GradSkewness
0.731707	0.714286	0.869565	0.784314	YM8HistPerc01	YM8HistVariance
0.731707	0.678571	0.904762	0.775510	YM6GlcmV3Entropy	YS8GlcmH4DifEntrp
0.731707	0.678571	0.904762	0.775510	YS7GlcmN1DifVarnc	YD8GradMean
0.731707	0.750000	0.840000	0.792453	YN8DwtHaarS2LH	YS8Gab16V8Mag
0.731707	0.750000	0.840000	0.792453	YN6GlcmN4DifVarnc	YM8HistPerc01
0.731707	0.714286	0.869565	0.784314	YN4GlcmZ3DifVarnc	YD8GradSkewness
0.731707	0.750000	0.840000	0.792453	YN8GlcmZ4DifVarnc	YM8HistPerc01
0.731707	0.750000	0.840000	0.792453	YN7GlcmN4DifVarnc	YM8HistPerc01
0.731707	0.750000	0.840000	0.792453	YN8GlcmN4DifVarnc	YM8HistPerc01
0.731707	0.678571	0.904762	0.775510	YS8GlcmN1DifVarnc	YD8GradMean
0.731707	0.714286	0.869565	0.784314	YM4GlcmH5Entropy	YS8Gab16V8Mag
0.731707	0.714286	0.869565	0.784314	YN6GlcmZ3DifVarnc	YD8GradSkewness
0.731707	0.678571	0.904762	0.775510	YD6GlcmV5Entropy	YD8HistArea
0.731707	0.714286	0.869565	0.784314	YN5GlcmZ3DifVarnc	YD8GradSkewness
0.731707	0.714286	0.869565	0.784314	YN4GlcmV3DifVarnc	YD8GradSkewness
0.731707	0.785714	0.814815	0.800000	YM4GlcmZ3Entropy	YS8Gab16V8Mag
0.731707	0.714286	0.869565	0.784314	YN7GlcmZ3DifVarnc	YD8GradSkewness
0.731707	0.714286	0.869565	0.784314	YN8GlcmZ3DifVarnc	YD8GradSkewness
0.731707	0.750000	0.840000	0.792453	YN4GlcmV2DifVarnc	YM8HistPerc01
0.731707	0.714286	0.869565	0.784314	YM4GlcmH4Entropy	YS8Gab16V8Mag
0.731707	0.714286	0.869565	0.784314	YN5GlcmV3DifVarnc	YD8GradSkewness
0.731707	0.714286	0.869565	0.784314	YN6GlcmV3DifVarnc	YD8GradSkewness
0.731707	0.714286	0.869565	0.784314	YN7HogO8b6	YM8HistPerc01
0.731707	0.857143	0.774194	0.813559	YN7GlcmV4InvDfMom	YS8Gab16Z8Mag
0.731707	0.785714	0.814815	0.800000	YM8GlcmV4InvDfMom	YS8Gab24H12Mag
0.731707	0.750000	0.840000	0.792453	YN4HogO8b6	YM8HistPerc01
0.731707	0.642857	0.947368	0.765957	YM6GlcmN4AngScMom	YS8GlcmH4DifEntrp
0.731707	0.678571	0.904762	0.775510	YM6GlcmN2Entropy	YS8GlcmH4DifEntrp
0.731707	0.714286	0.869565	0.784314	YN7GlcmN3DifVarnc	YD8GradSkewness
0.731707	0.750000	0.840000	0.792453	YM8GlcmZ2InvDfMom	YD8GradNonZeros
0.731707	0.714286	0.869565	0.784314	YN7GlcmV3DifVarnc	YD8GradSkewness
0.731707	0.714286	0.869565	0.784314	YN8GlcmV3DifVarnc	YD8GradSkewness
0.731707	0.714286	0.869565	0.784314	YD7Gab8N4Mag	YD8ArmTeta3
0.731707	0.750000	0.840000	0.792453	YD6Gab8N4Mag	YD8ArmTeta3
0.731707	0.750000	0.840000	0.792453	YN4GlcmZ5DifVarnc	YM8HistPerc01
0.731707	0.750000	0.840000	0.792453	YN5GlcmZ2DifVarnc	YD8GradSkewness
0.731707	0.750000	0.840000	0.792453	YM8GlcmZ5DifEntrp	YD8GradNonZeros
0.731707	0.750000	0.840000	0.792453	YN6GlcmZ2DifVarnc	YD8GradSkewness
0.731707	0.750000	0.840000	0.792453	YM4GlcmV4DifVarnc	YS8Gab12Z6Mag
0.731707	0.750000	0.840000	0.792453	YN7GlcmZ2DifVarnc	YD8GradSkewness
0.731707	0.750000	0.840000	0.792453	YM5DwtHaarS2HL	YS8Gab12Z6Mag
0.731707	0.750000	0.840000	0.792453	YN8GlcmZ2DifVarnc	YD8GradSkewness
0.731707	0.750000	0.840000	0.792453	YM4DwtHaarS2HL	YS8Gab12Z6Mag
0.731707	0.750000	0.840000	0.792453	YM6DwtHaarS2HL	YS8Gab12Z6Mag
0.731707	0.750000	0.840000	0.792453	YM7DwtHaarS2HL	YS8Gab12Z6Mag
0.731707	0.750000	0.840000	0.792453	YN4Gab16H8Mag	YM4Gab4H2Mag
0.731707	0.678571	0.904762	0.775510	YS5GlcmV3InvDfMom	YD8GradSkewness
0.731707	0.750000	0.840000	0.792453	YN7GlcmV4DifVarnc	YM8HistPerc01
0.731707	0.750000	0.840000	0.792453	YN8GlcmV4DifVarnc	YM8HistPerc01
0.731707	0.678571	0.904762	0.775510	YM7DwtHaarS2HH	YS8Gab16Z8Mag
0.731707	0.750000	0.840000	0.792453	YM5DwtHaarS2HH	YS8Gab16Z8Mag
0.731707	0.750000	0.840000	0.792453	YM7GlcmV5InvDfMom	YS8Gab16Z8Mag
0.731707	0.750000	0.840000	0.792453	YN6Gab16H8Mag	YM4Gab4H2Mag
0.731707	0.750000	0.840000	0.792453	YN7Gab16H8Mag	YM4Gab4H2Mag
0.731707	0.750000	0.840000	0.792453	YS6Gab16N8Mag	YS8Gab8V4Mag
0.731707	0.750000	0.840000	0.792453	YS8Gab16N8Mag	YS8Gab8V4Mag
0.731707	0.714286	0.869565	0.784314	YN4DwtHaarS2HL	YS8HistKurtosis
0.731707	0.642857	0.947368	0.765957	YN8GlcmV1SumVarnc	YD8GradSkewness
0.731707	0.642857	0.947368	0.765957	YN6GlcmV1SumVarnc	YD8GradSkewness
0.731707	0.642857	0.947368	0.765957	YN7GlcmV1SumVarnc	YD8GradSkewness
0.731707	0.642857	0.947368	0.765957	YN5GlcmV1SumVarnc	YD8GradSkewness
0.731707	0.750000	0.840000	0.792453	YN4Gab16H8Mag	YD8GradSkewness
0.731707	0.714286	0.869565	0.784314	YM8HistPerc01	YS8HistMaxm10
0.731707	0.714286	0.869565	0.784314	YS8GlcmH4InvDfMom	YD8GradSkewness
0.731707	0.678571	0.904762	0.775510	YM7HistPerc01	YS6GradNonZeros
0.731707	0.714286	0.869565	0.784314	YM5HogO8b7	YD8GradSkewness
0.731707	0.750000	0.840000	0.792453	YM4Gab16H8Mag	YD8GradSkewness
0.731707	0.714286	0.869565	0.784314	YM6GlcmN3AngScMom	YS8GlcmV3Correlat
0.731707	0.750000	0.840000	0.792453	YM5Gab16H8Mag	YD8GradSkewness
0.731707	0.714286	0.869565	0.784314	YM6GlcmH5DifEntrp	YS8Gab16V8Mag
0.731707	0.750000	0.840000	0.792453	YM6HistPerc01	YD8HistMean
0.731707	0.785714	0.814815	0.800000	YM6GlcmN1Entropy	YD8GradSkewness
0.731707	0.785714	0.814815	0.800000	YN5Gab12H6Mag	YM8HogO8b1
0.731707	0.750000	0.840000	0.792453	YN7GlcmN2InvDfMom	YD8GradSkewness
0.731707	0.785714	0.814815	0.800000	YN6Gab12H6Mag	YM8HogO8b1
0.731707	0.785714	0.814815	0.800000	YN7Gab12H6Mag	YM8HogO8b1
0.731707	0.714286	0.869565	0.784314	YN7GlcmN3DifEntrp	YM8HistPerc01
0.731707	0.750000	0.840000	0.792453	YN5Gab8N4Mag	YM8HogO8b1
0.731707	0.714286	0.869565	0.784314	YM7DwtHaarS1LH	YD8GradSkewness
0.731707	0.714286	0.869565	0.784314	YM6DwtHaarS1LH	YD8GradSkewness
0.731707	0.678571	0.904762	0.775510	YM8HogO8b5	YD8GradSkewness
0.731707	0.642857	0.947368	0.765957	YD4GrlmNMRLNonUni	YD8HistArea
0.731707	0.750000	0.840000	0.792453	YM8Gab8V4Mag	YD8GradSkewness
0.731707	0.678571	0.904762	0.775510	YN6GlcmV3InvDfMom	YD8HistArea
0.731707	0.785714	0.814815	0.800000	YM4GlcmZ3InvDfMom	YS8Gab12V6Mag
0.731707	0.678571	0.904762	0.775510	YN6GlcmH5InvDfMom	YD8GradSkewness
0.731707	0.750000	0.840000	0.792453	YS8Gab16H8Mag	YD8HistArea
0.731707	0.750000	0.840000	0.792453	YN4Gab24V12Mag	YD8Gab24V12Mag
0.731707	0.714286	0.869565	0.784314	YM8GlcmH3InvDfMom	YD8GlcmH3Correlat
0.731707	0.714286	0.869565	0.784314	YM8GlcmN2InvDfMom	YD8GradSkewness
0.731707	0.714286	0.869565	0.784314	YM4HogO8b2	YD8GradSkewness
0.731707	0.714286	0.869565	0.784314	YM5DwtHaarS2HL	YD8HistArea
0.731707	0.714286	0.869565	0.784314	YM6DwtHaarS2HL	YD8HistArea
0.731707	0.714286	0.869565	0.784314	YM7GlcmV5InvDfMom	YD8GradSkewness
0.731707	0.607143	1.000000	0.755556	YD4GlcmZ3InvDfMom	YD8HistMean
0.731707	0.750000	0.840000	0.792453	YN8GlcmV3InvDfMom	YM8HogO8b1
0.707317	0.607143	0.944444	0.739130	YS6GlcmZ5SumAverg	YD8ArmTeta3
0.707317	0.607143	0.944444	0.739130	YN7GlcmV4SumVarnc	YD8HistArea
0.707317	0.607143	0.944444	0.739130	YN8GlcmV4SumVarnc	YD8HistArea
0.707317	0.607143	0.944444	0.739130	YS7GlcmZ5SumAverg	YD8ArmTeta3
0.707317	0.714286	0.833333	0.769231	YN6HogO8b2	YD8Gab16H8Mag
0.707317	0.607143	0.944444	0.739130	YN6GlcmV4SumVarnc	YD8HistArea
0.707317	0.607143	0.944444	0.739130	YS8GlcmZ5SumAverg	YD8ArmTeta3
0.707317	0.714286	0.833333	0.769231	YN8GlcmN4InvDfMom	YS8HistDomn01
0.707317	0.642857	0.900000	0.750000	YM5GlcmN3SumEntrp	YS8Gab12N6Mag
0.707317	0.607143	0.944444	0.739130	YS5GlcmZ5SumAverg	YD8ArmTeta3
0.707317	0.607143	0.944444	0.739130	YN5GlcmV4SumVarnc	YD8HistArea
0.707317	0.678571	0.863636	0.760000	YM4GlcmN4Entropy	YD8Gab24H12Mag
0.707317	0.714286	0.833333	0.769231	YM5GlcmV4SumEntrp	YS8Gab12N6Mag
0.707317	0.607143	0.944444	0.739130	YN4GlcmV4SumVarnc	YD8HistArea
0.707317	0.642857	0.900000	0.750000	YM4GlcmH2SumEntrp	YS8Gab12N6Mag
0.707317	0.750000	0.807692	0.777778	YM8GlcmH4SumEntrp	YD8GradSkewness
0.707317	0.642857	0.900000	0.750000	YM5GlcmH2SumEntrp	YS8Gab12N6Mag
0.707317	0.750000	0.807692	0.777778	YM8HistPerc01	YD8Gab24Z12Mag
0.707317	0.750000	0.807692	0.777778	YN8HistDomn01	YM8HistPerc01
0.707317	0.750000	0.807692	0.777778	YN6Gab24N12Mag	YD8Gab16H8Mag
0.707317	0.678571	0.863636	0.760000	YM6HistPerc01	YS8Gab24N12Mag
0.707317	0.607143	0.944444	0.739130	YS8DwtHaarS1LH	YD8GradMean
0.707317	0.714286	0.833333	0.769231	YM4GlcmZ5SumOfSqs	YD8Gab16H8Mag
0.707317	0.714286	0.833333	0.769231	YM5GlcmV5SumOfSqs	YD8Gab16H8Mag
0.707317	0.714286	0.833333	0.769231	YN4Gab16N8Mag	YS8Gab16V8Mag
0.707317	0.607143	0.944444	0.739130	YS7DwtHaarS1LH	YD8GradMean
0.707317	0.642857	0.900000	0.750000	YS6GlcmN1Entropy	YD8GradSkewness
0.707317	0.714286	0.833333	0.769231	YM4GlcmV5SumOfSqs	YD8Gab16H8Mag
0.707317	0.714286	0.833333	0.769231	YM4GlcmH5SumOfSqs	YD8Gab16H8Mag
0.707317	0.714286	0.833333	0.769231	YM5GlcmV4SumOfSqs	YD8Gab16H8Mag
0.707317	0.607143	0.944444	0.739130	YS6DwtHaarS1LH	YD8GradMean
0.707317	0.714286	0.833333	0.769231	YM7GlcmZ3SumOfSqs	YD8Gab16H8Mag
0.707317	0.678571	0.863636	0.760000	YN8Gab24N12Mag	YD8GradSkewness
0.707317	0.714286	0.833333	0.769231	YM4GlcmH4SumOfSqs	YD8Gab16H8Mag
0.707317	0.714286	0.833333	0.769231	YN7HogO8b6	YD8Gab16H8Mag
0.707317	0.750000	0.807692	0.777778	YM8HistPerc01	YS8Gab24Z12Mag
0.707317	0.714286	0.833333	0.769231	YM7GlcmV3SumOfSqs	YD8Gab16H8Mag
0.707317	0.714286	0.833333	0.769231	YM4GlcmV4SumOfSqs	YD8Gab16H8Mag
0.707317	0.714286	0.833333	0.769231	YM6GlcmV3SumOfSqs	YD8Gab16H8Mag
0.707317	0.714286	0.833333	0.769231	YM4GlcmZ3SumOfSqs	YD8Gab16H8Mag
0.707317	0.714286	0.833333	0.769231	YM7GlcmN4SumOfSqs	YD8Gab16H8Mag
0.707317	0.714286	0.833333	0.769231	YM4GlcmH4Entropy	YD8Gab24H12Mag
0.707317	0.714286	0.833333	0.769231	YM5GlcmN4SumOfSqs	YD8Gab16H8Mag
0.707317	0.714286	0.833333	0.769231	YM8GlcmN4SumOfSqs	YD8Gab16H8Mag
0.707317	0.750000	0.807692	0.777778	YN5GlcmV5DifVarnc	YS8Gab24N12Mag
0.707317	0.714286	0.833333	0.769231	YM6GlcmN4SumOfSqs	YD8Gab16H8Mag
0.707317	0.714286	0.833333	0.769231	YN8HogO8b6	YD8Gab16H8Mag
0.707317	0.642857	0.900000	0.750000	YM4GlcmV5DifVarnc	YS8GlcmH4DifEntrp
0.707317	0.714286	0.833333	0.769231	YM7GlcmN3SumOfSqs	YD8Gab16H8Mag
0.707317	0.714286	0.833333	0.769231	YM8GlcmN3SumOfSqs	YD8Gab16H8Mag
0.707317	0.714286	0.833333	0.769231	YM5GlcmN3SumOfSqs	YD8Gab16H8Mag
0.707317	0.714286	0.833333	0.769231	YM6GlcmN3SumOfSqs	YD8Gab16H8Mag
0.707317	0.678571	0.863636	0.760000	YN4Gab24N12Mag	YD8GradSkewness
0.707317	0.714286	0.833333	0.769231	YLbpCs8n15	YN8GlcmN4DifVarnc
0.707317	0.714286	0.833333	0.769231	YM4GlcmN4SumOfSqs	YD8Gab16H8Mag
0.707317	0.714286	0.833333	0.769231	YM4GlcmN3SumOfSqs	YD8Gab16H8Mag
0.707317	0.678571	0.863636	0.760000	YM4GlcmH4SumEntrp	YS8Gab12N6Mag
0.707317	0.750000	0.807692	0.777778	YM8GlcmZ5DifEntrp	YD8GradSkewness
0.707317	0.642857	0.900000	0.750000	YM5GlcmH3SumEntrp	YS8Gab12N6Mag
0.707317	0.642857	0.900000	0.750000	YM4GlcmN2SumEntrp	YS8Gab12N6Mag
0.707317	0.750000	0.807692	0.777778	YM7GlcmH1Entropy	YD8ArmTeta3
0.707317	0.714286	0.833333	0.769231	YM5GlcmZ2Entropy	YD8Gab24H12Mag
0.707317	0.642857	0.900000	0.750000	YM8GlcmH3SumVarnc	YS8Gab24N12Mag
0.707317	0.750000	0.807692	0.777778	YM6GlcmN4AngScMom	YD8Gab24H12Mag
0.707317	0.678571	0.863636	0.760000	YM4Gab16Z8Mag	YD8Gab24H12Mag
0.707317	0.714286	0.833333	0.769231	YM7HistVariance	YD8Gab16H8Mag
0.707317	0.750000	0.807692	0.777778	YM7Gab12Z6Mag	YS8HistDomn01
0.707317	0.714286	0.833333	0.769231	YM4GrlmZMGLevNonUn	YS8Gab12N6Mag
0.707317	0.714286	0.833333	0.769231	YM7GlcmZ3AngScMom	YD8GradSkewness
0.707317	0.750000	0.807692	0.777778	YN8Gab24V12Mag	YD8Gab16H8Mag
0.707317	0.714286	0.833333	0.769231	YM6DwtHaarS1HL	YS8HistDomn01
0.707317	0.642857	0.900000	0.750000	YM8GlcmZ1SumVarnc	YS8Gab24N12Mag
0.707317	0.714286	0.833333	0.769231	YM4GrlmNMGLevNonUn	YS8Gab12N6Mag
0.707317	0.642857	0.900000	0.750000	YM6GlcmZ1SumVarnc	YS8Gab24N12Mag
0.707317	0.642857	0.900000	0.750000	YM7GlcmZ1SumVarnc	YS8Gab24N12Mag
0.707317	0.714286	0.833333	0.769231	YM7GlcmV4AngScMom	YD8GradSkewness
0.707317	0.678571	0.863636	0.760000	YN5GlcmV4DifVarnc	YS8Gab24N12Mag
0.707317	0.678571	0.863636	0.760000	YN6GlcmV4DifVarnc	YS8Gab24N12Mag
0.707317	0.750000	0.807692	0.777778	YN5Gab24V12Mag	YS8Gab24H12Mag
0.707317	0.678571	0.863636	0.760000	YM8HistPerc10	YD8HistArea
0.707317	0.642857	0.900000	0.750000	YD8GlcmZ5DifEntrp	YD8HistArea
0.707317	0.678571	0.863636	0.760000	YN7GlcmV4DifVarnc	YS8Gab24N12Mag
0.707317	0.678571	0.863636	0.760000	YD7GlcmZ2DifEntrp	YD8ArmTeta1
0.707317	0.750000	0.807692	0.777778	YM5Gab12Z6Mag	YS8HistDomn01
0.707317	0.642857	0.900000	0.750000	YM4GlcmH4SumVarnc	YS8Gab24N12Mag
0.707317	0.750000	0.807692	0.777778	YM8GlcmV5InvDfMom	YS8Gab24N12Mag
0.707317	0.750000	0.807692	0.777778	YN6Gab24V12Mag	YS8Gab24H12Mag
0.707317	0.750000	0.807692	0.777778	YN6DwtHaarS2HL	YS8Gab8V4Mag
0.707317	0.714286	0.833333	0.769231	YM4Gab16Z8Mag	YD8Gab24N12Mag
0.707317	0.678571	0.863636	0.760000	YS7Gab24V12Mag	YD8Gab16H8Mag
0.707317	0.642857	0.900000	0.750000	YM5GlcmH4SumEntrp	YS8Gab12N6Mag
0.707317	0.642857	0.900000	0.750000	YN8Gab16V8Mag	YD8GradSkewness
0.707317	0.750000	0.807692	0.777778	YN7Gab24V12Mag	YS8Gab24H12Mag
0.707317	0.642857	0.900000	0.750000	YM7GlcmV2SumVarnc	YS8Gab24N12Mag
0.707317	0.642857	0.900000	0.750000	YM4GlcmV2SumVarnc	YS8Gab24N12Mag
0.707317	0.750000	0.807692	0.777778	YN8Gab24V12Mag	YS8Gab24H12Mag
0.707317	0.750000	0.807692	0.777778	YN8DwtHaarS2HL	YS8Gab8V4Mag
0.707317	0.750000	0.807692	0.777778	YN7DwtHaarS2HL	YS8Gab8V4Mag
0.707317	0.678571	0.863636	0.760000	YM4GlcmZ5AngScMom	YS8GlcmH4DifEntrp
0.707317	0.678571	0.863636	0.760000	YM4Gab16Z8Mag	YD8GradNonZeros
0.707317	0.750000	0.807692	0.777778	YS5Gab24Z12Mag	YD8GradNonZeros
0.707317	0.678571	0.863636	0.760000	YN4Gab12H6Mag	YD8Gab24V12Mag
0.707317	0.642857	0.900000	0.750000	YM4GlcmZ1SumEntrp	YS8Gab12N6Mag
0.707317	0.678571	0.863636	0.760000	YM8GlcmH1SumVarnc	YS8Gab24N12Mag
0.707317	0.678571	0.863636	0.760000	YM6GlcmH1SumVarnc	YS8Gab24N12Mag
0.707317	0.678571	0.863636	0.760000	YM7GlcmH1SumVarnc	YS8Gab24N12Mag
0.707317	0.714286	0.833333	0.769231	YM4Gab24N12Mag	YD8Gab16H8Mag
0.707317	0.714286	0.833333	0.769231	YM4GrlmNMGLevNonUn	YD8Gab16H8Mag
0.707317	0.750000	0.807692	0.777778	YS6Gab24Z12Mag	YD8GradNonZeros
0.707317	0.642857	0.900000	0.750000	YM6GlcmN3AngScMom	YD8HistArea
0.707317	0.714286	0.833333	0.769231	YM4Gab16H8Mag	YS8Gab24N12Mag
0.707317	0.642857	0.900000	0.750000	YM6GlcmN2SumVarnc	YS8Gab24N12Mag
0.707317	0.642857	0.900000	0.750000	YM5GlcmZ5AngScMom	YS8Gab12N6Mag
0.707317	0.785714	0.785714	0.785714	YM6HistPerc01	YS8Gab12Z6Mag
0.707317	0.750000	0.807692	0.777778	YS7Gab24Z12Mag	YD8GradNonZeros
0.707317	0.750000	0.807692	0.777778	YS8Gab24Z12Mag	YD8GradNonZeros
0.707317	0.714286	0.833333	0.769231	YM5Gab24N12Mag	YD8Gab16H8Mag
0.707317	0.714286	0.833333	0.769231	YM4Gab16H8Mag	YD8Gab24H12Mag
0.707317	0.642857	0.900000	0.750000	YM8GlcmV4SumVarnc	YS8Gab24N12Mag
0.707317	0.642857	0.900000	0.750000	YM6GlcmV4SumVarnc	YS8Gab24N12Mag
0.707317	0.642857	0.900000	0.750000	YM7GlcmV4SumVarnc	YS8Gab24N12Mag
0.707317	0.642857	0.900000	0.750000	YM8HistPerc01	YS8Gab12N6Mag
0.707317	0.642857	0.900000	0.750000	YD7GlcmZ3InvDfMom	YD8ArmTeta1
0.707317	0.678571	0.863636	0.760000	YN7Gab12H6Mag	YD8Gab24V12Mag
0.707317	0.678571	0.863636	0.760000	YN6Gab12H6Mag	YD8Gab24V12Mag
0.707317	0.678571	0.863636	0.760000	YS5GlcmZ2Correlat	YD8GradSkewness
0.707317	0.678571	0.863636	0.760000	YM5GlcmV3SumVarnc	YS8Gab24N12Mag
0.707317	0.642857	0.900000	0.750000	YM6GlcmH3SumEntrp	YS8Gab12N6Mag
0.707317	0.642857	0.900000	0.750000	YN5Gab12H6Mag	YD8Gab24V12Mag
0.707317	0.714286	0.833333	0.769231	YM7Gab24N12Mag	YD8Gab16H8Mag
0.707317	0.678571	0.863636	0.760000	YM8GlcmV3SumVarnc	YS8Gab24N12Mag
0.707317	0.678571	0.863636	0.760000	YM6GlcmV3SumVarnc	YS8Gab24N12Mag
0.707317	0.678571	0.863636	0.760000	YM7GlcmV3SumVarnc	YS8Gab24N12Mag
0.707317	0.714286	0.833333	0.769231	YM8Gab24N12Mag	YD8Gab16H8Mag
0.707317	0.714286	0.833333	0.769231	YM6GlcmV4AngScMom	YS8Gab24H12Mag
0.707317	0.642857	0.900000	0.750000	YS4Gab16V8Mag	YD8GradSkewness
0.707317	0.750000	0.807692	0.777778	YN6Gab12H6Mag	YM8HistPerc01
0.707317	0.750000	0.807692	0.777778	YN7Gab12H6Mag	YM8HistPerc01
0.707317	0.785714	0.785714	0.785714	YN4Gab24V12Mag	YD8Gab24H12Mag
0.707317	0.750000	0.807692	0.777778	YM8GlcmH1SumOfSqs	YS8Gab24N12Mag
0.707317	0.785714	0.785714	0.785714	YN7GlcmZ5DifEntrp	YS8Gab16N8Mag
0.707317	0.714286	0.833333	0.769231	YM6GlcmZ3AngScMom	YD8Gab24H12Mag
0.707317	0.714286	0.833333	0.769231	YM8GlcmV1SumOfSqs	YS8Gab24N12Mag
0.707317	0.750000	0.807692	0.777778	YM7DwtHaarS2HL	YS8HistKurtosis
0.707317	0.678571	0.863636	0.760000	YS8GlcmZ1DifVarnc	YD8GradSkewness
0.707317	0.678571	0.863636	0.760000	YS7GlcmZ1DifVarnc	YD8GradSkewness
0.707317	0.750000	0.807692	0.777778	YM8DwtHaarS2HL	YS8HistKurtosis
0.707317	0.678571	0.863636	0.760000	YN4Gab12Z6Mag	YD8ArmTeta3
0.707317	0.714286	0.833333	0.769231	YM4Gab12H6Mag	YM8HistPerc01
0.707317	0.678571	0.863636	0.760000	YM5HistMaxm10	YS8Gab24N12Mag
0.707317	0.642857	0.900000	0.750000	YM6GlcmH4SumEntrp	YS8Gab12N6Mag
0.707317	0.678571	0.863636	0.760000	YS4GlcmZ5SumAverg	YD8GradSkewness
0.707317	0.714286	0.833333	0.769231	YS4GlcmH4Correlat	YD8GradSkewness
0.707317	0.714286	0.833333	0.769231	YLbpCs8n15	YD8GradSkewness
0.707317	0.714286	0.833333	0.769231	YS7GlcmH4Correlat	YD8GradSkewness
0.707317	0.714286	0.833333	0.769231	YS5GlcmH4Correlat	YD8GradSkewness
0.707317	0.714286	0.833333	0.769231	YS6GlcmH4Correlat	YD8GradSkewness
0.707317	0.642857	0.900000	0.750000	YS5GlcmZ5SumAverg	YD8GradSkewness
0.707317	0.714286	0.833333	0.769231	YS8GlcmH4Correlat	YD8GradSkewness
0.707317	0.714286	0.833333	0.769231	YM6GlcmV4AngScMom	YD8Gab16H8Mag
0.707317	0.714286	0.833333	0.769231	YS7Gab16H8Mag	YD8GradNonZeros
0.707317	0.714286	0.833333	0.769231	YM6GlcmH2Entropy	YD8HistArea
0.707317	0.714286	0.833333	0.769231	YS8Gab16H8Mag	YD8GradNonZeros
0.707317	0.678571	0.863636	0.760000	YS4GlcmN1DifVarnc	YD8GradSkewness
0.707317	0.642857	0.900000	0.750000	YS4Gab16Z8Mag	YS8GlcmV3Correlat
0.707317	0.714286	0.833333	0.769231	YS6Gab16H8Mag	YD8GradNonZeros
0.707317	0.678571	0.863636	0.760000	YM6GlcmH1Contrast	YS8Gab16N8Mag
0.707317	0.678571	0.863636	0.760000	YM7GlcmH1Contrast	YS8Gab16N8Mag
0.707317	0.642857	0.900000	0.750000	YM4GlcmH1Contrast	YS8Gab16N8Mag
0.707317	0.750000	0.807692	0.777778	YM5GlcmH3SumVarnc	YD8Gab16H8Mag
0.707317	0.750000	0.807692	0.777778	YM6GlcmH2Entropy	YD8Gab24H12Mag
0.707317	0.678571	0.863636	0.760000	YN5Gab12H6Mag	YM8GlcmN5DifEntrp
0.707317	0.714286	0.833333	0.769231	YS4Gab16V8Mag	YD8Gab24N12Mag
0.707317	0.678571	0.863636	0.760000	YM4GlcmZ5Entropy	YS8Gab12N6Mag
0.707317	0.678571	0.863636	0.760000	YN6Gab12H6Mag	YM8GlcmN5DifEntrp
0.707317	0.678571	0.863636	0.760000	YS5GlcmZ4SumAverg	YD8GradSkewness
0.707317	0.678571	0.863636	0.760000	YN7Gab12H6Mag	YM8GlcmN5DifEntrp
0.707317	0.750000	0.807692	0.777778	YM5Gab24N12Mag	YS8Gab12N6Mag
0.707317	0.714286	0.833333	0.769231	YM5Gab12Z6Mag	YD8Gab24Z12Mag
0.707317	0.678571	0.863636	0.760000	YS4GlcmN4SumAverg	YD8GradSkewness
0.707317	0.678571	0.863636	0.760000	YN8Gab12H6Mag	YM8GlcmN5DifEntrp
0.707317	0.642857	0.900000	0.750000	YM7DwtHaarS2HL	YS8HistMaxm10
0.707317	0.678571	0.863636	0.760000	YM6GlcmH3AngScMom	YD8Gab16H8Mag
0.707317	0.750000	0.807692	0.777778	YM6Gab24N12Mag	YS8Gab12N6Mag
0.707317	0.642857	0.900000	0.750000	YM4DwtHaarS2HL	YS8HistMaxm10
0.707317	0.678571	0.863636	0.760000	YS5GlcmV1Entropy	YD8GradSkewness
0.707317	0.750000	0.807692	0.777778	YM7Gab24N12Mag	YS8Gab12N6Mag
0.707317	0.750000	0.807692	0.777778	YM8Gab24N12Mag	YS8Gab12N6Mag
0.707317	0.642857	0.900000	0.750000	YN7GlcmN2DifEntrp	YS8Gab12N6Mag
0.707317	0.678571	0.863636	0.760000	YS4GlcmZ3SumAverg	YD8GradSkewness
0.707317	0.642857	0.900000	0.750000	YS8GlcmZ3DifVarnc	YD8GradSkewness
0.707317	0.678571	0.863636	0.760000	YS5GlcmN4SumAverg	YD8GradSkewness
0.707317	0.714286	0.833333	0.769231	YS8GlcmV4DifVarnc	YD8GradSkewness
0.707317	0.642857	0.900000	0.750000	YS7GlcmZ3DifVarnc	YD8GradSkewness
0.707317	0.750000	0.807692	0.777778	YM6GlcmZ2AngScMom	YD8Gab16H8Mag
0.707317	0.714286	0.833333	0.769231	YS7GlcmV4DifVarnc	YD8GradSkewness
0.707317	0.714286	0.833333	0.769231	YS6GlcmH2DifVarnc	YD8GradSkewness
0.707317	0.714286	0.833333	0.769231	YS6GlcmV4DifVarnc	YD8GradSkewness
0.707317	0.642857	0.900000	0.750000	YS6GlcmZ3DifVarnc	YD8GradSkewness
0.707317	0.678571	0.863636	0.760000	YS6GlcmH3AngScMom	YD8GradSkewness
0.707317	0.642857	0.900000	0.750000	YD4GlcmH3Entropy	YD8HistArea
0.707317	0.642857	0.900000	0.750000	YD8GlcmN4InvDfMom	YD8ArmTeta1
0.707317	0.714286	0.833333	0.769231	YN5DwtHaarS2HL	YS8Gab12N6Mag
0.707317	0.714286	0.833333	0.769231	YS5GlcmV4DifVarnc	YD8GradSkewness
0.707317	0.642857	0.900000	0.750000	YS4GlcmZ3DifVarnc	YD8GradSkewness
0.707317	0.678571	0.863636	0.760000	YS6GlcmZ2AngScMom	YD8GradSkewness
0.707317	0.714286	0.833333	0.769231	YS4GlcmV4DifVarnc	YD8GradSkewness
0.707317	0.678571	0.863636	0.760000	YN8HistDomn01	YD8GradSkewness
0.707317	0.714286	0.833333	0.769231	YN6DwtHaarS2HL	YS8Gab12N6Mag
0.707317	0.678571	0.863636	0.760000	YS5GlcmN1Entropy	YD8GradSkewness
0.707317	0.642857	0.900000	0.750000	YD4GlcmH5Entropy	YD8HistArea
0.707317	0.714286	0.833333	0.769231	YN7DwtHaarS2HL	YS8Gab12N6Mag
0.707317	0.714286	0.833333	0.769231	YN8DwtHaarS2HL	YS8Gab12N6Mag
0.707317	0.678571	0.863636	0.760000	YS5GlcmH3SumAverg	YD8GradSkewness
0.707317	0.714286	0.833333	0.769231	YM8HistPerc01	YS8Gab12V6Mag
0.707317	0.714286	0.833333	0.769231	YS8GlcmH2SumAverg	YD8GradSkewness
0.707317	0.714286	0.833333	0.769231	YS7GlcmH2SumAverg	YD8GradSkewness
0.707317	0.678571	0.863636	0.760000	YM5GlcmH5DifVarnc	YS8HistKurtosis
0.707317	0.714286	0.833333	0.769231	YS6GlcmH2SumAverg	YD8GradSkewness
0.707317	0.678571	0.863636	0.760000	YN7DwtHaarS1HL	YS8HistDomn01
0.707317	0.642857	0.900000	0.750000	YD4GlcmH4Entropy	YD8HistArea
0.707317	0.714286	0.833333	0.769231	YS4GlcmN5Correlat	YD8GradSkewness
0.707317	0.714286	0.833333	0.769231	YN4Gab16N8Mag	YD8Gab24Z12Mag
0.707317	0.714286	0.833333	0.769231	YS6HistDomn01	YD8GradSkewness
0.707317	0.714286	0.833333	0.769231	YS5GlcmN5Correlat	YD8GradSkewness
0.707317	0.678571	0.863636	0.760000	YN8DwtHaarS1HL	YS8HistDomn01
0.707317	0.678571	0.863636	0.760000	YN8Gab16H8Mag	YD8HistMean
0.707317	0.714286	0.833333	0.769231	YS8GlcmN5Correlat	YD8GradSkewness
0.707317	0.714286	0.833333	0.769231	YS7GlcmN5Correlat	YD8GradSkewness
0.707317	0.714286	0.833333	0.769231	YN4Gab8V4Mag	YD8GradNonZeros
0.707317	0.678571	0.863636	0.760000	YN7Gab16H8Mag	YD8HistMean
0.707317	0.714286	0.833333	0.769231	YN5Gab16N8Mag	YD8Gab24Z12Mag
0.707317	0.714286	0.833333	0.769231	YS6GlcmN5Correlat	YD8GradSkewness
0.707317	0.678571	0.863636	0.760000	YS6DwtHaarS2HL	YD8GradSkewness
0.707317	0.714286	0.833333	0.769231	YM8GlcmZ5InvDfMom	YS8DwtHaarS2HL
0.707317	0.750000	0.807692	0.777778	YM4HistPerc01	YS8Gab16N8Mag
0.707317	0.714286	0.833333	0.769231	YS8GlcmH4DifEntrp	YD8Gab24Z12Mag
0.707317	0.714286	0.833333	0.769231	YM4GlcmH5DifVarnc	YD8Gab16H8Mag
0.707317	0.714286	0.833333	0.769231	YS7Gab24H12Mag	YS8HistKurtosis
0.707317	0.714286	0.833333	0.769231	YS8Gab24H12Mag	YS8HistKurtosis
0.707317	0.642857	0.900000	0.750000	YS8Gab24V12Mag	YD8GradSkewness
0.707317	0.642857	0.900000	0.750000	YS7Gab24V12Mag	YD8GradSkewness
0.707317	0.642857	0.900000	0.750000	YS4Gab12N6Mag	YS8ArmTeta4
0.707317	0.642857	0.900000	0.750000	YS8GlcmH5DifEntrp	YS8ArmTeta4
0.707317	0.642857	0.900000	0.750000	YS6Gab24V12Mag	YD8GradSkewness
0.707317	0.714286	0.833333	0.769231	YM6GlcmV4Entropy	YS8Gab24Z12Mag
0.707317	0.642857	0.900000	0.750000	YM7GlcmV5InvDfMom	YD8Gab24H12Mag
0.707317	0.678571	0.863636	0.760000	YS5GlcmH2Entropy	YD8GradSkewness
0.707317	0.678571	0.863636	0.760000	YM8Gab16Z8Mag	YD8Gab16H8Mag
0.707317	0.678571	0.863636	0.760000	YS8GlcmZ3DifEntrp	YD8Gab24Z12Mag
0.707317	0.714286	0.833333	0.769231	YS4Gab24H12Mag	YS8HistKurtosis
0.707317	0.678571	0.863636	0.760000	YM7Gab16Z8Mag	YD8Gab16H8Mag
0.707317	0.750000	0.807692	0.777778	YN4Gab16H8Mag	YN8Gab8N4Mag
0.707317	0.750000	0.807692	0.777778	YN5Gab16H8Mag	YN8Gab8N4Mag
0.707317	0.678571	0.863636	0.760000	YM5Gab16Z8Mag	YD8Gab16H8Mag
0.707317	0.714286	0.833333	0.769231	YN8DwtHaarS2HL	YD8Gab16H8Mag
0.707317	0.678571	0.863636	0.760000	YS5GlcmH5Entropy	YD8GradSkewness
0.707317	0.678571	0.863636	0.760000	YS5GlcmV4Entropy	YD8GradSkewness
0.707317	0.750000	0.807692	0.777778	YN6DwtHaarS2HL	YS8Gab12V6Mag
0.707317	0.714286	0.833333	0.769231	YN6HistMaxm01	YD8Gab24Z12Mag
0.707317	0.714286	0.833333	0.769231	YN7DwtHaarS2HL	YD8Gab16H8Mag
0.707317	0.678571	0.863636	0.760000	YS5Gab24H12Mag	YD8Gab24H12Mag
0.707317	0.714286	0.833333	0.769231	YN6DwtHaarS2HL	YD8Gab16H8Mag
0.707317	0.642857	0.900000	0.750000	YS4GlcmN3DifVarnc	YD8GradSkewness
0.707317	0.678571	0.863636	0.760000	YM5Gab24N12Mag	YD8GradSkewness
0.707317	0.642857	0.900000	0.750000	YN4Gab8Z4Mag	YD8GradSkewness
0.707317	0.678571	0.863636	0.760000	YM6Gab24N12Mag	YD8GradSkewness
0.707317	0.678571	0.863636	0.760000	YN6GlcmZ2AngScMom	YD8GradSkewness
0.707317	0.678571	0.863636	0.760000	YM7Gab24N12Mag	YD8GradSkewness
0.707317	0.678571	0.863636	0.760000	YS5GlcmN3Entropy	YD8GradSkewness
0.707317	0.714286	0.833333	0.769231	YM8HistPerc01	YD8Gab16H8Mag
0.707317	0.678571	0.863636	0.760000	YS4GlcmH5DifVarnc	YD8GradSkewness
0.707317	0.714286	0.833333	0.769231	YN7GlcmV5InvDfMom	YD8Gab16H8Mag
0.707317	0.642857	0.900000	0.750000	YS8GlcmV1Contrast	YD8GradSkewness
0.707317	0.678571	0.863636	0.760000	YS8DwtHaarS1LH	YD8GradNonZeros
0.707317	0.750000	0.807692	0.777778	YN6Gab24H12Mag	YS8Gab16Z8Mag
0.707317	0.678571	0.863636	0.760000	YS7DwtHaarS1LH	YD8GradNonZeros
0.707317	0.678571	0.863636	0.760000	YM4GlcmV3Entropy	YS8Gab12N6Mag
0.707317	0.678571	0.863636	0.760000	YS5DwtHaarS1LH	YD8GradNonZeros
0.707317	0.678571	0.863636	0.760000	YS6DwtHaarS1LH	YD8GradNonZeros
0.707317	0.750000	0.807692	0.777778	YM6GlcmN5AngScMom	YS8Gab24Z12Mag
0.707317	0.785714	0.785714	0.785714	YM5HistPerc01	YS8Gab16V8Mag
0.707317	0.678571	0.863636	0.760000	YS5GlcmH4Entropy	YD8GradSkewness
0.707317	0.785714	0.785714	0.785714	YM8Gab8N4Mag	YM8HistPerc01
0.707317	0.750000	0.807692	0.777778	YM7GlcmH4DifVarnc	YD8Gab24Z12Mag
0.707317	0.750000	0.807692	0.777778	YM6GlcmH4DifVarnc	YD8Gab24Z12Mag
0.707317	0.607143	0.944444	0.739130	YM6GlcmH1SumEntrp	YS8Gab24Z12Mag
0.707317	0.714286	0.833333	0.769231	YLbpCs8n15	YN8Gab8N4Mag
0.707317	0.678571	0.863636	0.760000	YS4GlcmZ1Entropy	YD8GradSkewness
0.707317	0.714286	0.833333	0.769231	YM8GlcmV5InvDfMom	YD8GlcmH3Correlat
0.707317	0.678571	0.863636	0.760000	YM5GlcmN1SumVarnc	YS8Gab16V8Mag
0.707317	0.678571	0.863636	0.760000	YS7GlcmH5DifEntrp	YD8GradSkewness
0.707317	0.714286	0.833333	0.769231	YM6GlcmH2Entropy	YS8Gab24Z12Mag
0.707317	0.750000	0.807692	0.777778	YS6Gab16Z8Mag	YD8Gab24N12Mag
0.707317	0.714286	0.833333	0.769231	YN5Gab8Z4Mag	YM8HistPerc01
0.707317	0.750000	0.807692	0.777778	YS7Gab16Z8Mag	YD8Gab24N12Mag
0.707317	0.750000	0.807692	0.777778	YM6Gab12N6Mag	YD8HistSkewness
0.707317	0.750000	0.807692	0.777778	YS8Gab16Z8Mag	YD8Gab24N12Mag
0.707317	0.750000	0.807692	0.777778	YM7Gab12N6Mag	YD8HistSkewness
0.707317	0.750000	0.807692	0.777778	YM8Gab12N6Mag	YD8HistSkewness
0.707317	0.678571	0.863636	0.760000	YM5GlcmN1DifVarnc	YS8Gab12Z6Mag
0.707317	0.678571	0.863636	0.760000	YN6Gab8N4Mag	YD8GlcmH2AngScMom
0.707317	0.714286	0.833333	0.769231	YN4Gab8N4Mag	YD8GradSkewness
0.707317	0.678571	0.863636	0.760000	YS4GlcmV5Entropy	YD8GradSkewness
0.707317	0.678571	0.863636	0.760000	YM6GlcmV4AngScMom	YD8GradMean
0.707317	0.785714	0.785714	0.785714	YN7GlcmV3DifEntrp	YS8Gab16V8Mag
0.707317	0.714286	0.833333	0.769231	YM7GlcmZ4InvDfMom	YS8Gab24Z12Mag
0.707317	0.642857	0.900000	0.750000	YS5Gab12N6Mag	YD8HistArea
0.707317	0.678571	0.863636	0.760000	YS4GlcmZ3DifEntrp	YD8GradSkewness
0.707317	0.678571	0.863636	0.760000	YM4DwtHaarS2HH	YD8Gab16H8Mag
0.707317	0.678571	0.863636	0.760000	YN7GlcmZ4DifEntrp	YD8GradSkewness
0.707317	0.642857	0.900000	0.750000	YS6GlcmV2Contrast	YD8GradMean
0.707317	0.714286	0.833333	0.769231	YN4DwtHaarS2HL	YS8Gab16V8Mag
0.707317	0.642857	0.900000	0.750000	YS5GlcmV5AngScMom	YD8GradSkewness
0.707317	0.642857	0.900000	0.750000	YS8GlcmV2Contrast	YD8GradMean
0.707317	0.678571	0.863636	0.760000	YM7GlcmV5InvDfMom	YD8Gab16H8Mag
0.707317	0.714286	0.833333	0.769231	YS6GlcmH5DifEntrp	YD8GradSkewness
0.707317	0.678571	0.863636	0.760000	YN8GlcmV4InvDfMom	YS8Gab12V6Mag
0.707317	0.714286	0.833333	0.769231	YS4GlcmH5DifEntrp	YD8GradSkewness
0.707317	0.750000	0.807692	0.777778	YM4GlcmN4AngScMom	YS8Gab16Z8Mag
0.707317	0.642857	0.900000	0.750000	YS6HogO8b6	YD8HistArea
0.707317	0.714286	0.833333	0.769231	YN5DwtHaarS2HL	YS8Gab16V8Mag
0.707317	0.714286	0.833333	0.769231	YN6DwtHaarS2HL	YS8Gab16V8Mag
0.707317	0.678571	0.863636	0.760000	YM5GlcmZ3DifEntrp	YS8Gab24Z12Mag
0.707317	0.714286	0.833333	0.769231	YN8DwtHaarS2HL	YS8Gab16V8Mag
0.707317	0.678571	0.863636	0.760000	YN6GradVariance	YS8Gab16V8Mag
0.707317	0.714286	0.833333	0.769231	YN7DwtHaarS2HL	YS8Gab16V8Mag
0.707317	0.678571	0.863636	0.760000	YN7GradVariance	YS8Gab16V8Mag
0.707317	0.678571	0.863636	0.760000	YN8GradVariance	YS8Gab16V8Mag
0.707317	0.750000	0.807692	0.777778	YN5Gab8N4Mag	YS8Gab16Z8Mag
0.707317	0.678571	0.863636	0.760000	YM8HistPerc01	YS8Gab16V8Mag
0.707317	0.678571	0.863636	0.760000	YS6GlcmH1DifVarnc	YD8GradMean
0.707317	0.642857	0.900000	0.750000	YM7GlcmH5Contrast	YS8HistKurtosis
0.707317	0.642857	0.900000	0.750000	YM6GlcmH5Contrast	YS8HistKurtosis
0.707317	0.714286	0.833333	0.769231	YS8GlcmV4Contrast	YD8GradSkewness
0.707317	0.642857	0.900000	0.750000	YM8GlcmH5Contrast	YS8HistKurtosis
0.707317	0.678571	0.863636	0.760000	YS4GlcmH3Entropy	YD8GradSkewness
0.707317	0.714286	0.833333	0.769231	YS7GlcmV4Contrast	YD8GradSkewness
0.707317	0.714286	0.833333	0.769231	YS6GradNonZeros	YS8Gab24Z12Mag
0.707317	0.642857	0.900000	0.750000	YM4GlcmH5Contrast	YS8HistKurtosis
0.707317	0.642857	0.900000	0.750000	YM5GlcmH5Contrast	YS8HistKurtosis
0.707317	0.607143	0.944444	0.739130	YS4DwtHaarS1LH	YD8HistSkewness
0.707317	0.714286	0.833333	0.769231	YS6GlcmV4Contrast	YD8GradSkewness
0.707317	0.750000	0.807692	0.777778	YN6Gab12H6Mag	YD8Gab24Z12Mag
0.707317	0.678571	0.863636	0.760000	YN7GlcmN5DifEntrp	YD8GradSkewness
0.707317	0.714286	0.833333	0.769231	YS5GlcmV4Contrast	YD8GradSkewness
0.707317	0.750000	0.807692	0.777778	YN7Gab12H6Mag	YD8Gab24Z12Mag
0.707317	0.642857	0.900000	0.750000	YN7GlcmZ3DifEntrp	YD8GradSkewness
0.707317	0.642857	0.900000	0.750000	YM4GlcmZ4DifVarnc	YS8Gab16N8Mag
0.707317	0.714286	0.833333	0.769231	YS4GlcmV4Contrast	YD8GradSkewness
0.707317	0.750000	0.807692	0.777778	YN8GlcmV4InvDfMom	YS8Gab16Z8Mag
0.707317	0.642857	0.900000	0.750000	YD4GlcmH2DifEntrp	YD8HistSkewness
0.707317	0.642857	0.900000	0.750000	YS8DwtHaarS1LH	YD8GradSkewness
0.707317	0.642857	0.900000	0.750000	YS7DwtHaarS1LH	YD8GradSkewness
0.707317	0.714286	0.833333	0.769231	YN7GlcmH1Entropy	YD8GradSkewness
0.707317	0.750000	0.807692	0.777778	YM4GlcmN2Entropy	YS8Gab24Z12Mag
0.707317	0.642857	0.900000	0.750000	YS5DwtHaarS1LH	YD8GradSkewness
0.707317	0.678571	0.863636	0.760000	YS4GrlmNMGLevNonUn	YD8GradSkewness
0.707317	0.750000	0.807692	0.777778	YM6GlcmV1Entropy	YD8Gab24H12Mag
0.707317	0.750000	0.807692	0.777778	YM8GlcmN5InvDfMom	YS8Gab12Z6Mag
0.707317	0.678571	0.863636	0.760000	YM5GlcmN4DifEntrp	YS8Gab24Z12Mag
0.707317	0.678571	0.863636	0.760000	YM6GlcmN4Entropy	YD8HistArea
0.707317	0.714286	0.833333	0.769231	YN4DwtHaarS2HL	YS8Gab24V12Mag
0.707317	0.714286	0.833333	0.769231	YM5GlcmZ3InvDfMom	YS8Gab24Z12Mag
0.707317	0.678571	0.863636	0.760000	YS4GlcmZ4AngScMom	YD8GradSkewness
0.707317	0.678571	0.863636	0.760000	YN6Gab12H6Mag	YD8Gab24N12Mag
0.707317	0.642857	0.900000	0.750000	YN6HistMaxm01	YD8GradSkewness
0.707317	0.642857	0.900000	0.750000	YN8Gab12H6Mag	YD8Gab24N12Mag
0.707317	0.714286	0.833333	0.769231	YS6HogO8b3	YD8GradSkewness
0.707317	0.714286	0.833333	0.769231	YM7HistMaxm01	YS8Gab12N6Mag
0.707317	0.678571	0.863636	0.760000	YS8GlcmH4Contrast	YD8GradSkewness
0.707317	0.642857	0.900000	0.750000	YN4Gab8V4Mag	YD8Gab24Z12Mag
0.707317	0.678571	0.863636	0.760000	YS7GlcmH4Contrast	YD8GradSkewness
0.707317	0.678571	0.863636	0.760000	YS6GlcmH4Contrast	YD8GradSkewness
0.707317	0.642857	0.900000	0.750000	YS8GlcmH5Contrast	YD8GradSkewness
0.707317	0.714286	0.833333	0.769231	YN4HogO8b5	YD8GradSkewness
0.707317	0.642857	0.900000	0.750000	YS7GlcmH5Contrast	YD8GradSkewness
0.707317	0.678571	0.863636	0.760000	YN4GlcmZ2DifVarnc	YM8HistPerc01
0.707317	0.678571	0.863636	0.760000	YS7GlcmH3Contrast	YD8GradSkewness
0.707317	0.678571	0.863636	0.760000	YS5GlcmH4Contrast	YD8GradSkewness
0.707317	0.678571	0.863636	0.760000	YS6GlcmH3Contrast	YD8GradSkewness
0.707317	0.714286	0.833333	0.769231	YS8GlcmN3Contrast	YD8GradSkewness
0.707317	0.750000	0.807692	0.777778	YM7GlcmH5DifEntrp	YS8Gab24Z12Mag
0.707317	0.714286	0.833333	0.769231	YS7GlcmN3Contrast	YD8GradSkewness
0.707317	0.714286	0.833333	0.769231	YS6GlcmN3Contrast	YD8GradSkewness
0.707317	0.750000	0.807692	0.777778	YN8GlcmN3InvDfMom	YM8HistPerc01
0.707317	0.714286	0.833333	0.769231	YS4Gab24N12Mag	YD8GlcmH3Correlat
0.707317	0.607143	0.944444	0.739130	YN4GlcmZ5DifVarnc	YS8GlcmH4DifEntrp
0.707317	0.714286	0.833333	0.769231	YS4GlcmN3Contrast	YD8GradSkewness
0.707317	0.678571	0.863636	0.760000	YS8Gab24N12Mag	YD8GlcmH3Correlat
0.707317	0.678571	0.863636	0.760000	YM4HistPerc99	YS8Gab16V8Mag
0.707317	0.678571	0.863636	0.760000	YN5GlcmZ2DifVarnc	YM8HistPerc01
0.707317	0.607143	0.944444	0.739130	YN5GlcmZ5DifVarnc	YS8GlcmH4DifEntrp
0.707317	0.642857	0.900000	0.750000	YM4GlcmZ3DifEntrp	YS8HistKurtosis
0.707317	0.607143	0.944444	0.739130	YN6GlcmZ5DifVarnc	YS8GlcmH4DifEntrp
0.707317	0.714286	0.833333	0.769231	YN5HogO8b5	YD8GradSkewness
0.707317	0.607143	0.944444	0.739130	YN8GlcmZ5DifVarnc	YS8GlcmH4DifEntrp
0.707317	0.678571	0.863636	0.760000	YS4Gab24Z12Mag	YS8Gab16V8Mag
0.707317	0.750000	0.807692	0.777778	YN8GlcmZ5InvDfMom	YM8HistPerc01
0.707317	0.642857	0.900000	0.750000	YM4GlcmZ4DifEntrp	YS8HistKurtosis
0.707317	0.750000	0.807692	0.777778	YN8GlcmV3InvDfMom	YM8HistPerc01
0.707317	0.678571	0.863636	0.760000	YN6GlcmZ2DifVarnc	YM8HistPerc01
0.707317	0.642857	0.900000	0.750000	YD6GlcmH3Entropy	YD8HistArea
0.707317	0.678571	0.863636	0.760000	YM6GlcmH1DifVarnc	YS8HistDomn01
0.707317	0.678571	0.863636	0.760000	YN7GlcmZ2DifVarnc	YM8HistPerc01
0.707317	0.750000	0.807692	0.777778	YM6GlcmZ2InvDfMom	YS8Gab16N8Mag
0.707317	0.678571	0.863636	0.760000	YN8GlcmZ2DifVarnc	YM8HistPerc01
0.707317	0.750000	0.807692	0.777778	YS5Gab24N12Mag	YS8Gab16Z8Mag
0.707317	0.642857	0.900000	0.750000	YD6GlcmN2Entropy	YD8HistArea
0.707317	0.642857	0.900000	0.750000	YS6HistMaxm10	YD8GradSkewness
0.707317	0.642857	0.900000	0.750000	YS8Gab24Z12Mag	YS8Gab16V8Mag
0.707317	0.714286	0.833333	0.769231	YM4GlcmZ5Entropy	YS8Gab16V8Mag
0.707317	0.678571	0.863636	0.760000	YM5GlcmZ4DifEntrp	YS8HistKurtosis
0.707317	0.714286	0.833333	0.769231	YN4GradVariance	YM8HistPerc01
0.707317	0.785714	0.785714	0.785714	YN4DwtHaarS2HL	YN8Gab16H8Mag
0.707317	0.750000	0.807692	0.777778	YN6GlcmN5DifVarnc	YM8HistPerc01
0.707317	0.750000	0.807692	0.777778	YN7GlcmN5DifVarnc	YM8HistPerc01
0.707317	0.714286	0.833333	0.769231	YN7GlcmV5InvDfMom	YS8Gab16Z8Mag
0.707317	0.714286	0.833333	0.769231	YN8GlcmV3InvDfMom	YD8Gab16H8Mag
0.707317	0.750000	0.807692	0.777778	YN8GlcmN5DifVarnc	YM8HistPerc01
0.707317	0.678571	0.863636	0.760000	YN7HogO8b6	YS8Gab16V8Mag
0.707317	0.678571	0.863636	0.760000	YS6GlcmZ4InvDfMom	YD8GradSkewness
0.707317	0.714286	0.833333	0.769231	YN7GlcmZ3DifVarnc	YM8HistPerc01
0.707317	0.714286	0.833333	0.769231	YN6GlcmZ3DifVarnc	YM8HistPerc01
0.707317	0.785714	0.785714	0.785714	YN5DwtHaarS2HL	YN8Gab16H8Mag
0.707317	0.714286	0.833333	0.769231	YM7GlcmH5InvDfMom	YS8Gab12N6Mag
0.707317	0.714286	0.833333	0.769231	YN8GlcmZ3DifVarnc	YM8HistPerc01
0.707317	0.714286	0.833333	0.769231	YM4GlcmZ4Entropy	YS8Gab16V8Mag
0.707317	0.714286	0.833333	0.769231	YS6DwtHaarS2HL	YD8Gab24H12Mag
0.707317	0.714286	0.833333	0.769231	YM6HistPerc99	YS8Gab12N6Mag
0.707317	0.642857	0.900000	0.750000	YM6GlcmZ4DifEntrp	YS8HistKurtosis
0.707317	0.750000	0.807692	0.777778	YN4GlcmN4DifVarnc	YM8HistPerc01
0.707317	0.714286	0.833333	0.769231	YM7HistPerc99	YS8Gab12N6Mag
0.707317	0.678571	0.863636	0.760000	YM7GlcmZ5DifEntrp	YD8GlcmH2AngScMom
0.707317	0.678571	0.863636	0.760000	YM7GlcmZ5DifEntrp	YS8Gab16Z8Mag
0.707317	0.678571	0.863636	0.760000	YD4GlcmZ1DifVarnc	YD8HistMean
0.707317	0.678571	0.863636	0.760000	YM7GlcmH4DifEntrp	YS8HistKurtosis
0.707317	0.714286	0.833333	0.769231	YN6GradVariance	YM8HistPerc01
0.707317	0.714286	0.833333	0.769231	YD6GlcmZ1DifVarnc	YD8HistMean
0.707317	0.714286	0.833333	0.769231	YS8GlcmV3InvDfMom	YD8HistArea
0.707317	0.642857	0.900000	0.750000	YS6GlcmN1DifVarnc	YD8GradMean
0.707317	0.714286	0.833333	0.769231	YD7GlcmZ1DifVarnc	YD8HistMean
0.707317	0.714286	0.833333	0.769231	YD8GlcmZ1DifVarnc	YD8HistMean
0.707317	0.714286	0.833333	0.769231	YM7HistPerc01	YM8HistVariance
0.707317	0.678571	0.863636	0.760000	YM7GlcmH5DifEntrp	YS8HistKurtosis
0.707317	0.714286	0.833333	0.769231	YN6DwtHaarS2LH	YS8Gab16V8Mag
0.707317	0.714286	0.833333	0.769231	YN7DwtHaarS2LH	YS8Gab16V8Mag
0.707317	0.642857	0.900000	0.750000	YM6GlcmZ3Entropy	YS8GlcmH4DifEntrp
0.707317	0.642857	0.900000	0.750000	YD6GlcmZ4Entropy	YD8HistArea
0.707317	0.750000	0.807692	0.777778	YM8GlcmV4InvDfMom	YS8Gab16Z8Mag
0.707317	0.714286	0.833333	0.769231	YM7Gab16N8Mag	YD8GradSkewness
0.707317	0.714286	0.833333	0.769231	YN5GlcmN3DifVarnc	YM8HistPerc01
0.707317	0.678571	0.863636	0.760000	YM6Gab16N8Mag	YD8GradSkewness
0.707317	0.714286	0.833333	0.769231	YS6GlcmV2InvDfMom	YD8GradSkewness
0.707317	0.678571	0.863636	0.760000	YS4GlcmN3InvDfMom	YD8GradSkewness
0.707317	0.678571	0.863636	0.760000	YS6GlcmN2InvDfMom	YD8GradSkewness
0.707317	0.714286	0.833333	0.769231	YN6GlcmN3DifVarnc	YD8GradSkewness
0.707317	0.678571	0.863636	0.760000	YN5GlcmN3DifVarnc	YD8GradSkewness
0.707317	0.714286	0.833333	0.769231	YS5GlcmN2InvDfMom	YD8GradSkewness
0.707317	0.642857	0.900000	0.750000	YS8GlcmN3DifEntrp	YD8GradNonZeros
0.707317	0.678571	0.863636	0.760000	YD8Gab8N4Mag	YD8ArmTeta3
0.707317	0.714286	0.833333	0.769231	YM7HistPerc01	YS8GlcmH4DifEntrp
0.707317	0.642857	0.900000	0.750000	YD6GlcmZ5Entropy	YD8HistArea
0.707317	0.714286	0.833333	0.769231	YLbpCs8n15	YM8HogO8b6
0.707317	0.642857	0.900000	0.750000	YM6GlcmH3Entropy	YS8GlcmH4DifEntrp
0.707317	0.714286	0.833333	0.769231	YM6HistPerc01	YS8GlcmH4DifEntrp
0.707317	0.607143	0.944444	0.739130	YS7GlcmZ5SumEntrp	YD8Gab24N12Mag
0.707317	0.642857	0.900000	0.750000	YS4GlcmV3InvDfMom	YD8GradSkewness
0.707317	0.678571	0.863636	0.760000	YN7HogO8b6	YD8GradSkewness
0.707317	0.642857	0.900000	0.750000	YS8GlcmH3InvDfMom	YD8GradSkewness
0.707317	0.642857	0.900000	0.750000	YM6GlcmH5AngScMom	YS8GlcmH4DifEntrp
0.707317	0.714286	0.833333	0.769231	YS7GrlmVMGLevNonUn	YD8Gab24H12Mag
0.707317	0.642857	0.900000	0.750000	YS5GradNonZeros	YD8GradSkewness
0.707317	0.714286	0.833333	0.769231	YS7GrlmZMGLevNonUn	YD8Gab24H12Mag
0.707317	0.714286	0.833333	0.769231	YS7GrlmNMGLevNonUn	YD8Gab24H12Mag
0.707317	0.642857	0.900000	0.750000	YS7GlcmH3InvDfMom	YD8GradSkewness
0.707317	0.750000	0.807692	0.777778	YM4GlcmZ2Entropy	YS8Gab16V8Mag
0.707317	0.642857	0.900000	0.750000	YN8GlcmV2SumVarnc	YD8GradSkewness
0.707317	0.642857	0.900000	0.750000	YN6GlcmV2SumVarnc	YD8GradSkewness
0.707317	0.642857	0.900000	0.750000	YN7GlcmV2SumVarnc	YD8GradSkewness
0.707317	0.785714	0.785714	0.785714	YM8GlcmZ5DifEntrp	YS8DwtHaarS2HL
0.707317	0.642857	0.900000	0.750000	YN5GlcmV2SumVarnc	YD8GradSkewness
0.707317	0.714286	0.833333	0.769231	YN6HogO8b6	YD8GradSkewness
0.707317	0.642857	0.900000	0.750000	YM6GlcmN5AngScMom	YS8GlcmH4DifEntrp
0.707317	0.607143	0.944444	0.739130	YS7GlcmV3Contrast	YD8HistArea
0.707317	0.607143	0.944444	0.739130	YS8GlcmV3Contrast	YD8HistArea
0.707317	0.607143	0.944444	0.739130	YS6GlcmV3Contrast	YD8HistArea
0.707317	0.678571	0.863636	0.760000	YM6GlcmV2Entropy	YS8GlcmH4DifEntrp
0.707317	0.750000	0.807692	0.777778	YM4GlcmN2Entropy	YS8Gab16V8Mag
0.707317	0.642857	0.900000	0.750000	YS6GrlmZMGLevNonUn	YD8Gab24V12Mag
0.707317	0.642857	0.900000	0.750000	YS5GlcmH3InvDfMom	YD8GradSkewness
0.707317	0.678571	0.863636	0.760000	YM8DwtHaarS2HH	YS8Gab16Z8Mag
0.707317	0.750000	0.807692	0.777778	YN7GlcmZ5InvDfMom	YD8GradSkewness
0.707317	0.750000	0.807692	0.777778	YN6GlcmN5DifVarnc	YD8GradSkewness
0.707317	0.750000	0.807692	0.777778	YN7GlcmN5DifVarnc	YD8GradSkewness
0.707317	0.750000	0.807692	0.777778	YN8GlcmN5DifVarnc	YD8GradSkewness
0.707317	0.785714	0.785714	0.785714	YM8GlcmN3InvDfMom	YD8Gab16H8Mag
0.707317	0.714286	0.833333	0.769231	YS7Gab16N8Mag	YS8Gab8V4Mag
0.707317	0.714286	0.833333	0.769231	YM7GlcmN5InvDfMom	YS8Gab16Z8Mag
0.707317	0.642857	0.900000	0.750000	YS7GlcmH4InvDfMom	YD8GradSkewness
0.707317	0.714286	0.833333	0.769231	YM7GlcmV5InvDfMom	YS8Gab24H12Mag
0.707317	0.642857	0.900000	0.750000	YS6GlcmV3InvDfMom	YD8GradSkewness
0.707317	0.714286	0.833333	0.769231	YN7Gab16H8Mag	YD8GradSkewness
0.707317	0.642857	0.900000	0.750000	YN4GlcmV1SumVarnc	YD8GradSkewness
0.707317	0.714286	0.833333	0.769231	YN5Gab16H8Mag	YD8GradSkewness
0.707317	0.714286	0.833333	0.769231	YN6Gab16H8Mag	YD8GradSkewness
0.707317	0.750000	0.807692	0.777778	YN6GlcmH1AngScMom	YN8DwtHaarS2HL
0.707317	0.678571	0.863636	0.760000	YM8HogO8b7	YD8GradSkewness
0.707317	0.678571	0.863636	0.760000	YS7GlcmV3InvDfMom	YD8GradSkewness
0.707317	0.678571	0.863636	0.760000	YM6HistPerc01	YS6GradNonZeros
0.707317	0.714286	0.833333	0.769231	YM6HistPerc01	YS8HistMaxm10
0.707317	0.642857	0.900000	0.750000	YD8GlcmN2SumEntrp	YD8HistArea
0.707317	0.642857	0.900000	0.750000	YS5GlcmV2DifVarnc	YD8GradMean
0.707317	0.678571	0.863636	0.760000	YM4Gab16V8Mag	YS8Gab8V4Mag
0.707317	0.678571	0.863636	0.760000	YN7GlcmZ4InvDfMom	YD8GradSkewness
0.707317	0.678571	0.863636	0.760000	YM6GlcmH4DifEntrp	YS8Gab16V8Mag
0.707317	0.678571	0.863636	0.760000	YS8GlcmV3InvDfMom	YD8GradSkewness
0.707317	0.714286	0.833333	0.769231	YM8GlcmV3InvDfMom	YS8Gab8V4Mag
0.707317	0.678571	0.863636	0.760000	YM5GlcmH5DifEntrp	YS8Gab16V8Mag
0.707317	0.678571	0.863636	0.760000	YN5DwtHaarS2HL	YM8GlcmN5DifEntrp
0.707317	0.678571	0.863636	0.760000	YS8GlcmN3InvDfMom	YD8HistArea
0.707317	0.714286	0.833333	0.769231	YM4GlcmH4DifEntrp	YS8Gab16V8Mag
0.707317	0.607143	0.944444	0.739130	YS7GlcmN4InvDfMom	YD8HistArea
0.707317	0.714286	0.833333	0.769231	YN5GlcmV2InvDfMom	YD8GradSkewness
0.707317	0.642857	0.900000	0.750000	YM5GlcmZ1Contrast	YD8GradSkewness
0.707317	0.714286	0.833333	0.769231	YM6GlcmZ4AngScMom	YS8GlcmV3Correlat
0.707317	0.642857	0.900000	0.750000	YM4Gab8V4Mag	YD8HistArea
0.707317	0.642857	0.900000	0.750000	YM6GlcmZ5DifEntrp	YD8GlcmH2AngScMom
0.707317	0.714286	0.833333	0.769231	YN6DwtHaarS2HL	YD8HistSkewness
0.707317	0.642857	0.900000	0.750000	YM4Gab12H6Mag	YS8Gab24H12Mag
0.707317	0.714286	0.833333	0.769231	YN4DwtHaarS2HL	YD8HistSkewness
0.707317	0.785714	0.785714	0.785714	YM7GlcmN5InvDfMom	YD8GlcmH2AngScMom
0.707317	0.678571	0.863636	0.760000	YM4Gab8V4Mag	YD8GradSkewness
0.707317	0.642857	0.900000	0.750000	YD6GlcmZ3DifVarnc	YD8HistMean
0.707317	0.642857	0.900000	0.750000	YD8GlcmZ3DifVarnc	YD8HistMean
0.707317	0.642857	0.900000	0.750000	YD7GlcmZ3DifVarnc	YD8HistMean
0.707317	0.642857	0.900000	0.750000	YD5GlcmZ3DifVarnc	YD8HistMean
0.707317	0.714286	0.833333	0.769231	YM6GlcmZ4DifEntrp	YD8GlcmH2AngScMom
0.707317	0.750000	0.807692	0.777778	YM6Gab8V4Mag	YD8GradSkewness
0.707317	0.750000	0.807692	0.777778	YM7Gab8V4Mag	YD8GradSkewness
0.707317	0.607143	0.944444	0.739130	YD4GrlmNShrtREmp	YD8HistArea
0.707317	0.678571	0.863636	0.760000	YM8GlcmV2Contrast	YD8GradSkewness
0.707317	0.678571	0.863636	0.760000	YM7GlcmV2Contrast	YD8GradSkewness
0.707317	0.678571	0.863636	0.760000	YM6GlcmV2Contrast	YD8GradSkewness
0.707317	0.607143	0.944444	0.739130	YN8GlcmV4InvDfMom	YM8GradSkewness
0.707317	0.642857	0.900000	0.750000	YD8GlcmV5DifVarnc	YD8HistMean
0.707317	0.642857	0.900000	0.750000	YD7GlcmV5DifVarnc	YD8HistMean
0.707317	0.714286	0.833333	0.769231	YM5GlcmZ4DifEntrp	YD8GlcmH2AngScMom
0.707317	0.678571	0.863636	0.760000	YM6GradNonZeros	YD8GradSkewness
0.707317	0.642857	0.900000	0.750000	YM4GlcmV3DifEntrp	YD8GradSkewness
0.707317	0.714286	0.833333	0.769231	YN7GlcmH4InvDfMom	YD8GradSkewness
0.707317	0.714286	0.833333	0.769231	YM8GlcmZ4InvDfMom	YD8GradSkewness
0.707317	0.642857	0.900000	0.750000	YM5GlcmV3DifEntrp	YD8GradSkewness
0.707317	0.678571	0.863636	0.760000	YS7HistPerc50	YD8GlcmH2AngScMom
0.707317	0.678571	0.863636	0.760000	YN6Gab24V12Mag	YD8Gab24V12Mag
0.707317	0.678571	0.863636	0.760000	YS8HistPerc50	YD8GlcmH2AngScMom
0.707317	0.607143	0.944444	0.739130	YS7GrlmVFraction	YD8HistArea
0.707317	0.785714	0.785714	0.785714	YN7Gab8N4Mag	YS6GradNonZeros
0.707317	0.785714	0.785714	0.785714	YN8Gab8N4Mag	YS6GradNonZeros
0.707317	0.607143	0.944444	0.739130	YS6GrlmZMRLNonUni	YD8HistArea
0.707317	0.607143	0.944444	0.739130	YS6GrlmZShrtREmp	YD8HistArea
0.707317	0.678571	0.863636	0.760000	YM4DwtHaarS2HL	YD8HistArea
0.707317	0.642857	0.900000	0.750000	YN4GlcmV4InvDfMom	YD8HistArea
0.707317	0.642857	0.900000	0.750000	YD6GlcmV5DifEntrp	YD8HistMean
0.707317	0.642857	0.900000	0.750000	YD7GlcmV5DifEntrp	YD8HistMean
0.707317	0.642857	0.900000	0.750000	YM7GlcmV4InvDfMom	YD8GradSkewness
0.707317	0.642857	0.900000	0.750000	YD8GlcmV5DifEntrp	YD8HistMean
0.707317	0.714286	0.833333	0.769231	YM7GlcmN2InvDfMom	YD8GradSkewness
0.707317	0.642857	0.900000	0.750000	YM8GlcmV3InvDfMom	YD8GradSkewness
0.707317	0.607143	0.944444	0.739130	YS4GrlmVLngREmph	YD8HistArea
0.707317	0.607143	0.944444	0.739130	YD6GlcmV5InvDfMom	YD8HistMean
0.707317	0.571429	1.000000	0.727273	YD5GlcmV5InvDfMom	YD8HistMean
0.682927	0.571429	0.941176	0.711111	YN6GlcmV5SumVarnc	YD8HistArea
0.682927	0.571429	0.941176	0.711111	YN8GlcmV5SumVarnc	YD8HistArea
0.682927	0.714286	0.800000	0.754717	YM8GlcmV5SumEntrp	YD8GradSkewness
0.682927	0.571429	0.941176	0.711111	YN5GlcmV5SumVarnc	YD8HistArea
0.682927	0.678571	0.826087	0.745098	YM4GlcmZ4SumEntrp	YS8Gab12N6Mag
0.682927	0.571429	0.941176	0.711111	YD8GlcmZ2InvDfMom	YD8ArmTeta1
0.682927	0.714286	0.800000	0.754717	YN7GrlmZMGLevNonUn	YD8GradSkewness
0.682927	0.571429	0.941176	0.711111	YN7GlcmV5SumVarnc	YD8HistArea
0.682927	0.678571	0.826087	0.745098	YN4HogO8b2	YD8Gab16H8Mag
0.682927	0.678571	0.826087	0.745098	YM8GlcmV3SumEntrp	YD8GradSkewness
0.682927	0.571429	0.941176	0.711111	YD7GlcmZ2InvDfMom	YD8ArmTeta1
0.682927	0.714286	0.800000	0.754717	YS6GlcmV5Correlat	YD8GradSkewness
0.682927	0.571429	0.941176	0.711111	YN4GlcmV5SumVarnc	YD8HistArea
0.682927	0.714286	0.800000	0.754717	YN7GrlmHMGLevNonUn	YD8GradSkewness
0.682927	0.678571	0.826087	0.745098	YN8HogO8b2	YD8Gab16H8Mag
0.682927	0.714286	0.800000	0.754717	YS5GlcmV5Correlat	YD8GradSkewness
0.682927	0.714286	0.800000	0.754717	YS7GlcmV5Correlat	YD8GradSkewness
0.682927	0.714286	0.800000	0.754717	YS8GlcmV5Correlat	YD8GradSkewness
0.682927	0.642857	0.857143	0.734694	YM5Gab12V6Mag	YD8GlcmH3Correlat
0.682927	0.714286	0.800000	0.754717	YN7GrlmVMGLevNonUn	YD8GradSkewness
0.682927	0.714286	0.800000	0.754717	YM8GlcmZ5SumEntrp	YD8GradSkewness
0.682927	0.642857	0.857143	0.734694	YM6Gab12V6Mag	YD8GlcmH3Correlat
0.682927	0.714286	0.800000	0.754717	YM8GlcmV2SumEntrp	YD8GradSkewness
0.682927	0.642857	0.857143	0.734694	YM7Gab12V6Mag	YD8GlcmH3Correlat
0.682927	0.642857	0.857143	0.734694	YM5GlcmV5SumEntrp	YS8Gab12N6Mag
0.682927	0.714286	0.800000	0.754717	YN7GrlmNMGLevNonUn	YD8GradSkewness
0.682927	0.714286	0.800000	0.754717	YN5Gab24N12Mag	YD8Gab16H8Mag
0.682927	0.642857	0.857143	0.734694	YS5GlcmH1DifVarnc	YD8GradSkewness
0.682927	0.642857	0.857143	0.734694	YN5GlcmH3Correlat	YD8GradSkewness
0.682927	0.714286	0.800000	0.754717	YN4Gab24N12Mag	YD8Gab16H8Mag
0.682927	0.642857	0.857143	0.734694	YN6GlcmH3Correlat	YD8GradSkewness
0.682927	0.607143	0.894737	0.723404	YD7GlcmZ5DifEntrp	YD8HistArea
0.682927	0.642857	0.857143	0.734694	YN7GlcmH3Correlat	YD8GradSkewness
0.682927	0.642857	0.857143	0.734694	YN8GlcmH3Correlat	YD8GradSkewness
0.682927	0.714286	0.800000	0.754717	YN7Gab24N12Mag	YD8Gab16H8Mag
0.682927	0.678571	0.826087	0.745098	YM7GlcmV5SumOfSqs	YD8Gab16H8Mag
0.682927	0.714286	0.800000	0.754717	YN8Gab24N12Mag	YD8Gab16H8Mag
0.682927	0.642857	0.857143	0.734694	YM6GlcmV1SumEntrp	YS8Gab12N6Mag
0.682927	0.642857	0.857143	0.734694	YM4GlcmN3Entropy	YD8Gab24H12Mag
0.682927	0.678571	0.826087	0.745098	YM8GlcmH5SumOfSqs	YD8Gab16H8Mag
0.682927	0.571429	0.941176	0.711111	YS6GlcmZ4SumAverg	YD8ArmTeta3
0.682927	0.678571	0.826087	0.745098	YM5GlcmH5SumOfSqs	YD8Gab16H8Mag
0.682927	0.678571	0.826087	0.745098	YM7GlcmZ4SumOfSqs	YD8Gab16H8Mag
0.682927	0.750000	0.777778	0.763636	YM8GlcmH3SumEntrp	YD8GradSkewness
0.682927	0.678571	0.826087	0.745098	YM5GlcmZ4SumOfSqs	YD8Gab16H8Mag
0.682927	0.750000	0.777778	0.763636	YN7GlcmZ4InvDfMom	YD8Gab24Z12Mag
0.682927	0.678571	0.826087	0.745098	YM8GlcmZ4SumOfSqs	YD8Gab16H8Mag
0.682927	0.678571	0.826087	0.745098	YM7GlcmH4SumOfSqs	YD8Gab16H8Mag
0.682927	0.571429	0.941176	0.711111	YS8GlcmZ4SumAverg	YD8ArmTeta3
0.682927	0.678571	0.826087	0.745098	YM6GlcmZ4SumOfSqs	YD8Gab16H8Mag
0.682927	0.607143	0.894737	0.723404	YM4GlcmH3SumEntrp	YS8Gab12N6Mag
0.682927	0.571429	0.941176	0.711111	YS5GlcmZ4SumAverg	YD8ArmTeta3
0.682927	0.678571	0.826087	0.745098	YM8GlcmH4SumOfSqs	YD8Gab16H8Mag
0.682927	0.678571	0.826087	0.745098	YM5GlcmH4SumOfSqs	YD8Gab16H8Mag
0.682927	0.678571	0.826087	0.745098	YM7GlcmV4SumOfSqs	YD8Gab16H8Mag
0.682927	0.678571	0.826087	0.745098	YM4Gab12H6Mag	YD8ArmTeta3
0.682927	0.642857	0.857143	0.734694	YM6GlcmV3Entropy	YD8GradMean
0.682927	0.714286	0.800000	0.754717	YM8GlcmN4SumEntrp	YD8GradSkewness
0.682927	0.678571	0.826087	0.745098	YS7Gab16V8Mag	YS8GlcmH4DifEntrp
0.682927	0.678571	0.826087	0.745098	YM4GlcmZ4SumOfSqs	YD8Gab16H8Mag
0.682927	0.678571	0.826087	0.745098	YM8GlcmV4SumOfSqs	YD8Gab16H8Mag
0.682927	0.678571	0.826087	0.745098	YM7GlcmH3SumOfSqs	YD8Gab16H8Mag
0.682927	0.678571	0.826087	0.745098	YM6GlcmV4SumOfSqs	YD8Gab16H8Mag
0.682927	0.678571	0.826087	0.745098	YS8Gab16V8Mag	YS8GlcmH4DifEntrp
0.682927	0.714286	0.800000	0.754717	YM5GlcmZ3SumOfSqs	YD8Gab16H8Mag
0.682927	0.678571	0.826087	0.745098	YM8GlcmH3SumOfSqs	YD8Gab16H8Mag
0.682927	0.642857	0.857143	0.734694	YN7Gab24N12Mag	YD8GradSkewness
0.682927	0.678571	0.826087	0.745098	YM8GlcmZ3SumOfSqs	YD8Gab16H8Mag
0.682927	0.678571	0.826087	0.745098	YM6GlcmZ3SumOfSqs	YD8Gab16H8Mag
0.682927	0.642857	0.857143	0.734694	YM7GlcmH2SumVarnc	YS8Gab24N12Mag
0.682927	0.642857	0.857143	0.734694	YN6Gab24N12Mag	YD8GradSkewness
0.682927	0.678571	0.826087	0.745098	YM6GlcmH3SumOfSqs	YD8Gab16H8Mag
0.682927	0.642857	0.857143	0.734694	YN5Gab24N12Mag	YD8GradSkewness
0.682927	0.642857	0.857143	0.734694	YS8GlcmN2Contrast	YD8GradNonZeros
0.682927	0.642857	0.857143	0.734694	YS7GlcmN2Contrast	YD8GradNonZeros
0.682927	0.714286	0.800000	0.754717	YM5GlcmV3SumOfSqs	YD8Gab16H8Mag
0.682927	0.642857	0.857143	0.734694	YM5Gab12H6Mag	YD8ArmTeta3
0.682927	0.678571	0.826087	0.745098	YM8GlcmV3SumOfSqs	YD8Gab16H8Mag
0.682927	0.642857	0.857143	0.734694	YS5GlcmN2Contrast	YD8GradNonZeros
0.682927	0.642857	0.857143	0.734694	YS6GlcmN2Contrast	YD8GradNonZeros
0.682927	0.607143	0.894737	0.723404	YM7GlcmV5DifVarnc	YS8GlcmH4DifEntrp
0.682927	0.678571	0.826087	0.745098	YM4GlcmH3SumOfSqs	YD8Gab16H8Mag
0.682927	0.678571	0.826087	0.745098	YM7GlcmZ2SumOfSqs	YD8Gab16H8Mag
0.682927	0.678571	0.826087	0.745098	YM7GlcmH2SumOfSqs	YD8Gab16H8Mag
0.682927	0.607143	0.894737	0.723404	YM8GlcmV5DifVarnc	YS8GlcmH4DifEntrp
0.682927	0.678571	0.826087	0.745098	YM8GlcmZ2SumOfSqs	YD8Gab16H8Mag
0.682927	0.678571	0.826087	0.745098	YM6GlcmZ2SumOfSqs	YD8Gab16H8Mag
0.682927	0.678571	0.826087	0.745098	YM8GlcmH2SumOfSqs	YD8Gab16H8Mag
0.682927	0.714286	0.800000	0.754717	YM5GlcmH2SumOfSqs	YD8Gab16H8Mag
0.682927	0.678571	0.826087	0.745098	YS5GradVariance	YD8GradSkewness
0.682927	0.642857	0.857143	0.734694	YN8Gab16N8Mag	YD8ArmTeta3
0.682927	0.642857	0.857143	0.734694	YN7Gab16N8Mag	YD8ArmTeta3
0.682927	0.678571	0.826087	0.745098	YM7GlcmN2SumOfSqs	YD8Gab16H8Mag
0.682927	0.714286	0.800000	0.754717	YM4GlcmV3SumOfSqs	YD8Gab16H8Mag
0.682927	0.678571	0.826087	0.745098	YM8GlcmN2SumOfSqs	YD8Gab16H8Mag
0.682927	0.714286	0.800000	0.754717	YM4GlcmZ2SumOfSqs	YD8Gab16H8Mag
0.682927	0.642857	0.857143	0.734694	YN6Gab16N8Mag	YD8ArmTeta3
0.682927	0.750000	0.777778	0.763636	YM6GlcmV2Entropy	YD8Gab16H8Mag
0.682927	0.678571	0.826087	0.745098	YM4GlcmV5SumEntrp	YS8Gab12N6Mag
0.682927	0.571429	0.941176	0.711111	YS6GlcmZ3SumAverg	YD8ArmTeta3
0.682927	0.678571	0.826087	0.745098	YM6GlcmH4AngScMom	YS8Gab24H12Mag
0.682927	0.714286	0.800000	0.754717	YN4DwtHaarS2HL	YS8Gab8V4Mag
0.682927	0.571429	0.941176	0.711111	YS8GlcmZ3SumAverg	YD8ArmTeta3
0.682927	0.678571	0.826087	0.745098	YM7GlcmH1SumOfSqs	YD8Gab16H8Mag
0.682927	0.571429	0.941176	0.711111	YS5GlcmZ3SumAverg	YD8ArmTeta3
0.682927	0.642857	0.857143	0.734694	YS4GradVariance	YD8GradSkewness
0.682927	0.607143	0.894737	0.723404	YM4GlcmV3SumEntrp	YS8Gab12N6Mag
0.682927	0.678571	0.826087	0.745098	YM8GlcmH1SumOfSqs	YD8Gab16H8Mag
0.682927	0.642857	0.857143	0.734694	YM7GradKurtosis	YS8Gab16Z8Mag
0.682927	0.714286	0.800000	0.754717	YN4Gab24V12Mag	YS8Gab24H12Mag
0.682927	0.678571	0.826087	0.745098	YN4Gab12N6Mag	YS8HistDomn01
0.682927	0.642857	0.857143	0.734694	YN5Gab24V12Mag	YS8ArmTeta2
0.682927	0.642857	0.857143	0.734694	YM4GlcmZ5AngScMom	YS8Gab12N6Mag
0.682927	0.642857	0.857143	0.734694	YN5Gab16N8Mag	YD8ArmTeta3
0.682927	0.714286	0.800000	0.754717	YM4GlcmH1SumOfSqs	YD8Gab16H8Mag
0.682927	0.607143	0.894737	0.723404	YM5GlcmH3SumVarnc	YS8Gab24N12Mag
0.682927	0.678571	0.826087	0.745098	YN4Gab24V12Mag	YD8Gab16H8Mag
0.682927	0.607143	0.894737	0.723404	YM5GlcmN1SumEntrp	YS8Gab12N6Mag
0.682927	0.607143	0.894737	0.723404	YM6GlcmH3SumVarnc	YS8Gab24N12Mag
0.682927	0.607143	0.894737	0.723404	YM7GlcmH3SumVarnc	YS8Gab24N12Mag
0.682927	0.607143	0.894737	0.723404	YN7GlcmZ3InvDfMom	YD8HistMean
0.682927	0.642857	0.857143	0.734694	YN6Gab24V12Mag	YS8ArmTeta2
0.682927	0.642857	0.857143	0.734694	YN7Gab24V12Mag	YS8ArmTeta2
0.682927	0.714286	0.800000	0.754717	YN7Gab24V12Mag	YD8Gab16H8Mag
0.682927	0.678571	0.826087	0.745098	YM8HistVariance	YD8Gab16H8Mag
0.682927	0.607143	0.894737	0.723404	YM4GlcmH3SumVarnc	YS8Gab24N12Mag
0.682927	0.642857	0.857143	0.734694	YM4GlcmH5DifEntrp	YS8ArmTeta2
0.682927	0.678571	0.826087	0.745098	YN5Gab24V12Mag	YD8Gab16H8Mag
0.682927	0.607143	0.894737	0.723404	YM8GlcmH5SumVarnc	YS8Gab24N12Mag
0.682927	0.678571	0.826087	0.745098	YM6HistVariance	YD8Gab16H8Mag
0.682927	0.678571	0.826087	0.745098	YM5HistVariance	YD8Gab16H8Mag
0.682927	0.607143	0.894737	0.723404	YM6GlcmH5SumVarnc	YS8Gab24N12Mag
0.682927	0.607143	0.894737	0.723404	YM7GlcmH5SumVarnc	YS8Gab24N12Mag
0.682927	0.642857	0.857143	0.734694	YN8Gab24V12Mag	YS8ArmTeta2
0.682927	0.607143	0.894737	0.723404	YM5GlcmZ1SumVarnc	YS8Gab24N12Mag
0.682927	0.678571	0.826087	0.745098	YM5Gab16H8Mag	YD8GradNonZeros
0.682927	0.678571	0.826087	0.745098	YN6GlcmV3DifVarnc	YS8Gab24N12Mag
0.682927	0.678571	0.826087	0.745098	YS4GlcmZ4Correlat	YD8GradSkewness
0.682927	0.607143	0.894737	0.723404	YM4GlcmH5SumVarnc	YS8Gab24N12Mag
0.682927	0.607143	0.894737	0.723404	YD4GlcmZ3DifEntrp	YD8ArmTeta1
0.682927	0.678571	0.826087	0.745098	YN7GlcmV3DifVarnc	YS8Gab24N12Mag
0.682927	0.642857	0.857143	0.734694	YN4Gab16V8Mag	YD8GradSkewness
0.682927	0.678571	0.826087	0.745098	YM4HistVariance	YD8Gab16H8Mag
0.682927	0.714286	0.800000	0.754717	YM6Gab12Z6Mag	YS8HistDomn01
0.682927	0.750000	0.777778	0.763636	YN8DwtHaarS2HL	YS8HistDomn01
0.682927	0.678571	0.826087	0.745098	YM6GlcmN3SumEntrp	YS8Gab12N6Mag
0.682927	0.714286	0.800000	0.754717	YM4DwtHaarS1HL	YS8HistDomn01
0.682927	0.642857	0.857143	0.734694	YS7GlcmZ3Correlat	YD8GradSkewness
0.682927	0.714286	0.800000	0.754717	YN6HogO8b6	YS8Gab24N12Mag
0.682927	0.607143	0.894737	0.723404	YM5GlcmZ1SumEntrp	YS8Gab12N6Mag
0.682927	0.642857	0.857143	0.734694	YS6GlcmZ3Correlat	YD8GradSkewness
0.682927	0.678571	0.826087	0.745098	YM5DwtHaarS1HL	YS8HistDomn01
0.682927	0.750000	0.777778	0.763636	YN6DwtHaarS2HL	YS8HistDomn01
0.682927	0.642857	0.857143	0.734694	YS8Gab16Z8Mag	YD8GradSkewness
0.682927	0.750000	0.777778	0.763636	YN7DwtHaarS2HL	YS8HistDomn01
0.682927	0.642857	0.857143	0.734694	YS7Gab16Z8Mag	YD8GradSkewness
0.682927	0.714286	0.800000	0.754717	YN4DwtHaarS2HL	YD8Gab24Z12Mag
0.682927	0.642857	0.857143	0.734694	YS6Gab16Z8Mag	YD8GradSkewness
0.682927	0.642857	0.857143	0.734694	YM6GlcmH1SumEntrp	YS8Gab12N6Mag
0.682927	0.678571	0.826087	0.745098	YM7HistPerc10	YD8HistArea
0.682927	0.642857	0.857143	0.734694	YS5Gab16Z8Mag	YD8GradSkewness
0.682927	0.642857	0.857143	0.734694	YS5GlcmH2DifVarnc	YD8GradNonZeros
0.682927	0.642857	0.857143	0.734694	YN8GlcmV4DifVarnc	YS8Gab24N12Mag
0.682927	0.678571	0.826087	0.745098	YS5GlcmZ4Correlat	YD8GradSkewness
0.682927	0.642857	0.857143	0.734694	YS8GlcmH5DifEntrp	YD8HistArea
0.682927	0.714286	0.800000	0.754717	YN4DwtHaarS2HL	YS8HistDomn01
0.682927	0.678571	0.826087	0.745098	YS6GlcmZ4Correlat	YD8GradSkewness
0.682927	0.642857	0.857143	0.734694	YN5DwtHaarS2HL	YS8Gab16N8Mag
0.682927	0.714286	0.800000	0.754717	YS4Gab24Z12Mag	YD8GradNonZeros
0.682927	0.642857	0.857143	0.734694	YM5GlcmV2SumVarnc	YS8Gab24N12Mag
0.682927	0.642857	0.857143	0.734694	YN5Gab16V8Mag	YD8GradSkewness
0.682927	0.678571	0.826087	0.745098	YS6Gab24V12Mag	YD8Gab16H8Mag
0.682927	0.678571	0.826087	0.745098	YM8GlcmN5DifEntrp	YM8HistPerc01
0.682927	0.642857	0.857143	0.734694	YM8GlcmN1SumVarnc	YS8Gab24N12Mag
0.682927	0.642857	0.857143	0.734694	YN7Gab16V8Mag	YD8GradSkewness
0.682927	0.642857	0.857143	0.734694	YM7GlcmN1SumVarnc	YS8Gab24N12Mag
0.682927	0.678571	0.826087	0.745098	YS5Gab16Z8Mag	YD8Gab16H8Mag
0.682927	0.642857	0.857143	0.734694	YN6DwtHaarS2HL	YS8Gab16N8Mag
0.682927	0.607143	0.894737	0.723404	YM5GlcmZ2SumVarnc	YS8Gab24N12Mag
0.682927	0.678571	0.826087	0.745098	YM8GlcmZ5InvDfMom	YS8Gab8V4Mag
0.682927	0.642857	0.857143	0.734694	YM6GlcmN3AngScMom	YS8Gab24H12Mag
0.682927	0.607143	0.894737	0.723404	YD5GlcmZ5DifEntrp	YD8HistArea
0.682927	0.678571	0.826087	0.745098	YM4GrlmZMGLevNonUn	YD8Gab16H8Mag
0.682927	0.642857	0.857143	0.734694	YN7DwtHaarS2HL	YS8Gab16N8Mag
0.682927	0.678571	0.826087	0.745098	YM4GrlmHMGLevNonUn	YD8Gab16H8Mag
0.682927	0.714286	0.800000	0.754717	YN8Gab8N4Mag	YD8Gab16H8Mag
0.682927	0.678571	0.826087	0.745098	YD6GlcmZ2DifEntrp	YD8ArmTeta1
0.682927	0.714286	0.800000	0.754717	YN7Gab8N4Mag	YD8Gab16H8Mag
0.682927	0.607143	0.894737	0.723404	YM6GlcmZ2SumVarnc	YS8Gab24N12Mag
0.682927	0.607143	0.894737	0.723404	YD6Gab8Z4Mag	YD8HistArea
0.682927	0.642857	0.857143	0.734694	YN8DwtHaarS2HL	YS8Gab16N8Mag
0.682927	0.678571	0.826087	0.745098	YN6GlcmZ1Entropy	YD8GradSkewness
0.682927	0.642857	0.857143	0.734694	YN5DwtHaarS2HL	YS8GlcmV3Correlat
0.682927	0.642857	0.857143	0.734694	YN5GlcmZ2DifVarnc	YS8Gab24N12Mag
0.682927	0.750000	0.777778	0.763636	YM6GlcmN3AngScMom	YD8Gab24H12Mag
0.682927	0.642857	0.857143	0.734694	YM5GlcmN2Entropy	YD8Gab16H8Mag
0.682927	0.642857	0.857143	0.734694	YN6GlcmZ2DifVarnc	YS8Gab24N12Mag
0.682927	0.642857	0.857143	0.734694	YS4GlcmN2Correlat	YD8GradSkewness
0.682927	0.642857	0.857143	0.734694	YM6GlcmZ3SumEntrp	YS8Gab12N6Mag
0.682927	0.642857	0.857143	0.734694	YN7GlcmZ2DifVarnc	YS8Gab24N12Mag
0.682927	0.642857	0.857143	0.734694	YM5GrlmNMGLevNonUn	YS8Gab8V4Mag
0.682927	0.785714	0.758621	0.771930	YM8DwtHaarS2HL	YD8Gab24Z12Mag
0.682927	0.642857	0.857143	0.734694	YN8GlcmZ2DifVarnc	YS8Gab24N12Mag
0.682927	0.642857	0.857143	0.734694	YS6GlcmN2Correlat	YD8GradSkewness
0.682927	0.642857	0.857143	0.734694	YS8GlcmN2Correlat	YD8GradSkewness
0.682927	0.642857	0.857143	0.734694	YM5GlcmN5AngScMom	YS8Gab12N6Mag
0.682927	0.607143	0.894737	0.723404	YM5GlcmV4SumVarnc	YS8Gab24N12Mag
0.682927	0.607143	0.894737	0.723404	YM6GlcmZ5SumEntrp	YS8Gab12N6Mag
0.682927	0.750000	0.777778	0.763636	YM6GlcmH4AngScMom	YD8Gab24H12Mag
0.682927	0.642857	0.857143	0.734694	YS6GlcmV4AngScMom	YD8GradSkewness
0.682927	0.750000	0.777778	0.763636	YN4Gab8N4Mag	YD8Gab24N12Mag
0.682927	0.642857	0.857143	0.734694	YD6GlcmZ3InvDfMom	YD8ArmTeta1
0.682927	0.714286	0.800000	0.754717	YM6GlcmZ4AngScMom	YD8Gab24H12Mag
0.682927	0.642857	0.857143	0.734694	YN8Gab12H6Mag	YD8Gab24V12Mag
0.682927	0.642857	0.857143	0.734694	YN5Gab8N4Mag	YM7HistMaxm01
0.682927	0.714286	0.800000	0.754717	YM5GrlmNMGLevNonUn	YD8Gab16H8Mag
0.682927	0.642857	0.857143	0.734694	YM4GlcmN4AngScMom	YS8GlcmH4DifEntrp
0.682927	0.678571	0.826087	0.745098	YM6GlcmH5AngScMom	YD8Gab16H8Mag
0.682927	0.678571	0.826087	0.745098	YM5HogO8b6	YM8HistPerc01
0.682927	0.642857	0.857143	0.734694	YM4GlcmV3SumVarnc	YS8Gab24N12Mag
0.682927	0.678571	0.826087	0.745098	YM5GlcmZ3SumOfSqs	YS8Gab24N12Mag
0.682927	0.607143	0.894737	0.723404	YS6GlcmZ3AngScMom	YD8GradSkewness
0.682927	0.678571	0.826087	0.745098	YM6GlcmN3AngScMom	YD8Gab16H8Mag
0.682927	0.714286	0.800000	0.754717	YM5GlcmH2SumOfSqs	YS8Gab24N12Mag
0.682927	0.607143	0.894737	0.723404	YS7GrlmVMGLevNonUn	YD8GradSkewness
0.682927	0.714286	0.800000	0.754717	YM6GlcmV5AngScMom	YD8Gab24H12Mag
0.682927	0.678571	0.826087	0.745098	YM8GlcmZ3SumOfSqs	YS8Gab24N12Mag
0.682927	0.642857	0.857143	0.734694	YM7HistPerc01	YS8Gab12N6Mag
0.682927	0.678571	0.826087	0.745098	YM6GlcmZ3SumOfSqs	YS8Gab24N12Mag
0.682927	0.678571	0.826087	0.745098	YM7GlcmZ3SumOfSqs	YS8Gab24N12Mag
0.682927	0.678571	0.826087	0.745098	YM4GlcmZ3SumOfSqs	YS8Gab24N12Mag
0.682927	0.678571	0.826087	0.745098	YM4HistPerc01	YS8Gab12N6Mag
0.682927	0.714286	0.800000	0.754717	YM8GlcmH2SumOfSqs	YS8Gab24N12Mag
0.682927	0.678571	0.826087	0.745098	YN7DwtHaarS2HL	YS8ArmTeta2
0.682927	0.678571	0.826087	0.745098	YN6DwtHaarS2HL	YS8ArmTeta2
0.682927	0.714286	0.800000	0.754717	YM6GlcmH2SumOfSqs	YS8Gab24N12Mag
0.682927	0.714286	0.800000	0.754717	YM7GlcmH2SumOfSqs	YS8Gab24N12Mag
0.682927	0.678571	0.826087	0.745098	YM8DwtHaarS2HL	YD8Gab24V12Mag
0.682927	0.642857	0.857143	0.734694	YLbpOc4n4	YN8DwtHaarS2HL
0.682927	0.714286	0.800000	0.754717	YN8Gab12H6Mag	YM8HistPerc01
0.682927	0.607143	0.894737	0.723404	YM5GlcmV5SumVarnc	YS8Gab24N12Mag
0.682927	0.678571	0.826087	0.745098	YM6DwtHaarS2HL	YD8Gab24V12Mag
0.682927	0.678571	0.826087	0.745098	YM7DwtHaarS2HL	YD8Gab24V12Mag
0.682927	0.714286	0.800000	0.754717	YM8GlcmZ1SumOfSqs	YS8Gab24N12Mag
0.682927	0.714286	0.800000	0.754717	YN7HistMaxm01	YM8HogO8b1
0.682927	0.714286	0.800000	0.754717	YM7GlcmZ1SumOfSqs	YS8Gab24N12Mag
0.682927	0.714286	0.800000	0.754717	YM6GlcmZ1SumOfSqs	YS8Gab24N12Mag
0.682927	0.714286	0.800000	0.754717	YM6GlcmH1SumOfSqs	YS8Gab24N12Mag
0.682927	0.642857	0.857143	0.734694	YM8GlcmV5SumVarnc	YS8Gab24N12Mag
0.682927	0.714286	0.800000	0.754717	YN4Gab8N4Mag	YD8Gab24H12Mag
0.682927	0.642857	0.857143	0.734694	YM8HogO8b6	YM8HistPerc01
0.682927	0.678571	0.826087	0.745098	YM7GlcmV5SumOfSqs	YS8Gab24N12Mag
0.682927	0.714286	0.800000	0.754717	YN8Gab8N4Mag	YD8Gab24H12Mag
0.682927	0.642857	0.857143	0.734694	YM7GlcmV5SumVarnc	YS8Gab24N12Mag
0.682927	0.678571	0.826087	0.745098	YM6Gab16Z8Mag	YS8HistDomn01
0.682927	0.714286	0.800000	0.754717	YM6GrlmVMGLevNonUn	YS8DwtHaarS2HL
0.682927	0.714286	0.800000	0.754717	YN5Gab8N4Mag	YD8Gab24N12Mag
0.682927	0.714286	0.800000	0.754717	YN6Gab8N4Mag	YD8Gab24N12Mag
0.682927	0.642857	0.857143	0.734694	YS4HistPerc01	YD8GradSkewness
0.682927	0.678571	0.826087	0.745098	YM8GlcmN5DifEntrp	YD8GradSkewness
0.682927	0.678571	0.826087	0.745098	YM5GlcmV5SumEntrp	YS8Gab24N12Mag
0.682927	0.678571	0.826087	0.745098	YS6Gab8H4Mag	YD8GradSkewness
0.682927	0.714286	0.800000	0.754717	YM6GlcmV3AngScMom	YD8Gab16H8Mag
0.682927	0.714286	0.800000	0.754717	YN7Gab8N4Mag	YD8Gab24N12Mag
0.682927	0.678571	0.826087	0.745098	YN5GlcmV2DifVarnc	YD8Gab24H12Mag
0.682927	0.678571	0.826087	0.745098	YS5Gab8H4Mag	YD8GradSkewness
0.682927	0.678571	0.826087	0.745098	YS6GlcmZ1DifVarnc	YD8GradSkewness
0.682927	0.642857	0.857143	0.734694	YM4Gab12H6Mag	YS8Gab24N12Mag
0.682927	0.607143	0.894737	0.723404	YN5GlcmN4DifVarnc	YS8HistDomn01
0.682927	0.607143	0.894737	0.723404	YS7GlcmZ5SumAverg	YD8GradSkewness
0.682927	0.642857	0.857143	0.734694	YM7GlcmZ1SumEntrp	YS8Gab12N6Mag
0.682927	0.678571	0.826087	0.745098	YS4GlcmH5Correlat	YD8GradSkewness
0.682927	0.678571	0.826087	0.745098	YN8Gab24N12Mag	YD8Gab24H12Mag
0.682927	0.678571	0.826087	0.745098	YN7Gab24N12Mag	YD8Gab24H12Mag
0.682927	0.750000	0.777778	0.763636	YN6Gab12H6Mag	YS8HistDomn01
0.682927	0.714286	0.800000	0.754717	YD5Gab16H8Mag	YD8GradSkewness
0.682927	0.678571	0.826087	0.745098	YM8GlcmH1Contrast	YS8Gab16N8Mag
0.682927	0.678571	0.826087	0.745098	YM7GlcmN1Entropy	YD8GradSkewness
0.682927	0.642857	0.857143	0.734694	YM5GlcmH1Contrast	YS8Gab16N8Mag
0.682927	0.607143	0.894737	0.723404	YD5GlcmZ3DifEntrp	YD8HistArea
0.682927	0.678571	0.826087	0.745098	YN5Gab24V12Mag	YS8ArmTeta4
0.682927	0.678571	0.826087	0.745098	YS5Gab16H8Mag	YD8GradNonZeros
0.682927	0.642857	0.857143	0.734694	YS4GlcmZ4SumAverg	YD8GradSkewness
0.682927	0.642857	0.857143	0.734694	YS8GlcmN5SumAverg	YD8GradSkewness
0.682927	0.678571	0.826087	0.745098	YN6Gab24V12Mag	YS8ArmTeta4
0.682927	0.678571	0.826087	0.745098	YM4GlcmH5SumEntrp	YD8Gab16H8Mag
0.682927	0.714286	0.800000	0.754717	YM4GlcmH3SumVarnc	YD8Gab16H8Mag
0.682927	0.678571	0.826087	0.745098	YN7Gab24V12Mag	YS8ArmTeta4
0.682927	0.642857	0.857143	0.734694	YS7GlcmZ4SumAverg	YD8GradSkewness
0.682927	0.678571	0.826087	0.745098	YN8Gab24V12Mag	YS8ArmTeta4
0.682927	0.642857	0.857143	0.734694	YS6GlcmZ4SumAverg	YD8GradSkewness
0.682927	0.607143	0.894737	0.723404	YS8GlcmN5DifEntrp	YD8HistArea
0.682927	0.714286	0.800000	0.754717	YM7Gab12Z6Mag	YD8Gab24Z12Mag
0.682927	0.678571	0.826087	0.745098	YM4DwtHaarS2HL	YD8Gab24H12Mag
0.682927	0.714286	0.800000	0.754717	YM7GlcmH3AngScMom	YD8GradSkewness
0.682927	0.678571	0.826087	0.745098	YS5Gab16V8Mag	YD8Gab24N12Mag
0.682927	0.750000	0.777778	0.763636	YM5GlcmN2SumVarnc	YD8Gab16H8Mag
0.682927	0.678571	0.826087	0.745098	YM5DwtHaarS2HL	YD8Gab24H12Mag
0.682927	0.642857	0.857143	0.734694	YN4GlcmV2DifVarnc	YD8Gab24H12Mag
0.682927	0.678571	0.826087	0.745098	YM4Gab24N12Mag	YS8Gab12N6Mag
0.682927	0.714286	0.800000	0.754717	YM6Gab12Z6Mag	YD8Gab24Z12Mag
0.682927	0.642857	0.857143	0.734694	YM8DwtHaarS2HL	YS8HistMaxm10
0.682927	0.642857	0.857143	0.734694	YM6DwtHaarS2HL	YS8HistMaxm10
0.682927	0.642857	0.857143	0.734694	YD5GlcmV4Correlat	YD8GradSkewness
0.682927	0.642857	0.857143	0.734694	YM8GlcmH3InvDfMom	YD8Gab24N12Mag
0.682927	0.642857	0.857143	0.734694	YN8Gab24V12Mag	YD8GradMean
0.682927	0.642857	0.857143	0.734694	YN7Gab24V12Mag	YD8GradMean
0.682927	0.714286	0.800000	0.754717	YS5Gab24H12Mag	YS8ArmTeta4
0.682927	0.678571	0.826087	0.745098	YM8DwtHaarS2HL	YD8Gab24H12Mag
0.682927	0.678571	0.826087	0.745098	YM7DwtHaarS2HL	YD8Gab24H12Mag
0.682927	0.678571	0.826087	0.745098	YM6DwtHaarS2HL	YD8Gab24H12Mag
0.682927	0.678571	0.826087	0.745098	YN4Gab24V12Mag	YS8ArmTeta4
0.682927	0.678571	0.826087	0.745098	YS7Gab16V8Mag	YD8Gab24N12Mag
0.682927	0.678571	0.826087	0.745098	YS8GlcmH2DifVarnc	YD8GradSkewness
0.682927	0.642857	0.857143	0.734694	YS8GlcmN4SumAverg	YD8GradSkewness
0.682927	0.642857	0.857143	0.734694	YS7GlcmN4SumAverg	YD8GradSkewness
0.682927	0.642857	0.857143	0.734694	YS6GlcmN4SumAverg	YD8GradSkewness
0.682927	0.678571	0.826087	0.745098	YS7GlcmH2DifVarnc	YD8GradSkewness
0.682927	0.678571	0.826087	0.745098	YN4Gab8H4Mag	YD8GradSkewness
0.682927	0.678571	0.826087	0.745098	YM6GlcmH5DifVarnc	YS8Gab24N12Mag
0.682927	0.642857	0.857143	0.734694	YS4GlcmN4Correlat	YD8GradSkewness
0.682927	0.642857	0.857143	0.734694	YS8GlcmZ3SumAverg	YD8GradSkewness
0.682927	0.642857	0.857143	0.734694	YS7GlcmZ3SumAverg	YD8GradSkewness
0.682927	0.714286	0.800000	0.754717	YS4Gab24H12Mag	YS8ArmTeta4
0.682927	0.642857	0.857143	0.734694	YS6GlcmZ3SumAverg	YD8GradSkewness
0.682927	0.642857	0.857143	0.734694	YS5GlcmZ3SumAverg	YD8GradSkewness
0.682927	0.642857	0.857143	0.734694	YM4GlcmZ4Entropy	YS8Gab12N6Mag
0.682927	0.642857	0.857143	0.734694	YS5GlcmN4Correlat	YD8GradSkewness
0.682927	0.714286	0.800000	0.754717	YM5GlcmZ5InvDfMom	YD8Gab24Z12Mag
0.682927	0.714286	0.800000	0.754717	YN8GlcmZ5InvDfMom	YS8Gab24N12Mag
0.682927	0.678571	0.826087	0.745098	YS5GlcmH2DifVarnc	YD8GradSkewness
0.682927	0.678571	0.826087	0.745098	YN6ArmTeta4	YD8GradMean
0.682927	0.678571	0.826087	0.745098	YLbpCs8n15	YN8HistDomn01
0.682927	0.607143	0.894737	0.723404	YS5GlcmZ3DifVarnc	YD8GradSkewness
0.682927	0.678571	0.826087	0.745098	YN8ArmTeta4	YD8GradMean
0.682927	0.714286	0.800000	0.754717	YM6GlcmV5AngScMom	YS8Gab12V6Mag
0.682927	0.642857	0.857143	0.734694	YS7GlcmN4Correlat	YD8GradSkewness
0.682927	0.642857	0.857143	0.734694	YS8GlcmN4Correlat	YD8GradSkewness
0.682927	0.642857	0.857143	0.734694	YS4GlcmH5SumAverg	YD8GradSkewness
0.682927	0.642857	0.857143	0.734694	YS4GlcmZ2DifVarnc	YD8GradNonZeros
0.682927	0.642857	0.857143	0.734694	YN8Gab8H4Mag	YD8GradSkewness
0.682927	0.678571	0.826087	0.745098	YN5ArmTeta4	YD8GradMean
0.682927	0.642857	0.857143	0.734694	YN4Gab24V12Mag	YD8GlcmH3Correlat
0.682927	0.642857	0.857143	0.734694	YN7Gab8H4Mag	YD8GradSkewness
0.682927	0.642857	0.857143	0.734694	YS4GlcmH4SumAverg	YD8GradSkewness
0.682927	0.678571	0.826087	0.745098	YM7GlcmZ2AngScMom	YD8GradSkewness
0.682927	0.642857	0.857143	0.734694	YS5HogO8b7	YD8GradSkewness
0.682927	0.678571	0.826087	0.745098	YD6Gab12V6Mag	YD8HistArea
0.682927	0.642857	0.857143	0.734694	YS5GlcmH4SumAverg	YD8GradSkewness
0.682927	0.642857	0.857143	0.734694	YN7GlcmZ5InvDfMom	YS8ArmTeta4
0.682927	0.642857	0.857143	0.734694	YN5DwtHaarS1HL	YS8HistDomn01
0.682927	0.642857	0.857143	0.734694	YM5GlcmZ3DifVarnc	YS8Gab24Z12Mag
0.682927	0.642857	0.857143	0.734694	YM4GlcmZ3DifVarnc	YS8Gab24Z12Mag
0.682927	0.642857	0.857143	0.734694	YM7GlcmN5SumEntrp	YS8Gab12N6Mag
0.682927	0.607143	0.894737	0.723404	YS8GlcmH1DifVarnc	YD8GradNonZeros
0.682927	0.714286	0.800000	0.754717	YM7GlcmN4SumVarnc	YD8Gab16H8Mag
0.682927	0.678571	0.826087	0.745098	YN5Gab24Z12Mag	YS8Gab24N12Mag
0.682927	0.714286	0.800000	0.754717	YM8GlcmN4SumVarnc	YD8Gab16H8Mag
0.682927	0.714286	0.800000	0.754717	YM5GlcmN4SumVarnc	YD8Gab16H8Mag
0.682927	0.714286	0.800000	0.754717	YM6GlcmN4SumVarnc	YD8Gab16H8Mag
0.682927	0.607143	0.894737	0.723404	YS7GlcmH1DifVarnc	YD8GradNonZeros
0.682927	0.607143	0.894737	0.723404	YS6GlcmH1DifVarnc	YD8GradNonZeros
0.682927	0.642857	0.857143	0.734694	YS5GlcmZ5Entropy	YD8GradSkewness
0.682927	0.642857	0.857143	0.734694	YM8GlcmZ3DifVarnc	YS8Gab24Z12Mag
0.682927	0.642857	0.857143	0.734694	YM7GlcmZ3DifVarnc	YS8Gab24Z12Mag
0.682927	0.642857	0.857143	0.734694	YM6GlcmZ3DifVarnc	YS8Gab24Z12Mag
0.682927	0.678571	0.826087	0.745098	YN6Gab24Z12Mag	YS8Gab24N12Mag
0.682927	0.642857	0.857143	0.734694	YN6DwtHaarS1HL	YS8HistDomn01
0.682927	0.750000	0.777778	0.763636	YN7ArmTeta4	YD8Gab16H8Mag
0.682927	0.642857	0.857143	0.734694	YS8GlcmH5DifEntrp	YD8Gab24Z12Mag
0.682927	0.750000	0.777778	0.763636	YN8ArmTeta4	YD8Gab16H8Mag
0.682927	0.642857	0.857143	0.734694	YS8GlcmH4DifVarnc	YD8GradSkewness
0.682927	0.642857	0.857143	0.734694	YM4DwtHaarS2HL	YS8ArmTeta2
0.682927	0.642857	0.857143	0.734694	YS7GlcmH4DifVarnc	YD8GradSkewness
0.682927	0.678571	0.826087	0.745098	YM5HistPerc01	YD8Gab16H8Mag
0.682927	0.678571	0.826087	0.745098	YN7HistMaxm01	YD8GradSkewness
0.682927	0.642857	0.857143	0.734694	YS6GlcmH4DifVarnc	YD8GradSkewness
0.682927	0.714286	0.800000	0.754717	YN5Gab8V4Mag	YD8GradNonZeros
0.682927	0.678571	0.826087	0.745098	YN5Gab16H8Mag	YD8HistMean
0.682927	0.607143	0.894737	0.723404	YM5GlcmN5AngScMom	YS8GlcmH4DifEntrp
0.682927	0.678571	0.826087	0.745098	YM7HistPerc01	YS8Gab12V6Mag
0.682927	0.714286	0.800000	0.754717	YM8HistPerc01	YS8Gab16N8Mag
0.682927	0.678571	0.826087	0.745098	YS8DwtHaarS2HL	YD8GradSkewness
0.682927	0.678571	0.826087	0.745098	YM6HistPerc01	YS8Gab12V6Mag
0.682927	0.678571	0.826087	0.745098	YM4GlcmV3InvDfMom	YD8Gab24Z12Mag
0.682927	0.678571	0.826087	0.745098	YN6Gab16H8Mag	YD8HistMean
0.682927	0.750000	0.777778	0.763636	YM5HistPerc01	YS8Gab24H12Mag
0.682927	0.678571	0.826087	0.745098	YS7DwtHaarS2HL	YD8GradSkewness
0.682927	0.714286	0.800000	0.754717	YM6GlcmV2AngScMom	YD8Gab16H8Mag
0.682927	0.607143	0.894737	0.723404	YS4GlcmH1DifVarnc	YD8GradNonZeros
0.682927	0.642857	0.857143	0.734694	YS5GlcmZ4Entropy	YD8GradSkewness
0.682927	0.642857	0.857143	0.734694	YN6GlcmH2AngScMom	YD8GradSkewness
0.682927	0.607143	0.894737	0.723404	YD4GlcmZ3Entropy	YD8HistArea
0.682927	0.642857	0.857143	0.734694	YS5GlcmV5Entropy	YD8GradSkewness
0.682927	0.642857	0.857143	0.734694	YN6HistMaxm01	YD8Gab24H12Mag
0.682927	0.678571	0.826087	0.745098	YS6Gab24H12Mag	YS8HistKurtosis
0.682927	0.642857	0.857143	0.734694	YS5Gab24V12Mag	YD8GradSkewness
0.682927	0.714286	0.800000	0.754717	YN8Gab16H8Mag	YN8Gab8N4Mag
0.682927	0.607143	0.894737	0.723404	YD4GlcmZ4Entropy	YD8HistArea
0.682927	0.714286	0.800000	0.754717	YN7Gab16H8Mag	YN8Gab8N4Mag
0.682927	0.678571	0.826087	0.745098	YS5Gab24H12Mag	YS8HistKurtosis
0.682927	0.714286	0.800000	0.754717	YN6Gab16H8Mag	YN8Gab8N4Mag
0.682927	0.607143	0.894737	0.723404	YM4HogO8b1	YS8HistKurtosis
0.682927	0.678571	0.826087	0.745098	YN8GlcmV4InvDfMom	YS8Gab16V8Mag
0.682927	0.642857	0.857143	0.734694	YN4DwtHaarS2HL	YD8HistMean
0.682927	0.714286	0.800000	0.754717	YM7GlcmV4InvDfMom	YD8HistMean
0.682927	0.678571	0.826087	0.745098	YM8HistPerc01	YS8Gab16Z8Mag
0.682927	0.678571	0.826087	0.745098	YM6GlcmN3Entropy	YS8Gab24H12Mag
0.682927	0.714286	0.800000	0.754717	YN5DwtHaarS2HL	YS8Gab12V6Mag
0.682927	0.678571	0.826087	0.745098	YM8GlcmZ4InvDfMom	YS8Gab24Z12Mag
0.682927	0.642857	0.857143	0.734694	YM6Gab16Z8Mag	YD8Gab16H8Mag
0.682927	0.714286	0.800000	0.754717	YM4DwtHaarS2HL	YS8Gab16N8Mag
0.682927	0.642857	0.857143	0.734694	YS6Gab24H12Mag	YD8Gab24H12Mag
0.682927	0.642857	0.857143	0.734694	YM5HistPerc01	YS8HistKurtosis
0.682927	0.678571	0.826087	0.745098	YM6GlcmV3Entropy	YS8Gab24Z12Mag
0.682927	0.714286	0.800000	0.754717	YM7GlcmN5InvDfMom	YD8Gab24N12Mag
0.682927	0.678571	0.826087	0.745098	YM7GlcmN1AngScMom	YD8GradSkewness
0.682927	0.714286	0.800000	0.754717	YM5DwtHaarS2HL	YS8Gab16N8Mag
0.682927	0.607143	0.894737	0.723404	YM8GlcmZ4DifVarnc	YS8Gab24Z12Mag
0.682927	0.678571	0.826087	0.745098	YS5GlcmZ3Entropy	YD8GradSkewness
0.682927	0.678571	0.826087	0.745098	YS8GlcmN2SumEntrp	YD8GradSkewness
0.682927	0.714286	0.800000	0.754717	YM8DwtHaarS2HL	YS8Gab16N8Mag
0.682927	0.678571	0.826087	0.745098	YM8GlcmV4InvDfMom	YS8Gab16N8Mag
0.682927	0.714286	0.800000	0.754717	YM7DwtHaarS2HL	YS8Gab16N8Mag
0.682927	0.642857	0.857143	0.734694	YN7Gab8Z4Mag	YD8GradSkewness
0.682927	0.750000	0.777778	0.763636	YM4DwtHaarS2HL	YD8Gab16H8Mag
0.682927	0.714286	0.800000	0.754717	YM6DwtHaarS2HL	YS8Gab16N8Mag
0.682927	0.607143	0.894737	0.723404	YM6GlcmZ5DifEntrp	YS8Gab12N6Mag
0.682927	0.678571	0.826087	0.745098	YN8GlcmH5InvDfMom	YD8Gab24Z12Mag
0.682927	0.607143	0.894737	0.723404	YS7GlcmV1Contrast	YD8GradSkewness
0.682927	0.714286	0.800000	0.754717	YN4DwtHaarS2HL	YM8GradSkewness
0.682927	0.607143	0.894737	0.723404	YM6GlcmZ3AngScMom	YD8GradMean
0.682927	0.642857	0.857143	0.734694	YM4Gab4Z2Mag	YS8Gab24N12Mag
0.682927	0.607143	0.894737	0.723404	YS7GlcmZ1AngScMom	YD8GradSkewness
0.682927	0.750000	0.777778	0.763636	YM6GlcmV2Entropy	YS8Gab24Z12Mag
0.682927	0.642857	0.857143	0.734694	YM6GlcmN3AngScMom	YD8GradMean
0.682927	0.678571	0.826087	0.745098	YN4Gab8N4Mag	YS8Gab16Z8Mag
0.682927	0.642857	0.857143	0.734694	YM8DwtHaarS1HL	YS8Gab16N8Mag
0.682927	0.714286	0.800000	0.754717	YM6GlcmZ3AngScMom	YS8Gab24Z12Mag
0.682927	0.714286	0.800000	0.754717	YM5GlcmH4DifVarnc	YD8Gab24Z12Mag
0.682927	0.642857	0.857143	0.734694	YM4Gab12H6Mag	YS8HistDomn01
0.682927	0.714286	0.800000	0.754717	YN7GlcmV1SumEntrp	YD8GradSkewness
0.682927	0.714286	0.800000	0.754717	YS4GlcmV1Contrast	YD8GradSkewness
0.682927	0.714286	0.800000	0.754717	YM4GlcmH4DifVarnc	YD8Gab24Z12Mag
0.682927	0.642857	0.857143	0.734694	YM6DwtHaarS1HL	YS8Gab16N8Mag
0.682927	0.642857	0.857143	0.734694	YS5GlcmN2Entropy	YD8GradSkewness
0.682927	0.642857	0.857143	0.734694	YM7DwtHaarS1HL	YS8Gab16N8Mag
0.682927	0.607143	0.894737	0.723404	YD5GlcmH5Entropy	YD8HistArea
0.682927	0.714286	0.800000	0.754717	YM8GlcmH4DifVarnc	YD8Gab24Z12Mag
0.682927	0.714286	0.800000	0.754717	YM8HistPerc01	YS8HistKurtosis
0.682927	0.750000	0.777778	0.763636	YM7Gab8N4Mag	YM8HistPerc01
0.682927	0.642857	0.857143	0.734694	YM5DwtHaarS1HL	YS8Gab16N8Mag
0.682927	0.714286	0.800000	0.754717	YM5GlcmV5SumVarnc	YS8Gab24Z12Mag
0.682927	0.714286	0.800000	0.754717	YN6GlcmZ1AngScMom	YD8GradSkewness
0.682927	0.714286	0.800000	0.754717	YM4Gab12N6Mag	YD8HistSkewness
0.682927	0.714286	0.800000	0.754717	YM8GlcmV5SumVarnc	YS8Gab24Z12Mag
0.682927	0.714286	0.800000	0.754717	YM6GlcmV5SumVarnc	YS8Gab24Z12Mag
0.682927	0.714286	0.800000	0.754717	YM7GlcmV5SumVarnc	YS8Gab24Z12Mag
0.682927	0.642857	0.857143	0.734694	YM4GlcmN1SumVarnc	YS8Gab16V8Mag
0.682927	0.607143	0.894737	0.723404	YD5GlcmN3Contrast	YD8HistArea
0.682927	0.750000	0.777778	0.763636	YM6GlcmH3AngScMom	YS8Gab24Z12Mag
0.682927	0.642857	0.857143	0.734694	YD4HogO8b1	YD8HistSkewness
0.682927	0.678571	0.826087	0.745098	YM8HistDomn10	YD8HistArea
0.682927	0.642857	0.857143	0.734694	YS5GlcmH3Entropy	YD8GradSkewness
0.682927	0.642857	0.857143	0.734694	YM6GlcmV5AngScMom	YD8GradMean
0.682927	0.642857	0.857143	0.734694	YM7GlcmN1SumVarnc	YS8Gab16V8Mag
0.682927	0.642857	0.857143	0.734694	YM6GlcmN1SumVarnc	YS8Gab16V8Mag
0.682927	0.678571	0.826087	0.745098	YM8GlcmN1SumVarnc	YS8Gab16V8Mag
0.682927	0.678571	0.826087	0.745098	YS6GlcmV5DifEntrp	YD8GradSkewness
0.682927	0.642857	0.857143	0.734694	YD4GradSkewness	YD8HistArea
0.682927	0.607143	0.894737	0.723404	YM5GlcmZ5Contrast	YS8Gab24Z12Mag
0.682927	0.607143	0.894737	0.723404	YM4GlcmZ5Contrast	YS8Gab24Z12Mag
0.682927	0.642857	0.857143	0.734694	YM5GlcmN4DifEntrp	YS8Gab12N6Mag
0.682927	0.678571	0.826087	0.745098	YM7HistPerc01	YS8HistKurtosis
0.682927	0.607143	0.894737	0.723404	YM4GlcmN1DifVarnc	YS8Gab12Z6Mag
0.682927	0.714286	0.800000	0.754717	YM6GlcmV2AngScMom	YS8Gab24Z12Mag
0.682927	0.607143	0.894737	0.723404	YM7GlcmH4AngScMom	YD8GradMean
0.682927	0.678571	0.826087	0.745098	YM6GlcmN4Entropy	YS8Gab24H12Mag
0.682927	0.678571	0.826087	0.745098	YS4GlcmN5DifVarnc	YD8GradSkewness
0.682927	0.678571	0.826087	0.745098	YN4DwtHaarS2LH	YS8Gab12N6Mag
0.682927	0.678571	0.826087	0.745098	YS5GlcmV5DifEntrp	YD8GradSkewness
0.682927	0.678571	0.826087	0.745098	YN5Gab12Z6Mag	YS8Gab12N6Mag
0.682927	0.714286	0.800000	0.754717	YM6GlcmN1Entropy	YS8Gab24Z12Mag
0.682927	0.678571	0.826087	0.745098	YS4HogO8b5	YD8GradSkewness
0.682927	0.642857	0.857143	0.734694	YS7HogO8b6	YD8GradSkewness
0.682927	0.678571	0.826087	0.745098	YLbpCs8n1	YS8Gab16V8Mag
0.682927	0.642857	0.857143	0.734694	YS4GlcmN1Contrast	YD8GradSkewness
0.682927	0.678571	0.826087	0.745098	YN6Gab12Z6Mag	YS8Gab12N6Mag
0.682927	0.750000	0.777778	0.763636	YM7GlcmZ5InvDfMom	YD8Gab24H12Mag
0.682927	0.642857	0.857143	0.734694	YS5GlcmN5AngScMom	YD8GradSkewness
0.682927	0.678571	0.826087	0.745098	YS4GlcmV2DifEntrp	YD8GradSkewness
0.682927	0.785714	0.758621	0.771930	YN7HogO8b2	YD8Gab24Z12Mag
0.682927	0.607143	0.894737	0.723404	YM7GlcmZ3AngScMom	YD8GradMean
0.682927	0.714286	0.800000	0.754717	YM6GlcmV3AngScMom	YS8Gab12N6Mag
0.682927	0.607143	0.894737	0.723404	YS7GlcmH2AngScMom	YD8GradSkewness
0.682927	0.714286	0.800000	0.754717	YN6DwtHaarS2LH	YS8Gab12N6Mag
0.682927	0.678571	0.826087	0.745098	YS5GlcmV2DifEntrp	YD8GradSkewness
0.682927	0.714286	0.800000	0.754717	YN8DwtHaarS2LH	YS8Gab12N6Mag
0.682927	0.714286	0.800000	0.754717	YN8GlcmZ5InvDfMom	YS8Gab24Z12Mag
0.682927	0.678571	0.826087	0.745098	YM6Gab24V12Mag	YS8Gab24H12Mag
0.682927	0.678571	0.826087	0.745098	YN8ArmTeta4	YD8GlcmH2AngScMom
0.682927	0.678571	0.826087	0.745098	YS4Gab12Z6Mag	YD8GradSkewness
0.682927	0.678571	0.826087	0.745098	YN7ArmTeta4	YD8GlcmH2AngScMom
0.682927	0.642857	0.857143	0.734694	YM7HogO8b5	YS8DwtHaarS2HL
0.682927	0.678571	0.826087	0.745098	YM7Gab24V12Mag	YS8Gab24H12Mag
0.682927	0.607143	0.894737	0.723404	YS7GlcmH4DifEntrp	YD8GradSkewness
0.682927	0.571429	0.941176	0.711111	YM7GlcmV4AngScMom	YD8GradMean
0.682927	0.678571	0.826087	0.745098	YM8Gab24V12Mag	YS8Gab24H12Mag
0.682927	0.607143	0.894737	0.723404	YM4GlcmZ4Contrast	YS8HistKurtosis
0.682927	0.642857	0.857143	0.734694	YN5Gab8H4Mag	YM8HistPerc01
0.682927	0.642857	0.857143	0.734694	YN4Gab8H4Mag	YM8HistPerc01
0.682927	0.642857	0.857143	0.734694	YM4GlcmN4DifEntrp	YS8Gab12N6Mag
0.682927	0.714286	0.800000	0.754717	YM7GlcmV5InvDfMom	YS8Gab16N8Mag
0.682927	0.642857	0.857143	0.734694	YM8GlcmZ5InvDfMom	YS8Gab16Z8Mag
0.682927	0.642857	0.857143	0.734694	YS5GlcmZ3DifEntrp	YD8GradSkewness
0.682927	0.714286	0.800000	0.754717	YN4Gab8H4Mag	YD8Gab24H12Mag
0.682927	0.678571	0.826087	0.745098	YS8GlcmV5Contrast	YD8GradSkewness
0.682927	0.642857	0.857143	0.734694	YS4GlcmZ3Entropy	YD8GradSkewness
0.682927	0.607143	0.894737	0.723404	YS7GlcmV2Contrast	YD8GradMean
0.682927	0.642857	0.857143	0.734694	YS4GlcmH5Entropy	YD8GradSkewness
0.682927	0.642857	0.857143	0.734694	YN4GradVariance	YS8Gab16V8Mag
0.682927	0.678571	0.826087	0.745098	YS7GlcmV5Contrast	YD8GradSkewness
0.682927	0.642857	0.857143	0.734694	YS5GlcmH1DifVarnc	YD8GradMean
0.682927	0.678571	0.826087	0.745098	YS6GlcmV5Contrast	YD8GradSkewness
0.682927	0.642857	0.857143	0.734694	YM4GlcmZ3DifEntrp	YS8Gab24Z12Mag
0.682927	0.714286	0.800000	0.754717	YS6GlcmN2DifEntrp	YD8GradSkewness
0.682927	0.714286	0.800000	0.754717	YM5DwtHaarS1HL	YS8GlcmV3Correlat
0.682927	0.678571	0.826087	0.745098	YN4GlcmH2DifVarnc	YS8Gab16N8Mag
0.682927	0.678571	0.826087	0.745098	YS5GlcmV5Contrast	YD8GradSkewness
0.682927	0.607143	0.894737	0.723404	YN7Gab8Z4Mag	YD8HistArea
0.682927	0.678571	0.826087	0.745098	YS4GlcmV5Contrast	YD8GradSkewness
0.682927	0.642857	0.857143	0.734694	YD7Gab24H12Mag	YD8GradSkewness
0.682927	0.642857	0.857143	0.734694	YS4GlcmV2Entropy	YD8GradSkewness
0.682927	0.714286	0.800000	0.754717	YS5GlcmN2DifEntrp	YD8GradSkewness
0.682927	0.750000	0.777778	0.763636	YN4Gab16V8Mag	YD8GradNonZeros
0.682927	0.678571	0.826087	0.745098	YN8GlcmZ5InvDfMom	YD8GradSkewness
0.682927	0.642857	0.857143	0.734694	YD8Gab24H12Mag	YD8GradSkewness
0.682927	0.678571	0.826087	0.745098	YM5HogO8b5	YS8Gab16N8Mag
0.682927	0.714286	0.800000	0.754717	YM4Gab16Z8Mag	YD8HistSkewness
0.682927	0.642857	0.857143	0.734694	YS4GlcmH4Entropy	YD8GradSkewness
0.682927	0.678571	0.826087	0.745098	YM7GlcmH1AngScMom	YD8GradSkewness
0.682927	0.714286	0.800000	0.754717	YM4GlcmZ2Entropy	YS8Gab24Z12Mag
0.682927	0.642857	0.857143	0.734694	YS6GlcmN4DifEntrp	YD8GradSkewness
0.682927	0.678571	0.826087	0.745098	YM7HistPerc01	YS8Gab16V8Mag
0.682927	0.714286	0.800000	0.754717	YM5GlcmH1SumVarnc	YS8Gab16V8Mag
0.682927	0.714286	0.800000	0.754717	YM4GlcmH1SumVarnc	YS8Gab16V8Mag
0.682927	0.714286	0.800000	0.754717	YM7GlcmH1SumVarnc	YS8Gab16V8Mag
0.682927	0.750000	0.777778	0.763636	YM8GlcmN3InvDfMom	YS8Gab16N8Mag
0.682927	0.714286	0.800000	0.754717	YM8GlcmH1SumVarnc	YS8Gab16V8Mag
0.682927	0.714286	0.800000	0.754717	YM6GlcmH1SumVarnc	YS8Gab16V8Mag
0.682927	0.642857	0.857143	0.734694	YS5GlcmN3AngScMom	YD8GradSkewness
0.682927	0.678571	0.826087	0.745098	YM4GlcmH4Entropy	YS8Gab24Z12Mag
0.682927	0.678571	0.826087	0.745098	YN8GlcmV3InvDfMom	YS8Gab24V12Mag
0.682927	0.642857	0.857143	0.734694	YS4GlcmZ2Entropy	YD8GradSkewness
0.682927	0.678571	0.826087	0.745098	YS4GrlmHMGLevNonUn	YD8GradSkewness
0.682927	0.642857	0.857143	0.734694	YS5GlcmV4AngScMom	YD8GradSkewness
0.682927	0.642857	0.857143	0.734694	YS7GlcmH1DifVarnc	YD8GradMean
0.682927	0.678571	0.826087	0.745098	YM6GlcmH4DifEntrp	YS8Gab24Z12Mag
0.682927	0.642857	0.857143	0.734694	YM8GlcmH4Contrast	YS8HistKurtosis
0.682927	0.678571	0.826087	0.745098	YS6GrlmNMGLevNonUn	YD8GradSkewness
0.682927	0.642857	0.857143	0.734694	YS8GlcmH1DifVarnc	YD8GradMean
0.682927	0.714286	0.800000	0.754717	YM4GrlmVMGLevNonUn	YS8Gab16Z8Mag
0.682927	0.678571	0.826087	0.745098	YM6Gab4H2Mag	YD8Gab24H12Mag
0.682927	0.678571	0.826087	0.745098	YS4GlcmN4DifEntrp	YD8GradSkewness
0.682927	0.678571	0.826087	0.745098	YS5GlcmZ3AngScMom	YD8GradSkewness
0.682927	0.678571	0.826087	0.745098	YM8GlcmH4InvDfMom	YS8Gab12N6Mag
0.682927	0.678571	0.826087	0.745098	YM6DwtHaarS2HL	YD8HistMean
0.682927	0.607143	0.894737	0.723404	YM8GlcmZ4DifVarnc	YS8Gab16N8Mag
0.682927	0.678571	0.826087	0.745098	YM5DwtHaarS2HL	YD8HistMean
0.682927	0.607143	0.894737	0.723404	YM7GlcmZ4DifVarnc	YS8Gab16N8Mag
0.682927	0.714286	0.800000	0.754717	YM4GlcmH5DifEntrp	YS8Gab24Z12Mag
0.682927	0.642857	0.857143	0.734694	YM6ArmTeta4	YD8Gab16H8Mag
0.682927	0.678571	0.826087	0.745098	YN8DwtHaarS1HH	YD8Gab16H8Mag
0.682927	0.642857	0.857143	0.734694	YS6HistDomn01	YD8Gab16H8Mag
0.682927	0.678571	0.826087	0.745098	YS4GrlmVMGLevNonUn	YD8GradSkewness
0.682927	0.607143	0.894737	0.723404	YS6DwtHaarS1LH	YD8GradSkewness
0.682927	0.642857	0.857143	0.734694	YN4Gab12H6Mag	YD8Gab24N12Mag
0.682927	0.642857	0.857143	0.734694	YS4GlcmN5AngScMom	YD8GradSkewness
0.682927	0.642857	0.857143	0.734694	YM5GlcmZ4DifEntrp	YS8Gab24Z12Mag
0.682927	0.642857	0.857143	0.734694	YM7HistPerc01	YD8GradSkewness
0.682927	0.642857	0.857143	0.734694	YS4DwtHaarS1LH	YD8GradSkewness
0.682927	0.642857	0.857143	0.734694	YN7GlcmV4DifVarnc	YS8Gab16V8Mag
0.682927	0.642857	0.857143	0.734694	YM7GlcmZ3DifEntrp	YS8Gab24Z12Mag
0.682927	0.642857	0.857143	0.734694	YN8GlcmV4DifVarnc	YS8Gab16V8Mag
0.682927	0.642857	0.857143	0.734694	YM7ArmTeta4	YD8Gab16H8Mag
0.682927	0.678571	0.826087	0.745098	YS5GrlmVMGLevNonUn	YD8GradSkewness
0.682927	0.642857	0.857143	0.734694	YM8ArmTeta4	YD8Gab16H8Mag
0.682927	0.642857	0.857143	0.734694	YM6GlcmZ4DifEntrp	YS8Gab24Z12Mag
0.682927	0.642857	0.857143	0.734694	YS5GrlmZMGLevNonUn	YD8GradSkewness
0.682927	0.678571	0.826087	0.745098	YN8GlcmV3DifVarnc	YS8Gab16V8Mag
0.682927	0.678571	0.826087	0.745098	YN7GlcmN2DifEntrp	YD8GradSkewness
0.682927	0.642857	0.857143	0.734694	YS5GlcmN2AngScMom	YD8GradSkewness
0.682927	0.642857	0.857143	0.734694	YS7GlcmV1Entropy	YD8GradSkewness
0.682927	0.642857	0.857143	0.734694	YN7GlcmN3DifEntrp	YD8GradSkewness
0.682927	0.678571	0.826087	0.745098	YM7GlcmH4DifEntrp	YS8Gab24Z12Mag
0.682927	0.642857	0.857143	0.734694	YS5GlcmV2AngScMom	YD8GradSkewness
0.682927	0.714286	0.800000	0.754717	YM6GlcmN4DifEntrp	YS8Gab24Z12Mag
0.682927	0.642857	0.857143	0.734694	YN5Gab12H6Mag	YD8Gab24N12Mag
0.682927	0.642857	0.857143	0.734694	YS4GlcmV5AngScMom	YD8GradSkewness
0.682927	0.714286	0.800000	0.754717	YM7GlcmV4InvDfMom	YS8Gab16N8Mag
0.682927	0.714286	0.800000	0.754717	YN5DwtHaarS2HL	YS8Gab24V12Mag
0.682927	0.714286	0.800000	0.754717	YM8GlcmZ3InvDfMom	YS8Gab12N6Mag
0.682927	0.607143	0.894737	0.723404	YN7DwtHaarS2LH	YM8GradSkewness
0.682927	0.607143	0.894737	0.723404	YN6DwtHaarS2LH	YM8GradSkewness
0.682927	0.642857	0.857143	0.734694	YS5GlcmV3AngScMom	YD8GradSkewness
0.682927	0.714286	0.800000	0.754717	YN6DwtHaarS2HL	YS8Gab24V12Mag
0.682927	0.642857	0.857143	0.734694	YN7Gab8N4Mag	YS8Gab16V8Mag
0.682927	0.678571	0.826087	0.745098	YS4GlcmZ2Contrast	YD8GradSkewness
0.682927	0.714286	0.800000	0.754717	YN7DwtHaarS2HL	YS8Gab24V12Mag
0.682927	0.678571	0.826087	0.745098	YS7GlcmZ5InvDfMom	YD8GradSkewness
0.682927	0.714286	0.800000	0.754717	YN8DwtHaarS2HL	YS8Gab24V12Mag
0.682927	0.607143	0.894737	0.723404	YN6GlcmH5DifVarnc	YS8Gab16V8Mag
0.682927	0.678571	0.826087	0.745098	YN7GlcmZ4InvDfMom	YD8Gab16H8Mag
0.682927	0.607143	0.894737	0.723404	YN8GlcmH5DifVarnc	YS8Gab16V8Mag
0.682927	0.607143	0.894737	0.723404	YN7GlcmH5DifVarnc	YS8Gab16V8Mag
0.682927	0.785714	0.758621	0.771930	YN5DwtHaarS2HL	YS8Gab12Z6Mag
0.682927	0.642857	0.857143	0.734694	YS6GlcmH5Contrast	YD8GradSkewness
0.682927	0.642857	0.857143	0.734694	YS4GlcmN3AngScMom	YD8GradSkewness
0.682927	0.714286	0.800000	0.754717	YS7Gab16Z8Mag	YD8Gab24Z12Mag
0.682927	0.678571	0.826087	0.745098	YS8GlcmZ4InvDfMom	YD8GradSkewness
0.682927	0.750000	0.777778	0.763636	YN8DwtHaarS2HL	YS8Gab12Z6Mag
0.682927	0.642857	0.857143	0.734694	YS5GlcmH5Contrast	YD8GradSkewness
0.682927	0.642857	0.857143	0.734694	YS4GlcmZ3AngScMom	YD8GradSkewness
0.682927	0.714286	0.800000	0.754717	YM6GlcmV5AngScMom	YS8Gab12N6Mag
0.682927	0.642857	0.857143	0.734694	YS4GlcmH5Contrast	YD8GradSkewness
0.682927	0.607143	0.894737	0.723404	YS7HistMaxm10	YD8GradSkewness
0.682927	0.678571	0.826087	0.745098	YN8GlcmN4InvDfMom	YM8HistPerc01
0.682927	0.642857	0.857143	0.734694	YM7GlcmZ3AngScMom	YD8ArmTeta3
[truncated: 60,927 more rows]
